# Supplementary material for: Systematic identification of non-coding somatic single nucleotide variants associated with altered transcription and DNA methylation in adult and pediatric cancers
Source: NAR Cancer. 2021 Feb 1;3(1):zcab001. doi: 10.1093/narcan/zcab001 (PMC7849833; doi:10.1093/narcan/zcab001)
Supplement: zcab001_Supplemental_Files [file zcab001_supplemental_files.zip]

Archive with 8 entries (8 files):
- Creighton_SNV_expression_Supplementary_info_120420e.docx
- Data File S1 - sample info.xlsx
- Data File S2 - gene-level correlates PCAWG.xlsx
- Data File S3 - gene-level correlates CBTTC.xlsx
- Data File S4 - top SNVs PCAWG.xlsx
- Data File S5 - top SNVs CBTTC.xlsx
- Data File S6 - DNA meth SNV correlates__.xlsx
- List of Supplementary Data.docx
