# Supplementary material for: Systematic identification of non-coding somatic single nucleotide variants associated with altered transcription and DNA methylation in adult and pediatric cancers
Source: NAR Cancer. 2021 Feb 1;3(1):zcab001. doi: 10.1093/narcan/zcab001 (PMC7849833; doi:10.1093/narcan/zcab001)
Supplement: zcab001_Supplemental_Files [file zcab001_supplemental_files.zip › Data File S6 - DNA meth SNV correlates__.xlsx]

## Sheet: CGI-level SNV correlates
							meth vs expression	meth vs expression	meth vs expression	meth vs expression	meth vs expression	methylation	methylation	methylation	methylation	methylation	methylation	methylation	methylation	methylation	methylation	methylation	methylation	methylation	methylation	methylation	methylation	methylation	methylation	methylation	methylation	methylation	methylation	methylation	methylation	methylation	methylation	methylation	methylation
							DNA methylation vs expression	DNA methylation vs expression	DNA methylation vs expression	DNA methylation vs expression		20kb upstr	20kb upstr	20kb upstr	20kb upstr	2kb upstr	2kb upstr	2kb upstr	2kb upstr	1kb upstr	1kb upstr	1kb upstr	1kb upstr	Intron	Intron	Intron	Intron	1kb downstr	1kb downstr	1kb downstr	1kb downstr	3' UTR	3' UTR	3' UTR	3' UTR	5' UTR	5' UTR	5' UTR	5' UTR
							meth+cancer type	meth+cancer type	meth+COPY+cancer type	meth+COPY+cancer type	meth+COPY+cancer type	cancer type+gender+total SNV LOG+SV BP pattern+CNA	cancer type+gender+total SNV LOG+SV BP pattern+CNA	cancer type+gender+total SNV LOG+SV BP pattern		cancer type+gender+total SNV LOG+SV BP pattern+CNA	cancer type+gender+total SNV LOG+SV BP pattern+CNA	cancer type+gender+total SNV LOG+SV BP pattern		cancer type+gender+total SNV LOG+SV BP pattern+CNA	cancer type+gender+total SNV LOG+SV BP pattern+CNA	cancer type+gender+total SNV LOG+SV BP pattern		cancer type+gender+total SNV LOG+SV BP pattern+CNA	cancer type+gender+total SNV LOG+SV BP pattern+CNA	cancer type+gender+total SNV LOG+SV BP pattern		cancer type+gender+total SNV LOG+SV BP pattern+CNA	cancer type+gender+total SNV LOG+SV BP pattern+CNA	cancer type+gender+total SNV LOG+SV BP pattern		cancer type+gender+total SNV LOG+SV BP pattern+CNA	cancer type+gender+total SNV LOG+SV BP pattern+CNA	cancer type+gender+total SNV LOG+SV BP pattern		cancer type+gender+total SNV LOG+SV BP pattern+CNA	cancer type+gender+total SNV LOG+SV BP pattern+CNA	cancer type+gender+total SNV LOG+SV BP pattern
	UCSC_RefGene_Group	Gene_Symbol	Entrez ID	Promoter-associated	Chromosome	Genomic_Coordinate	t	p	t	p	FDR	t	p	fdr	num events	t	p	fdr	num events	t	p	fdr	num events	t	p	fdr	num events	t	p	fdr	num events	t	p	fdr	num events	t	p	fdr	num events
cg00000658	Body	MAN1B1	11253	FALSE	9	139997924	-2.31	0.0211	-1.26	0.208	0.32	-1.07	0.283	0.835	32	0.38	0.7078	1.009	6	-0.09	0.9252	1.012	4	0.77	0.4411	0.931	30	3.08	0.0022	--	2	0.53	0.5995	--	2	1	1	--	0
cg00000734	5'UTR	CNBP	7555	FALSE	3	128902377	5.59	0	1.04	0.301	0.427	1.72	0.0864	0.685	48	0.83	0.4075	1.019	7	0.74	0.4615	1.037	6	0.97	0.3325	0.817	36	1.99	0.0468	0.639	5	0.37	0.7114	1.009	4	1	1	--	0
cg00001583	Body	NR5A2	2494	FALSE	1	200011786	-5.01	0	-5.09	0	0	-1.16	0.2465	0.857	71	-0.94	0.3469	1.016	12	-0.03	0.9734	1.005	5	0.1	0.9175	0.978	208	-2.77	0.0057	0.305	5	-0.71	0.4804	1.012	15	-1.42	0.1576	0.943	3
cg00002116	5'UTR	MRPL12	6182	TRUE	17	79670410	-2.84	0.0046	-1.49	0.137	0.228	3.31	0.001	0.24	43	-0.04	0.9666	1.002	5	0.08	0.9398	1.003	4	0.91	0.3625	0.902	11	-1.33	0.183	1.014	5	1.56	0.1186	--	1	0.57	0.5666	--	2
cg00002719	TSS200	C1orf114	57821	FALSE	1	169396706	-13.03	0	-14.02	0	0	-2.18	0.0297	0.61	34	-0.76	0.4495	1.019	7	-0.08	0.9393	1.008	5	-0.69	0.4889	0.962	102	1.6	0.1101	0.938	8	1	1	--	0	-1.33	0.1854	--	2
cg00003173	TSS1500	CHCHD4;TMEM43	131474	TRUE	3	14166750	-3.69	0.0002	0.44	0.662	0.764	-1.34	0.1816	0.692	37	-2.06	0.0403	0.723	4	-1.37	0.1702	--	2	-1.77	0.0776	0.638	29	1	1	--	0	0.47	0.6359	--	1	0.89	0.3757	--	1
cg00003784	TSS200	CCDC45;DDX5	90799	TRUE	17	62503072	1.21	0.2271	-0.63	0.53	0.653	-1.79	0.0744	0.665	46	-1.03	0.3048	0.991	9	-0.66	0.5073	1.055	6	2.64	0.0085	0.364	54	-0.89	0.3762	1.055	6	1	1	--	0	-1.9	0.0576	--	2
cg00004257	Body	CSMD2	114784	FALSE	1	34629175	-5.64	0	-5.45	0	0	0.51	0.6077	0.953	86	0.2	0.8405	1.004	13	-0.85	0.3947	1.05	5	2.65	0.0084	0.405	392	-1.67	0.0962	0.81	4	-1.63	0.1035	0.782	22	-0.56	0.5742	1.044	7
cg00004883	Body	LDHD	197257	FALSE	16	75148460	6.71	0	7.12	0	0	-1.09	0.2767	0.845	52	-0.03	0.9725	1.001	5	-0.03	0.9725	1.003	5	-2.24	0.0254	0.542	5	1	1	--	0	1	1	--	0	1	1	--	0
cg00005297	Body	DOK7	285489	FALSE	4	3465367	-8.35	0	-8.57	0	0	0.42	0.6727	0.971	55	-2.06	0.0402	0.672	8	-2.15	0.032	0.617	7	0.37	0.7118	0.982	77	-0.19	0.8471	1.02	3	-0.24	0.8092	--	2	-1.57	0.1175	--	1
cg00005306	TSS1500	SRCAP	10847	FALSE	16	30709566	-4.27	0	-1.37	0.171	0.273	-1.01	0.3124	0.833	51	0.47	0.6395	1.012	8	-1.45	0.1463	0.997	4	2.87	0.0043	0.339	59	1.27	0.206	1.056	4	1	1	--	0	3.79	0.0002	--	1
cg00006884	5'UTR	CCDC126	90693	TRUE	7	23637030	3.14	0.0017	0.82	0.414	0.545	1.48	0.1383	0.784	59	2.95	0.0033	0.333	7	2.69	0.0075	0.425	5	-0.67	0.5029	0.963	80	1.02	0.3089	1.054	3	1.93	0.0537	0.887	7	0.09	0.9322	1.012	4
cg00007036	Body	ZNF362	149076	FALSE	1	33742089	4.72	0	5.4	0	0	1.08	0.2785	0.859	43	0.01	0.9933	1	4	-0.44	0.6572	1.037	3	-2.64	0.0087	0.397	64	-0.74	0.4573	1.055	4	0.73	0.4632	1.012	7	-0.07	0.9409	--	1
cg00007300	Body	LRRC16B	90668	FALSE	14	24521434	-2.27	0.0232	-1.56	0.12	0.203	-0.32	0.7499	0.985	52	-0.32	0.7527	1.004	6	-0.35	0.7274	--	2	-0.62	0.5334	0.945	26	3.05	0.0024	--	2	0.14	0.8854	--	1	1	1	--	0
cg00007324	Body	ZBTB7A	51341	FALSE	19	4047803	3.22	0.0013	1.39	0.164	0.263	-2.72	0.0067	0.426	47	-1.32	0.187	0.959	3	-1.27	0.2057	--	2	-0.35	0.7274	0.999	29	0.46	0.6479	--	2	0.82	0.4154	--	2	1	1	--	0
cg00007898	1stExon	DSTYK	25778	TRUE	1	205180627	-5.18	0	-2.4	0.016	0.036	0.14	0.8916	0.947	49	1.09	0.2774	1.014	9	-0.31	0.7557	1.024	5	0.35	0.7274	1	79	-0.09	0.9301	1.006	3	3.5	0.0005	0.178	18	1	1	--	0
cg00008036	TSS1500	FAM163A	148753	FALSE	1	179712091	-7.1	0	-7.21	0	0	0.6	0.548	0.967	61	1.32	0.1868	0.978	10	0.28	0.7782	1.018	6	-2.24	0.0256	0.574	140	0.17	0.8684	1.029	5	-0.22	0.8233	1.001	8	-0.34	0.736	1.021	3
cg00008387	TSS200	TMEM188	255919	TRUE	16	50059011	4.2	0	1.29	0.198	0.307	1.17	0.2406	0.775	56	1.2	0.2305	0.901	11	0.99	0.3212	0.993	5	1.97	0.0499	0.62	26	1.63	0.1047	0.902	5	1.08	0.2825	0.998	3	1	1	--	0
cg00008446	Body	NTRK1;INSRR	4914	FALSE	1	156815774	2.59	0.0096	2.54	0.011	0.025	0.94	0.3459	0.874	44	2.15	0.0321	0.542	8	2.12	0.0343	0.614	4	-0.48	0.6308	0.996	110	-1.05	0.2934	1.056	4	1	1	--	0	-0.38	0.7074	--	1
cg00008493	Body	COX8C;KIAA1409	341947	FALSE	14	93813777	-15.32	0	-15.07	0	0	2.08	0.0384	0.628	41	-0.71	0.4754	1.017	6	0.08	0.9347	1	3	-1.96	0.0505	0.611	6	0.26	0.7933	--	2	2.38	0.0176	--	2	1	1	--	0
cg00008713	TSS1500	IMPA2	3613	TRUE	18	11980953	-0.34	0.7359	-2.11	0.035	0.071	2.09	0.037	0.508	48	-1.03	0.3032	1.007	5	-0.31	0.758	--	1	0.92	0.3606	0.865	81	-0.16	0.8735	1.02	6	-0.05	0.9598	1.004	3	1	1	--	0
cg00009053	3'UTR	SYT7	9066	FALSE	11	61283865	9.28	0	9.77	0	0	-2.3	0.0216	0.471	46	-1.61	0.1085	0.909	8	-1.89	0.0594	0.793	4	0.43	0.667	0.978	112	-0.51	0.607	1.049	3	-1.54	0.1243	0.875	15	1	1	--	0
cg00009364	Body	PELI2	57161	FALSE	14	56586028	-5.53	0	-5.64	0	0	0.64	0.5243	0.935	39	2.54	0.0114	0.42	3	2.54	0.0114	0.4	3	0.92	0.36	0.866	194	-0.17	0.8631	1.008	3	-1.06	0.2908	1.001	14	1	1	--	0
cg00010168	TSS1500	MMS19;UBTD1	64210	TRUE	10	99258642	-4.14	0	0.16	0.876	0.92	0.52	0.6015	0.991	51	-0.49	0.6231	1.019	11	-0.69	0.49	1.058	7	2.03	0.0432	0.77	51	-0.15	0.8843	1.012	4	1	1	--	0	0.43	0.6702	--	1
cg00010659	TSS200	TMEM14C	51522	TRUE	6	10723146	6.88	0	2.17	0.03	0.061	1.01	0.3152	0.863	35	1.43	0.1538	0.951	5	2.51	0.0122	0.541	4	4.15	0	0.047	9	0.04	0.9703	--	1	2.45	0.0146	--	2	1	1	--	0
cg00011460	Body	RBM47	54502	FALSE	4	40439822	-0.39	0.6987	0.28	0.783	0.856	-1.58	0.1142	0.694	50	0.77	0.4389	1.019	3	0.46	0.6478	--	2	-0.31	0.7557	0.967	210	1.57	0.1175	1.031	5	2.78	0.0057	0.433	10	0.73	0.4633	1.04	4
cg00011578	1stExon	PPP5C	5536	TRUE	19	46850432	4.22	0	0.46	0.645	0.75	0	0.9964	0.998	54	1.08	0.2804	1.001	9	2	0.0463	0.734	6	1.99	0.0467	0.554	60	0.28	0.7783	--	1	0.55	0.5832	--	1	1	1	--	0
cg00011994	TSS1500	FLOT1;IER3	10211	TRUE	6	30711904	4.26	0	2.28	0.023	0.048	-0.71	0.4786	0.927	46	-0.5	0.6157	1.013	7	0.69	0.4882	1.052	4	0.24	0.8077	0.991	32	3.41	0.0007	0.099	4	1	1	--	0	1	1	--	0
cg00013410	1stExon	MED13	9969	TRUE	17	60142592	-4.35	0	-0.14	0.889	0.929	-2.69	0.0074	0.292	50	-1.28	0.2028	1.016	4	-0.98	0.3257	1.042	3	0.99	0.3228	0.966	134	6.19	0	--	2	-1.36	0.1752	1.009	11	1	1	--	0
cg00014986	5'UTR	ANAPC11;THOC4	51529	TRUE	17	79849735	-3.45	0.0006	-0.66	0.51	0.635	-0.06	0.9557	0.998	35	1.78	0.076	0.832	8	2.14	0.0331	0.593	7	1.65	0.0998	0.774	31	0.85	0.3946	1.057	3	0.43	0.6676	--	2	4.41	0	--	2
cg00014998	TSS1500	HOXD4;MIR10B	3233	FALSE	2	177014962	5.63	0	5.54	0	0	-1.62	0.1052	0.742	50	-2.47	0.014	0.526	12	-0.52	0.6032	1.042	5	-2.29	0.0221	0.516	3	-0.66	0.5111	1.053	4	1	1	--	0	-1.45	0.1469	0.947	5
cg00015770	1stExon	QRFPR	84109	FALSE	4	122302007	-13.56	0	-13.57	0	0	-2.95	0.0033	0.37	60	-0.81	0.4175	1.016	10	-0.46	0.6444	1.02	9	0.04	0.9682	0.968	118	0.51	0.6096	1.051	5	1	1	--	0	-0.32	0.7487	1.005	4
cg00016066	TSS200	TCF12;LOC145783	6938	TRUE	15	57210658	-3.21	0.0013	-0.99	0.324	0.453	-1.87	0.0622	0.641	47	-3.09	0.0021	0.192	8	-3.9	0.0001	0.034	4	0.2	0.8377	0.945	242	0.54	0.5907	1.054	3	-0.53	0.5937	1.013	7	1	1	--	0
cg00016593	Body	SLFNL1	200172	FALSE	1	41483423	-4.08	0	-1.21	0.227	0.343	0.72	0.4709	0.964	34	0.19	0.8524	--	2	-0.23	0.8173	--	1	0.13	0.896	0.989	9	-0.97	0.3347	--	2	0.1	0.9218	--	1	2.14	0.0329	0.877	5
cg00016841	Body	SLC5A2	6524	FALSE	16	31499479	-0.45	0.65	-0.65	0.513	0.638	0.49	0.6232	0.954	48	-0.39	0.6943	1.011	5	-0.51	0.6113	1.037	3	-2.74	0.0063	0.372	16	0.02	0.9842	1.007	5	-0.28	0.7817	--	1	1	1	--	0
cg00016996	Body	RER1	11079	FALSE	1	2334022	8.94	0	1.58	0.115	0.197	-0.36	0.7225	0.983	50	-1.19	0.2343	1.007	17	-0.55	0.5821	1.042	10	0.31	0.7537	0.816	21	-2.04	0.0415	1.026	3	0.09	0.9259	1.008	5	1.18	0.2402	1.005	5
cg00017489	TSS1500	DPP6	1804	FALSE	7	153583318	-2.39	0.017	-2.4	0.017	0.036	-1.19	0.2365	0.823	104	-1.97	0.0499	0.746	16	-1.15	0.2505	1.046	11	0.8	0.4259	0.921	504	-0.93	0.3523	1.056	6	0.79	0.4279	1.012	7	0.46	0.6434	1.029	7
cg00019093	TSS200	UBL3	5412	TRUE	13	30424932	-5.35	0	-2.62	0.009	0.02	-1.5	0.133	0.749	50	0.84	0.4005	1.015	7	0.29	0.7751	1.037	4	-0.22	0.8276	0.979	87	1.12	0.263	--	2	2.01	0.0451	0.543	3	-0.36	0.7191	1.046	3
cg00019137	TSS200	LTBP4	8425	FALSE	19	41103107	-0.41	0.6849	0.35	0.725	0.813	-0.36	0.7177	0.963	45	-1.31	0.1921	0.949	5	-1.28	0.1998	1.027	3	-0.23	0.8191	0.977	63	4.02	0.0001	--	2	1	1	--	0	-0.54	0.5922	--	2
cg00019301	5'UTR	NUDT6;SPATA5	11162	TRUE	4	123843794	0.79	0.4304	-0.5	0.618	0.728	0.9	0.3691	0.867	38	2.16	0.0313	0.602	5	2.31	0.0212	0.539	3	-1.13	0.2595	0.869	48	2.02	0.0443	0.855	4	1.92	0.0556	--	2	1	1	--	0
cg00019841	Body	MAPK4	5596	FALSE	18	48256146	13.72	0	13.87	0	0	-0.5	0.6171	0.944	59	0.76	0.446	1.019	6	-0.4	0.6895	--	2	-1.18	0.2394	0.843	197	2.12	0.0346	0.72	3	-0.72	0.4748	1.012	12	0.62	0.5343	1.038	4
cg00020052	1stExon	CNRIP1	25927	FALSE	2	68546899	-4.49	0	-4.51	0	0	-2.34	0.0197	0.477	47	-1.25	0.2133	0.983	7	0.05	0.9584	--	2	-0.62	0.5348	0.95	70	-0.87	0.386	1.057	7	-0.35	0.7266	1.005	5	-0.82	0.4135	--	1
cg00021108	TSS200	RIN3	79890	TRUE	14	92980026	-10.95	0	-11.03	0	0	1.01	0.3116	0.833	60	0.28	0.7818	1.01	10	1.12	0.2652	1.045	3	2.59	0.01	0.311	167	2.06	0.0397	0.633	4	-1.1	0.2734	0.974	5	-0.53	0.5955	--	1
cg00021944	TSS200	GBF1	8729	TRUE	10	104005240	1.78	0.0749	0.76	0.447	0.576	0.51	0.6106	0.949	48	0.27	0.7875	1.007	12	-0.19	0.8489	1.014	7	1.17	0.2438	0.857	140	2.02	0.0434	0.758	3	1	1	--	0	-0.5	0.6201	--	1
cg00022024	TSS1500	CAMSAP1	157922	FALSE	9	138800324	-4.07	0.0001	-3.77	0	0	-2.14	0.0326	0.549	41	-0.55	0.5798	1.016	7	0.2	0.8391	1.015	3	0.58	0.5591	0.951	107	-0.37	0.7086	1.028	5	0.31	0.7558	1.006	9	1	1	--	0
cg00022858	5'UTR	PDGFRA	5156	FALSE	4	55096616	1.86	0.0629	1.59	0.113	0.193	0.07	0.9432	0.988	69	2.22	0.0267	0.647	10	1.24	0.2159	1.042	7	-2.34	0.0199	0.512	131	-0.68	0.497	1.051	8	-1.76	0.0792	0.878	17	-1.76	0.0786	0.852	3
cg00023288	TSS200	LRPPRC	10128	TRUE	2	44223284	2.31	0.021	2.13	0.034	0.068	-1.59	0.1132	0.72	59	0.54	0.5908	1.014	10	-0.15	0.879	1.014	7	0.48	0.6304	0.954	134	2.14	0.0325	--	2	2.53	0.0116	0.346	9	1	1	--	0
cg00023919	3'UTR	RHOD	29984	FALSE	11	66839191	3.14	0.0017	3.29	0.001	0.003	-0.61	0.543	0.922	49	-1.17	0.2433	0.988	5	-1.55	0.1225	0.968	3	-0.18	0.8538	0.984	44	-0.18	0.8574	1.017	6	2.63	0.0089	--	2	1	1	--	0
cg00024472	Body	NGFR	4804	FALSE	17	47573864	-4.71	0	-4.67	0	0	-0.55	0.58	0.982	40	1.23	0.2203	0.929	7	0.48	0.6335	--	2	-2.08	0.0378	0.667	44	0.23	0.8192	1.038	4	1.31	0.1908	0.931	14	0.01	0.9887	--	1
cg00025331	Body	ZEB2	9839	FALSE	2	145147350	8.28	0	8.34	0	0	0.27	0.7872	0.997	65	2.32	0.0209	0.658	9	1.36	0.173	1.034	3	-1.49	0.1362	0.683	207	0.13	0.8934	1.008	6	-0.68	0.4965	1.011	30	0.3	0.7625	1.027	5
cg00025436	TSS1500	COQ10A	93058	TRUE	12	56660492	-1.35	0.1776	-1.05	0.296	0.422	-0.74	0.4603	0.895	38	-0.26	0.797	1.012	8	-0.22	0.8291	1.028	5	-2.1	0.0365	0.601	8	-0.4	0.6923	--	2	1.07	0.2856	--	1	1	1	--	0
cg00025981	TSS1500	C13orf15	28984	FALSE	13	42031281	-2.91	0.0036	-3.23	0.001	0.003	-0.67	0.505	0.92	52	1.8	0.0729	0.816	8	-0.08	0.9329	1.001	4	0.95	0.3404	0.894	27	0.48	0.628	1.038	7	3.08	0.0022	0.171	3	-0.33	0.7388	--	1
cg00026030	TSS200	SYNJ1	8867	TRUE	21	34100439	0.52	0.6027	-0.57	0.568	0.686	2.52	0.0121	0.425	41	1.3	0.193	0.961	9	0.93	0.3521	1.058	8	0.15	0.8805	0.98	110	1.56	0.1201	0.944	6	1	1	--	0	1	1	--	0
cg00028455	5'UTR	NCOA7	135112	TRUE	6	126112406	0.15	0.8844	0.74	0.46	0.589	2.12	0.0348	0.582	47	0.45	0.6529	1.012	8	-0.66	0.5084	1.048	5	-1.02	0.3103	0.87	148	0.36	0.722	1.032	7	0.1	0.9195	1.003	10	-0.48	0.6316	--	1
cg00028749	1stExon	BIVM;KDELC1	54841	FALSE	13	103451644	-5.39	0	-7.2	0	0	-0.42	0.6735	0.97	38	0.38	0.7006	1.011	6	0.71	0.4803	1.049	3	1.75	0.0815	0.707	56	1.35	0.1788	1.017	3	3.58	0.0004	0.055	5	0.12	0.9011	1.004	4
cg00029053	1stExon	NOL10	79954	FALSE	2	10830014	3.04	0.0024	1.54	0.125	0.21	0.32	0.7511	0.983	48	-0.26	0.7926	1.006	7	-0.43	0.6703	1.024	3	1.28	0.1998	0.779	132	2.08	0.038	--	2	0.99	0.3233	--	1	1	1	--	0
cg00029161	Body	HIP1	3092	FALSE	7	75268282	-5.78	0	-5.07	0	0	1.98	0.0488	0.591	48	-0.39	0.6972	1.012	12	-0.32	0.7489	1.028	9	0.92	0.3585	0.9	219	1.13	0.2584	1.047	6	-1.38	0.167	0.913	17	1	1	--	0
cg00029233	1stExon	HEXIM1	10614	TRUE	17	43227453	1.42	0.1551	0.79	0.429	0.56	0.16	0.8691	0.985	48	0.52	0.6019	1.016	7	0.74	0.462	--	2	1	1	--	0	-0.35	0.7258	1.028	5	-1.08	0.28	0.988	7	1.97	0.0497	0.736	11
cg00030422	5'UTR	DLEC1	9940	TRUE	3	38080704	-6.04	0	-5.85	0	0	-2.47	0.0138	0.402	40	-1.93	0.0538	0.743	4	-1.48	0.1404	--	2	-1.58	0.1157	0.734	115	0.21	0.8351	1.018	3	-0.49	0.6232	--	1	1	1	--	0
cg00031759	TSS200	BRCA2	675	FALSE	13	32889534	1.62	0.1047	0.22	0.825	0.885	2.15	0.0318	0.676	47	1.98	0.048	0.891	10	2.24	0.0258	0.758	6	1.19	0.2351	0.81	88	-0.19	0.8512	1.025	4	1	1	--	0	1	1	--	0
cg00032036	5'UTR	PNPLA6	10908	FALSE	19	7600417	3.67	0.0003	0.04	0.966	0.979	-0.5	0.6176	0.958	41	0.43	0.6681	1.015	4	1	1	--	0	0.45	0.6519	0.839	44	-0.49	0.6235	1.033	5	2.36	0.0184	0.67	3	1	1	--	0
cg00032227	TSS200	TMEM104;NAT9	54868	TRUE	17	72772512	-3.77	0.0002	-1.51	0.132	0.22	0.38	0.7059	0.983	47	3.16	0.0017	0.14	5	0.4	0.6861	1.036	4	1.94	0.0531	0.699	91	-0.13	0.8994	1.019	4	2.37	0.0183	0.465	6	-0.75	0.4523	--	1
cg00033457	TSS200	TCEB1	6921	TRUE	8	74884507	-2.58	0.0099	-0.74	0.459	0.588	2.27	0.0233	0.552	39	1.73	0.084	0.885	10	0.89	0.3756	1.06	5	0.29	0.7736	0.973	59	-0.11	0.9106	1.009	4	-0.44	0.6579	1.008	19	0.01	0.9936	--	2
cg00033643	TSS200	SLC35B4	84912	TRUE	7	134001901	-1.48	0.138	0.83	0.404	0.536	-2	0.0463	0.734	56	0.23	0.8162	1.01	5	0.77	0.4433	--	1	0.36	0.7205	0.971	43	0.02	0.9862	1.002	3	0.74	0.4623	1.012	21	-1.26	0.2069	--	1
cg00034130	TSS1500	RHOG	391	TRUE	11	3862931	2.64	0.0084	1.61	0.107	0.185	-0.38	0.7007	0.976	37	-0.56	0.5747	1.013	9	-1.53	0.1268	1.001	4	-0.48	0.6325	0.971	18	1	1	--	0	8.11	0	--	2	1	1	--	0
cg00034416	5'UTR	FDPS	2224	TRUE	1	155278724	-5.38	0	-1.64	0.101	0.177	0.86	0.3917	0.881	51	-2.1	0.0366	0.585	6	-1.97	0.0493	0.556	3	1.57	0.1171	0.801	29	2.14	0.033	0.782	6	1	1	--	0	1	1	--	0
cg00034433	TSS1500	CNIH3	149111	FALSE	1	224803837	-3.68	0.0002	-3.93	0	0	0.57	0.5696	0.954	39	-1	0.3195	1.008	5	-0.13	0.8994	--	2	2.3	0.0221	0.483	210	0.17	0.8658	1.017	5	-0.78	0.4361	1.008	4	1.72	0.0867	--	2
cg00034852	TSS1500	PQLC1	80148	FALSE	18	77712060	-0.83	0.406	-0.58	0.564	0.683	1.56	0.1204	0.702	40	-1.11	0.2695	1.001	8	0.31	0.756	1.024	3	0.1	0.923	0.985	76	-1.74	0.0831	0.91	5	2.04	0.0419	0.647	7	1	1	--	0
cg00035812	Body	ABI2	10152	TRUE	2	204193378	2.46	0.0139	2.75	0.006	0.014	-2.12	0.0344	0.547	52	0.87	0.3873	1.017	4	1.04	0.3009	--	2	0.87	0.3858	0.919	120	1.95	0.0515	0.79	4	1.04	0.2999	0.996	16	1	1	--	0
cg00037186	5'UTR	RRAD	6236	FALSE	16	66959402	-8.61	0	-9.04	0	0	1.91	0.0566	0.591	40	2.43	0.0154	0.485	6	4.58	0	0.002	3	-0.23	0.8199	0.989	10	0.13	0.897	1.018	3	-0.2	0.8449	--	1	1	1	--	0
cg00037450	TSS200	PWP2	5822	TRUE	21	45527029	-6.31	0	-1.79	0.074	0.135	2	0.0463	0.717	50	0.71	0.4751	1.019	6	0.72	0.473	1.03	5	1.21	0.2272	0.865	43	-0.53	0.5961	--	2	1.02	0.3085	--	1	1	1	--	0
cg00038711	TSS200	LGI3	203190	FALSE	8	22014499	-7.05	0	-7.44	0	0	1.14	0.2567	0.796	30	0.77	0.4441	1.016	8	0.32	0.7476	1.027	4	2.19	0.0287	0.419	27	3.77	0.0002	0.035	3	5.98	0	0	5	0.09	0.9306	--	1
cg00039044	1stExon	ENOPH1;HNRPDL	58478	TRUE	4	83351858	0.03	0.9722	0.04	0.965	0.978	2.58	0.0101	0.426	44	-0.5	0.6191	1.014	6	0	0.9978	--	2	0.48	0.6284	0.961	45	-1.81	0.0709	--	2	-0.34	0.7374	1.007	3	1	1	--	0
cg00039177	Body	CUTA	51596	TRUE	6	33385850	-0.73	0.4634	0.34	0.736	0.822	-0.2	0.8455	0.979	39	0.04	0.969	1.005	6	1	1	--	0	-0.52	0.6055	--	1	-0.5	0.6188	--	2	1	1	--	0	2.4	0.0166	--	1
cg00040007	Body	DLL4	54567	FALSE	15	41222276	-1.72	0.0853	-1.97	0.049	0.095	1.27	0.2041	0.762	49	1.22	0.222	0.979	7	1	0.318	1.058	5	2.04	0.0414	0.604	20	-0.09	0.9317	1.003	7	-0.57	0.5714	--	2	1	1	--	0
cg00040008	TSS1500	KLHL2	11275	TRUE	4	166128394	-0.19	0.8463	-1.58	0.115	0.197	-0.19	0.8508	0.993	51	-0.71	0.4766	1.016	6	1	1	--	0	0.38	0.7044	0.936	137	0.46	0.6444	--	2	-0.12	0.906	--	2	-2.19	0.0287	--	1
cg00040466	Body	SMOC2	64094	FALSE	6	168918597	9	0	9.03	0	0	0.02	0.9817	0.999	59	2.07	0.0387	0.687	12	1.07	0.2869	1.053	5	-0.35	0.7255	0.973	256	-1.66	0.0965	0.925	3	1.3	0.1939	0.95	5	-1.41	0.1589	--	1
cg00040588	Body	MXRA8	54587	FALSE	1	1290712	13.24	0	13.59	0	0	-0.99	0.3229	0.845	53	-1.19	0.2347	0.985	9	-1.24	0.2172	1.024	4	1.1	0.2719	0.869	11	-1.12	0.2649	1.053	4	-1.55	0.1224	0.859	4	2.81	0.0052	--	1
cg00042186	Body	KCNK12	56660	FALSE	2	47748839	-2.29	0.0223	-2.45	0.014	0.032	-0.46	0.6487	0.967	65	-0.46	0.6488	1.012	11	0.5	0.6162	1.038	6	-0.11	0.9101	0.986	98	-1.32	0.1867	1.031	3	-0.95	0.3431	1.008	17	2.12	0.0345	--	2
cg00042356	5'UTR	PARK7	11315	TRUE	1	8021962	-0.16	0.8708	3.47	0.001	0.002	2.48	0.0135	0.567	46	2.11	0.0355	0.747	13	0.9	0.3664	1.045	3	-0.64	0.5194	0.873	43	1.22	0.2215	1.042	4	-1.86	0.0636	--	2	0.02	0.9822	1.002	3
cg00042657	Body	METTL13	51603	FALSE	1	171753628	-0.17	0.8673	-3.47	0.001	0.001	-1.38	0.1692	0.877	49	-0.02	0.9812	1	9	-0.25	0.8061	1.015	6	-3.21	0.0014	0.164	34	-1.53	0.1255	0.933	9	-0.4	0.6867	1.003	3	1	1	--	0
cg00043788	5'UTR	VSX1	30813	FALSE	20	25062754	2.2	0.0281	1.78	0.075	0.137	-1.98	0.0479	0.623	61	-0.29	0.77	1.007	10	-0.35	0.7233	1.02	5	0.26	0.793	0.977	13	0.36	0.7161	1.034	3	-0.45	0.6496	1.011	7	0.18	0.8611	--	1
cg00045303	5'UTR	SETD4	54093	TRUE	21	37432620	-3.93	0.0001	-2.04	0.042	0.083	2.16	0.0313	0.602	39	0.19	0.8456	1.004	7	0.66	0.5126	--	2	1.1	0.2702	0.878	41	-0.98	0.3289	1.052	4	1.28	0.2025	0.963	4	0.6	0.5457	1.035	6
cg00048746	TSS1500	CCDC103;EFTUD2	388389	TRUE	17	42976844	3.01	0.0026	1.79	0.073	0.134	0.83	0.4072	0.881	43	2.88	0.0041	0.229	9	2.63	0.0087	0.278	6	1.13	0.2581	0.84	5	2.56	0.0109	--	2	2.03	0.0432	0.557	3	-0.2	0.8435	--	1
cg00049033	TSS1500	CBLN1	869	FALSE	16	49317080	-8.42	0	-8.43	0	0	2.28	0.0232	0.522	79	-0.36	0.7215	1.016	10	-0.41	0.6844	1.047	7	-0.96	0.3369	0.89	10	1.83	0.0679	0.874	8	-1.82	0.0687	0.853	9	-1.54	0.1231	--	2
cg00049047	5'UTR	GDNF	2668	FALSE	5	37838425	-6.97	0	-6.85	0	0	-0.18	0.8542	0.985	54	-0.87	0.3838	1.017	6	-0.27	0.7864	1.024	3	2.17	0.0307	0.62	67	0.14	0.8898	1.026	8	-0.54	0.5893	1.013	15	0.47	0.6357	1.027	4
cg00049286	TSS200	TMEM177	80775	TRUE	2	120436657	-7.16	0	-5.65	0	0	2.72	0.0067	0.325	45	1.04	0.3002	0.991	4	-0.48	0.6343	--	2	2.25	0.0251	0.489	7	-0.43	0.6654	1.031	3	0.52	0.6032	--	1	1	1	--	0
cg00049411	TSS1500	PLCD3;ACBD4	113026	TRUE	17	43210103	0.18	0.8538	-0.08	0.939	0.962	0.92	0.3595	0.876	52	0.83	0.4051	1.017	6	-0.97	0.3309	--	2	-2.81	0.0051	0.364	44	0.09	0.9267	--	1	1	1	--	0	0.58	0.5627	--	1
cg00049664	TSS200	CMTM2	146225	FALSE	16	66613334	-3.43	0.0006	-3.62	0	0.001	-0.77	0.4396	0.912	36	-1.39	0.1648	0.956	7	-1.24	0.2149	1.039	4	-2.86	0.0044	0.331	15	-0.65	0.518	--	2	-0.48	0.6292	--	1	1	1	--	0
cg00049894	Body	NOM1	64434	FALSE	7	156761024	-2.73	0.0064	1.19	0.234	0.351	0.32	0.7459	0.988	59	0.36	0.7175	1.016	10	0.5	0.6143	1.047	4	2.04	0.042	0.644	39	0.39	0.6997	1.038	3	0.1	0.924	1.007	8	1	1	--	0
cg00049973	TSS200	APPBP2	10513	TRUE	17	58603597	-1.93	0.0535	1.05	0.295	0.421	1.34	0.1808	0.93	44	2.27	0.0237	0.704	6	0.2	0.8443	1.012	3	1.21	0.2266	0.935	107	-0.75	0.456	1.054	3	0.22	0.8271	1.004	9	0.48	0.6309	--	1
cg00052422	5'UTR	CTNNB1	1499	FALSE	3	41240987	-2.66	0.0078	-0.34	0.731	0.818	-0.5	0.6145	0.926	50	-0.35	0.7241	1.005	10	-0.86	0.3917	1.042	5	2.28	0.0233	0.746	67	-0.24	0.8105	--	2	1.06	0.2916	1.011	5	0.4	0.692	--	2
cg00052550	TSS200	SCLY	51540	TRUE	2	238969457	-0.49	0.6223	1.51	0.131	0.219	0.8	0.4266	0.915	46	-0.81	0.4211	1.002	5	-0.7	0.4871	1.059	4	1.82	0.0697	0.67	55	6.26	0	--	1	-0.87	0.3832	1.013	6	-1.27	0.2034	--	1
cg00053870	Body	ESPNL	339768	FALSE	2	239040304	3.25	0.0012	3.96	0	0	0.63	0.5309	0.943	39	-1.2	0.2298	0.995	6	1.42	0.1556	--	1	-0.53	0.5993	0.946	68	1.44	0.1508	0.941	4	1.23	0.2209	0.954	7	2.04	0.042	--	1
cg00054511	TSS200	PRR13	54458	TRUE	12	53835377	-2.23	0.0257	-0.53	0.598	0.712	0.27	0.7882	0.974	57	0.28	0.781	1.002	10	1.03	0.3044	1.052	5	0.65	0.5151	0.969	8	-2.32	0.021	0.59	5	-0.65	0.515	1.012	3	-1.8	0.0717	--	1
cg00056719	TSS200	PCBP2	5094	TRUE	12	53845867	-3.57	0.0004	-1.14	0.255	0.376	1.56	0.1202	0.728	58	-2.4	0.0169	0.416	11	-2.07	0.0392	0.575	5	0.83	0.4046	0.961	55	0.64	0.5243	--	2	0.9	0.3686	0.969	3	1	1	--	0
cg00056985	TSS200	C9orf125	84302	FALSE	9	104249490	-19.49	0	-20.08	0	0	0.17	0.8621	0.986	45	-1.25	0.2118	0.981	8	-1.01	0.3131	1.058	6	-0.02	0.9842	1	99	-0.68	0.4967	1.053	4	0.48	0.6335	1.011	14	2.4	0.0167	0.465	5
cg00058009	1stExon	TRPC3	7222	FALSE	4	122853693	1.3	0.1944	1.41	0.159	0.257	1.86	0.0635	0.682	50	1.26	0.2093	1.001	10	0.74	0.4601	1.046	5	-0.72	0.4736	0.922	139	-0.28	0.7805	1.021	8	0.88	0.3805	--	2	-2.65	0.0084	0.324	6
cg00058296	Body	RYR2	6262	FALSE	1	237947435	9.46	0	9.47	0	0	-2.57	0.0104	0.384	73	0.97	0.3349	1.016	13	1.09	0.2774	1.053	6	-0.04	0.9657	0.989	464	0.76	0.4457	1.054	8	-0.66	0.5064	1.013	8	0.25	0.8036	1.018	3
cg00058771	TSS200	POLL;RP11-529I10.4	27343	TRUE	10	103347979	-3.6	0.0003	-3.99	0	0	2.3	0.0221	0.502	35	4.98	0	0.001	7	7.83	0	0	3	3.82	0.0001	0.085	15	-1.56	0.1197	0.962	4	-0.11	0.9137	--	1	1	1	--	0
cg00059053	Body	PRMT8	56341	FALSE	12	3602162	-1.98	0.0481	-1.85	0.064	0.12	-3.05	0.0024	0.294	60	-0.56	0.5732	1.015	9	-1.12	0.265	1.05	6	1.94	0.0533	0.686	270	-1.89	0.0591	0.82	6	-0.38	0.7042	1.007	5	2.78	0.0056	--	1
cg00059854	Body	AGAP1	116987	FALSE	2	236443857	-3.22	0.0013	-2.67	0.008	0.018	-1.47	0.1434	0.723	50	-0.3	0.767	1.009	10	0.26	0.7988	1.019	5	0.85	0.3971	0.942	336	-0.03	0.9761	1.001	7	-3.18	0.0015	0.114	21	1	1	--	0
cg00060762	TSS200	LEO1	123169	TRUE	15	52264133	-0.53	0.5952	0.05	0.96	0.975	1.39	0.164	0.77	39	-0.21	0.8375	1.005	7	0.76	0.4462	1.053	4	1.17	0.2438	0.882	52	-0.56	0.5757	1.048	3	-2.13	0.0337	--	1	1	1	--	0
cg00060880	5'UTR	WIBG	84305	TRUE	12	56321627	0.78	0.4349	-0.31	0.756	0.836	0.99	0.3211	0.856	43	1.35	0.177	0.974	5	-0.79	0.4299	--	2	0.04	0.9664	0.991	49	4.93	0	0.001	5	1.23	0.2203	--	2	1	1	--	0
cg00062245	Body	ITGA2B	3674	FALSE	17	42462260	0.04	0.9661	0.04	0.966	0.979	-0.58	0.5652	0.941	33	-0.84	0.4026	1.017	3	0.21	0.8372	--	2	-1.93	0.0536	0.639	39	2.12	0.0341	0.687	5	1	1	--	0	1	1	--	0
cg00062312	1stExon	KDM1A	23028	FALSE	1	23346344	2.93	0.0035	0.08	0.936	0.96	-0.09	0.9322	0.997	46	1.17	0.2433	0.963	6	-0.41	0.6789	--	2	1	0.3173	0.851	66	3.29	0.0011	--	2	1	1	--	0	0.27	0.7909	1.002	3
cg00063174	TSS200	WDR69	164781	FALSE	2	228736253	-4	0.0001	-4.04	0	0	-2.49	0.0131	0.482	53	-0.76	0.4475	1.019	9	0.14	0.8893	1.009	3	0.42	0.6762	0.949	114	-0.02	0.9842	1.007	7	1	1	--	0	0.7	0.486	--	1
cg00063649	1stExon	C15orf61	145853	TRUE	15	67813698	-1.26	0.2062	-1.39	0.164	0.263	2.18	0.0296	0.546	36	1.72	0.086	0.889	3	1	1	--	0	-0.38	0.7033	0.964	12	-0.28	0.7829	--	1	1.03	0.3032	--	2	0.84	0.3986	--	1
cg00064261	TSS1500	ACTA1	58	FALSE	1	229570057	-1.34	0.1802	-1.29	0.198	0.306	-0.08	0.9329	0.993	40	0.87	0.3825	1.016	9	0.69	0.4911	1.052	5	2.24	0.0255	0.549	9	0.43	0.6663	1.035	6	1	1	--	0	0.29	0.7749	--	2
cg00064284	TSS200	YAP1	10413	FALSE	11	101981184	0.74	0.4573	-3.03	0.003	0.006	2.28	0.023	0.499	54	0.63	0.5278	1.016	5	0.89	0.3746	--	2	-1.28	0.2025	0.85	126	0.73	0.463	1.053	5	0.49	0.6231	1.011	11	1	1	--	0
cg00065071	TSS200	ST7L;CAPZA1	54879	FALSE	1	113162105	2.61	0.0091	0.2	0.842	0.897	0.64	0.5214	0.882	47	1.39	0.1648	0.931	5	1.78	0.0757	--	2	1.19	0.2358	0.825	113	2.05	0.0407	0.726	3	-0.04	0.9674	1	8	-1.28	0.2015	--	1
cg00065215	Body	PAX7	5081	FALSE	1	18959268	-1.29	0.1968	-1.27	0.204	0.314	-0.63	0.5301	0.922	51	-2.07	0.0391	0.686	6	-1.12	0.2635	1.05	4	0.48	0.6339	0.961	157	0.27	0.7899	1.021	5	-0.52	0.6065	1.012	16	-0.37	0.7085	--	1
cg00065408	TSS200	CACNB3	784	FALSE	12	49212475	-0.98	0.3275	-2.47	0.013	0.03	1.73	0.0848	0.64	52	-0.07	0.946	1	7	-0.18	0.8536	1.009	6	2.66	0.008	0.335	24	-0.21	0.8306	1.001	3	-0.22	0.8228	--	2	-0.26	0.796	--	1
cg00065570	1stExon	SLC39A4	55630	FALSE	8	145641991	-5.18	0	-3.39	0.001	0.002	1.22	0.2242	0.868	44	-0.16	0.8753	1.002	5	0.98	0.3258	--	2	1.34	0.1813	0.818	6	-0.11	0.9156	--	1	2.51	0.0125	--	1	-0.68	0.4988	--	1
cg00067018	TSS1500	DBX2	440097	FALSE	12	45445370	-7.2	0	-7.25	0	0	1.27	0.2045	0.806	76	2.86	0.0044	0.27	11	0.04	0.9657	1.003	3	1.25	0.2124	0.84	105	0.2	0.8426	1.017	7	0.43	0.6659	1.009	12	1	1	--	0
cg00067574	1stExon	RHOQ	23433	FALSE	2	46770281	-2.13	0.0329	-2.44	0.015	0.033	-0.09	0.9265	0.997	41	0.26	0.7932	1.007	9	0.19	0.849	--	2	2.88	0.0042	0.301	64	0.2	0.8394	1.018	4	0.15	0.8846	1.004	7	1	1	--	0
cg00067576	TSS1500	GADD45B	4616	TRUE	19	2475014	1.14	0.2541	1.33	0.182	0.287	-0.48	0.6323	0.946	45	-0.67	0.5049	1.019	7	-0.52	0.6054	1.038	5	3.09	0.0021	--	2	-1.73	0.0834	0.882	4	0.61	0.5402	1.014	3	1	1	--	0
cg00068155	TSS1500	CPNE4	131034	FALSE	3	131754131	-2.39	0.0169	-2.49	0.013	0.029	0.27	0.7906	0.96	52	0.25	0.8001	1.01	12	0.45	0.6535	1.038	9	0.37	0.7145	0.961	433	-0.76	0.447	--	2	0.27	0.7874	1.004	6	3.81	0.0002	0.028	12
cg00068305	TSS200	CSNK1G3	1456	TRUE	5	122847680	-2.96	0.0031	-1.61	0.107	0.185	1.53	0.1258	0.819	55	4.42	0	0.017	8	5.62	0	0	4	1.28	0.2001	0.88	116	0.71	0.4797	1.05	6	0.38	0.702	1.002	6	0.45	0.6523	--	2
cg00068503	Body	COL9A2	1298	FALSE	1	40782713	-5.96	0	-6.15	0	0	0.13	0.8948	0.99	67	-0.47	0.6402	1.013	4	-0.47	0.6402	1.035	4	3.04	0.0025	0.262	39	-1.1	0.2725	1.054	3	1.41	0.1587	0.924	3	1	1	--	0
cg00070680	TSS1500	DGKI	9162	FALSE	7	137531956	-1.83	0.068	-2.05	0.041	0.081	0.85	0.3934	0.895	49	-0.49	0.6239	1.015	8	0.16	0.8712	1.012	5	2.6	0.0097	0.411	360	1.14	0.2536	1.05	9	-1.97	0.049	0.695	33	0.13	0.8986	--	1
cg00071565	TSS200	ODC1	4953	FALSE	2	10588493	-4.45	0	-4.52	0	0	2.04	0.0419	0.594	48	-1.1	0.2697	0.999	6	-0.88	0.3794	1.06	4	-0.43	0.6673	0.965	12	10.01	0	0	3	0.58	0.5626	--	1	0.16	0.8753	--	2
cg00071950	Body	SLC2A9	56606	TRUE	4	10020882	-10.21	0	-10.19	0	0	0.87	0.3857	0.914	47	2.54	0.0113	0.472	6	0.7	0.4855	1.051	3	-1.14	0.2558	0.839	241	0.52	0.6015	1.052	5	-0.36	0.7167	--	1	0.49	0.627	1.021	3
cg00077017	1stExon	FLNB	2317	FALSE	3	57994273	-5.02	0	-5.19	0	0	-0.54	0.5885	0.943	42	1.35	0.1778	0.972	9	-1.35	0.1783	1.02	3	-1.59	0.1123	0.741	157	-0.43	0.6647	--	2	-1.97	0.0491	0.698	5	1	1	--	0
cg00077312	5'UTR	EXD3	54932	FALSE	9	140311020	-0.57	0.5711	0.47	0.637	0.743	0.99	0.3214	0.875	45	-2.31	0.0212	0.552	3	-2.05	0.0412	--	2	-0.86	0.3915	0.903	153	-0.13	0.8986	1.011	5	0.77	0.4403	1.012	8	1	1	--	0
cg00078085	5'UTR	OXTR	5021	FALSE	3	8810592	-1.06	0.2887	-1.01	0.314	0.442	1.79	0.0741	0.678	46	-1.02	0.3099	1.011	5	-0.91	0.3613	1.061	3	0.28	0.7791	0.98	36	0.96	0.3383	1.058	5	-1.15	0.2522	0.976	4	3.67	0.0003	--	1
cg00078746	Body	GPR68	8111	FALSE	14	91700401	7.29	0	8	0	0	-0.9	0.3675	0.859	36	1.44	0.1504	0.963	4	2.06	0.0401	--	2	0.16	0.8697	0.997	40	1.63	0.1034	0.951	6	-0.15	0.8797	1.004	5	-3.39	0.0007	--	2
cg00078940	TSS200	H2AFY	9555	TRUE	5	134734932	-5.92	0	-1.84	0.066	0.122	0.16	0.8706	0.996	48	-0.79	0.4277	1.003	5	-0.26	0.7949	1.043	3	0.16	0.8712	0.996	76	0.5	0.6193	1.019	4	-2.01	0.0451	0.585	3	-0.06	0.9558	--	2
cg00079169	Body	THOP1	7064	FALSE	19	2811669	-5.48	0	-4.61	0	0	1	0.3163	0.91	56	2.66	0.0081	0.328	7	1.62	0.1055	0.916	4	-0.89	0.3749	0.889	54	-1.72	0.0858	0.88	3	1.74	0.0828	--	2	1	1	--	0
cg00079563	TSS200	ARFGAP3	26286	TRUE	22	43253521	-4.83	0	-4.64	0	0	-0.1	0.9225	0.988	30	-0.38	0.707	1.011	3	-0.38	0.707	1.028	3	-0.49	0.6214	0.951	88	2.07	0.0391	0.725	4	-0.09	0.9315	--	1	1	1	--	0
cg00080123	TSS1500	GRK6	2870	TRUE	5	176853446	0.23	0.8186	0.34	0.737	0.822	0.68	0.4938	0.932	55	0.17	0.8687	1.003	5	-1.54	0.1246	--	2	0.35	0.7263	0.978	43	6.6	0	--	2	-0.02	0.982	--	2	1	1	--	0
cg00081574	TSS1500	EPHA4	2043	TRUE	2	222437836	-5.77	0	-5.59	0	0	1.9	0.0574	0.668	58	3.24	0.0013	0.138	6	4.09	0	0.011	5	1.04	0.3	0.885	198	-0.78	0.435	1.055	3	2.65	0.0084	0.383	17	0.04	0.9678	--	2
cg00081935	5'UTR	TSPAN9	10867	FALSE	12	3186906	-7.46	0	-6.41	0	0	2.32	0.0208	0.508	40	0.37	0.7099	1.01	4	-0.4	0.6897	--	2	1.2	0.2298	0.852	224	1.44	0.1508	1.004	3	-0.28	0.7828	1.006	14	1	1	--	0
cg00083072	Body	SIPA1	6494	FALSE	11	65415190	-0.32	0.7517	0.65	0.515	0.639	-0.79	0.4295	0.922	33	-2.17	0.0304	0.588	4	-2.14	0.0326	--	2	-0.26	0.796	0.967	32	-1.66	0.0977	0.952	5	1	1	--	0	1	1	--	0
cg00085029	5'UTR	PRR5L	79899	TRUE	11	36398393	-6.34	0	-6.09	0	0	0.79	0.4313	0.947	34	0.85	0.3962	1.017	8	1.06	0.2899	1.052	3	0.19	0.8512	0.995	192	-0.49	0.6269	1.044	3	-0.49	0.6241	1.013	10	2.03	0.0428	0.67	3
cg00085122	Body	FBXO2	26232	FALSE	1	11709018	5.16	0	5.72	0	0	0.19	0.8455	0.986	38	2.43	0.0154	0.505	6	1.2	0.2295	1.042	3	-0.63	0.5305	0.944	15	0.95	0.3429	1.056	4	-0.45	0.6558	--	1	1	1	--	0
cg00086346	Body	ATCAY	85300	FALSE	19	3908136	2.99	0.0028	2.98	0.003	0.007	0.83	0.407	0.934	64	1.28	0.2	0.983	11	0.11	0.915	1.002	5	0.75	0.4533	0.959	95	2.15	0.0323	0.599	4	0.69	0.4885	1.011	21	-0.3	0.762	1.02	3
cg00086488	Body	MCF2L	23263	FALSE	13	113648882	5.03	0	6.28	0	0	2.78	0.0056	0.348	48	2.26	0.0241	0.323	6	1.29	0.1986	--	2	-0.5	0.6163	0.817	229	1.26	0.2066	0.991	5	0.84	0.4	--	1	1	1	--	0
cg00086670	TSS200	AS3MT	57412	FALSE	10	104629122	-21.75	0	-21.88	0	0	0.06	0.9494	0.996	36	1.21	0.2251	0.986	4	1.89	0.0592	--	2	0.43	0.6642	0.966	58	-1.39	0.1656	1.015	5	-1.3	0.1929	--	1	2.63	0.0087	--	1
cg00086730	Body	FAM38A	9780	FALSE	16	88782159	-1.84	0.0667	2	0.045	0.089	2.37	0.0181	0.622	36	-0.27	0.7902	1.015	3	1.12	0.2649	--	2	-0.54	0.5882	0.886	104	1.5	0.1342	1.036	5	1	1	--	0	1	1	--	0
cg00087301	5'UTR	SMPD4;FAM128B	55627	FALSE	2	130939476	-0.63	0.5278	-0.26	0.798	0.866	-2.05	0.0409	0.572	51	-1.29	0.1979	0.98	7	-0.8	0.4223	1.054	3	0.27	0.7861	0.983	48	1.11	0.2685	--	2	1.72	0.0865	0.811	4	-0.78	0.4334	--	2
cg00087799	TSS200	TICAM1	148022	TRUE	19	4831891	1.68	0.0925	-0.47	0.637	0.744	0.03	0.9727	0.988	46	2.41	0.0163	0.535	9	0.94	0.3489	1.045	5	1.36	0.174	0.7	26	2.36	0.0186	0.615	5	1.11	0.2665	--	1	1	1	--	0
cg00087906	1stExon	MMP2	4313	FALSE	16	55513415	-2.82	0.0049	-2.81	0.005	0.012	1.62	0.1064	0.712	63	0.53	0.5993	1.016	6	-0.08	0.9333	--	2	-0.08	0.9337	0.998	160	-1.76	0.0782	0.903	8	-0.15	0.8806	1.003	5	-2.23	0.0264	0.584	6
cg00088026	TSS200	FBXO21	23014	TRUE	12	117628347	-3.44	0.0006	-1.63	0.104	0.181	2.67	0.0079	0.433	62	0.22	0.8269	1.005	7	0.22	0.8269	1.012	7	2.15	0.0321	0.694	67	-0.27	0.7889	1.018	7	-0.82	0.4114	1.013	4	1	1	--	0
cg00089091	Body	DPP10	57628	FALSE	2	115919950	-7.47	0	-7.48	0	0	-1.11	0.2692	0.844	89	-0.77	0.4426	1.019	12	0.01	0.9932	1.001	9	0.58	0.5601	0.948	502	-0.36	0.7203	1.028	7	2.47	0.0137	0.396	16	-1.34	0.1805	0.985	6
cg00089224	Body	PITX1	5307	TRUE	5	134369116	-3.01	0.0027	-2.89	0.004	0.01	-0.23	0.8212	0.971	58	-0.98	0.3265	1.001	11	-0.93	0.3514	1.057	5	3.03	0.0026	0.283	14	-0.08	0.9368	1.017	7	0.22	0.8229	1.004	4	0.86	0.3922	--	2
cg00089372	5'UTR	MEF2D	4209	TRUE	1	156469964	-6.76	0	-2.13	0.034	0.068	1.08	0.2809	0.878	50	-0.33	0.7448	1.004	4	0.38	0.7071	--	1	3.08	0.0022	0.389	53	-0.22	0.8277	1.023	4	-1.71	0.0876	0.912	13	1.07	0.2849	--	2
cg00090147	5'UTR	GATA4	2626	FALSE	8	11562367	-1.46	0.1455	-2.28	0.023	0.048	-1.99	0.0476	0.717	45	-1.07	0.2864	1.019	10	-0.61	0.5413	1.027	5	0.9	0.3701	0.772	123	-1.9	0.0573	0.842	7	0.07	0.9455	1	10	1.99	0.0473	0.694	4
cg00090197	Body	TMEM125	128218	FALSE	1	43738732	3.47	0.0005	4.01	0	0	0.92	0.3578	0.916	50	0.76	0.4465	1.019	7	0.78	0.4329	1.056	4	-1.88	0.0608	0.624	8	-0.05	0.9607	1.008	3	-0.51	0.613	1.011	4	-3.4	0.0007	--	2
cg00090648	TSS1500	C1orf55	163859	TRUE	1	226187276	-5.54	0	0.85	0.397	0.528	1.41	0.1602	0.755	53	0.26	0.7984	1.004	9	0.31	0.7547	1.015	5	-2.32	0.0206	0.412	29	0.63	0.5317	1.056	7	-1.56	0.1183	1.012	4	1	1	--	0
cg00090731	TSS1500	STIM2	57620	TRUE	4	26862057	-2.14	0.0328	-2.35	0.019	0.041	3.55	0.0004	0.171	44	1.33	0.1831	0.969	3	1.33	0.1831	1.028	3	0.32	0.749	0.983	160	-0.02	0.9841	--	2	0.83	0.4055	1.013	3	-0.7	0.4851	--	2
cg00090865	TSS200	ANO10	55129	TRUE	3	43663694	-5.35	0	-1.17	0.242	0.36	3	0.0028	0.489	42	-1.29	0.1962	0.958	5	-0.48	0.6316	--	2	1.89	0.0593	0.831	232	-0.64	0.521	1.056	3	0.01	0.9926	--	2	1	1	--	0
cg00091827	Body	BIN1	274	FALSE	2	127863656	-13.38	0	-13.82	0	0	1.45	0.1487	0.76	58	-1.57	0.1171	0.903	6	-0.85	0.3979	--	2	0.72	0.47	0.938	105	-1.7	0.0902	0.908	4	2.21	0.0273	0.583	5	-1.3	0.1956	1.006	3
cg00092287	5'UTR	NMI	9111	TRUE	2	152146295	-6.4	0	-6.45	0	0	2.47	0.014	0.459	53	-0.3	0.766	1.008	6	-0.31	0.7566	1.021	4	-0.02	0.9811	1	44	5.36	0	0	3	1	1	--	0	-0.41	0.6833	--	2
cg00094901	Body	BAT5	7920	TRUE	6	31670595	-2.01	0.0447	-0.35	0.726	0.814	1.58	0.1157	0.77	52	1.09	0.2768	1.019	4	1	1	--	0	1.71	0.0877	0.718	28	0.81	0.4194	1.056	3	2.49	0.0132	--	1	1	1	--	0
cg00095674	Body	PLEKHO1	51177	FALSE	1	150122654	0.11	0.9156	0.14	0.888	0.928	1.73	0.0848	0.719	41	2.24	0.0252	0.649	9	-0.35	0.7248	1.024	3	3.66	0.0003	0.117	24	-1.35	0.1775	1.034	4	-0.24	0.8101	--	2	1	1	--	0
cg00095678	5'UTR	TMEM136	219902	FALSE	11	120196371	-8.21	0	-8.31	0	0	1.27	0.206	0.824	45	1.91	0.0569	0.803	7	0.9	0.3708	1.061	4	1.13	0.2588	0.871	9	2.65	0.0082	0.393	7	2.09	0.0368	0.686	9	1	1	--	0
cg00097626	TSS200	SLC41A1	254428	TRUE	1	205782249	-3.95	0.0001	-3.96	0	0	1.7	0.0896	0.694	43	-0.89	0.373	1.017	5	-1.13	0.257	--	2	-0.86	0.3885	0.91	48	-0.45	0.6552	1.034	5	0.24	0.8122	1.006	5	4.17	0	0.006	3
cg00099023	TSS1500	WDR51A	25886	TRUE	3	52189007	-0.37	0.7133	-0.19	0.853	0.905	0.05	0.9566	0.997	53	-1.62	0.1053	0.9	4	-1.24	0.2148	--	2	-0.23	0.8167	0.983	89	2.1	0.0358	--	2	0.36	0.72	--	2	1	1	--	0
cg00099768	1stExon	KIAA0040	9674	TRUE	1	175162136	-8.82	0	-8.88	0	0	-2.43	0.0154	0.475	55	-0.54	0.5876	1.016	9	-0.71	0.4779	1.051	5	0.84	0.4007	0.912	75	-0.13	0.8977	1.012	4	-0.91	0.3636	1.008	15	-0.52	0.6013	--	2
cg00099869	Body	PRKG1	5592	FALSE	10	52751764	-6.36	0	-6.41	0	0	1.99	0.0468	0.554	57	0.2	0.8431	1.008	9	1.59	0.1114	--	2	0.43	0.6656	0.96	464	0.37	0.7112	1.043	9	1.13	0.2607	0.973	9	1	1	--	0
cg00101115	TSS1500	SUPT4H1	6827	TRUE	17	56429878	-7.29	0	-4.87	0	0	-0.52	0.6025	0.957	47	-0.85	0.3967	1.016	6	-0.92	0.3573	--	2	1.35	0.1776	0.824	18	0.31	0.7532	1.039	4	3.47	0.0006	0.07	9	1	1	--	0
cg00101895	1stExon	SEC63	11231	FALSE	6	108279135	2.47	0.0137	0.24	0.813	0.876	0.64	0.5243	0.926	51	0.86	0.3925	1.019	9	0.51	0.6091	1.031	6	-0.03	0.9724	0.986	101	1.77	0.0779	--	2	2.26	0.0241	0.574	10	1	1	--	0
cg00102714	TSS200	CD46	4179	TRUE	1	207925343	2.71	0.0069	1.41	0.158	0.256	-0.11	0.9089	0.99	50	-0.55	0.5807	1.013	3	-0.31	0.7529	--	1	0.77	0.4432	0.969	74	-0.07	0.9415	--	1	2.94	0.0034	0.238	6	-0.77	0.4427	--	1
cg00102996	Body	GADD45G	10912	FALSE	9	92220617	-6.89	0	-7.06	0	0	1.53	0.1258	0.737	38	2.4	0.0168	0.518	5	0.15	0.882	--	2	1	1	--	0	-0.06	0.9553	1.005	3	-0.39	0.7002	--	2	1	1	--	0
cg00107016	TSS200	HAP1	9001	FALSE	17	39890994	-6.41	0	-6.17	0	0	-1.18	0.2372	0.75	51	-1.76	0.0794	0.866	5	-0.9	0.3692	--	2	0.6	0.5457	0.952	29	-2.89	0.0041	0.361	3	-0.94	0.3484	1.011	12	1	1	--	0
cg00107187	1stExon	TMEM179	388021	FALSE	14	105070998	-10.18	0	-10.59	0	0	-2.18	0.0295	0.541	61	-1.97	0.0497	0.745	9	-1.34	0.1798	1.028	5	0.01	0.9956	1	56	0.35	0.7269	1.028	10	-0.54	0.5891	--	2	1	1	--	0
cg00110687	Body	B3GNTL1	146712	FALSE	17	80989065	-1.55	0.1223	-2.52	0.012	0.027	-2.81	0.0051	0.382	65	-0.74	0.4609	1.018	15	-0.36	0.7204	1.02	14	-0.75	0.4506	0.95	165	0.84	0.4033	--	2	0.75	0.452	--	1	1	1	--	0
cg00111503	Body	KCNK9	51305	FALSE	8	140631116	-2	0.0459	-1.27	0.203	0.313	1.54	0.1252	0.722	71	0.33	0.7426	1.01	11	0.11	0.9124	1.012	5	-0.33	0.7438	0.966	190	0.31	0.756	1.026	8	2.84	0.0046	0.209	8	1	1	--	0
cg00112091	1stExon	TEAD1	7003	FALSE	11	12696280	-2.84	0.0045	-1.33	0.183	0.288	0.21	0.837	0.998	41	-0.3	0.7643	1.011	5	-0.45	0.6557	--	1	-1.04	0.3004	0.799	215	-0.15	0.8841	1.025	3	3.25	0.0012	0.083	19	-0.63	0.5278	1.037	3
cg00112723	TSS1500	ATG9A;ANKZF1	79065	FALSE	2	220094626	-5.4	0	-0.8	0.422	0.553	-0.04	0.969	0.981	34	0.21	0.8331	1.018	5	-0.27	0.7836	--	2	1.57	0.1171	0.829	30	-0.32	0.7508	1.028	3	0.4	0.6907	1.007	4	-3.03	0.0025	--	2
cg00113554	Body	FAM117A	81558	TRUE	17	47840835	-9.25	0	-8.31	0	0	2.09	0.0374	0.529	35	1.42	0.1563	0.942	10	0.81	0.416	1.05	6	1.37	0.1703	0.882	95	1.54	0.125	0.994	6	1.78	0.0759	--	2	1	1	--	0
cg00114008	TSS200	PIGV	55650	TRUE	1	27114423	-1.15	0.2489	0.44	0.659	0.761	-0.27	0.7845	0.954	43	-2.53	0.0116	--	2	-2.53	0.0116	--	2	0.23	0.8172	0.996	21	-0.19	0.8467	--	1	0.48	0.6333	--	2	-1.32	0.1864	--	2
cg00114569	Body	SPTB	6710	FALSE	14	65239327	1.43	0.1531	2.36	0.018	0.039	2.06	0.0395	0.591	41	1.4	0.1634	0.973	8	-0.02	0.9876	--	1	0.64	0.5252	0.98	145	0.34	0.7316	--	2	0.18	0.8563	1.001	3	1	1	--	0
cg00115654	Body	ADAMTS13	11093	FALSE	9	136294920	7	0	6.77	0	0	-1.17	0.2412	0.822	45	-2.91	0.0038	0.268	4	-1.75	0.0806	--	2	0.47	0.6382	0.968	60	-0.63	0.5289	1.053	4	1	1	--	0	1	1	--	0
cg00115714	5'UTR	AMD1	262	TRUE	6	111196112	0.81	0.4208	0.21	0.837	0.894	-0.78	0.4386	0.945	49	-1.13	0.2609	1.008	8	-0.96	0.3383	1.059	6	1.14	0.2554	0.854	29	1.18	0.2383	1.052	4	1.97	0.049	0.693	5	1.79	0.0738	0.839	4
cg00115980	TSS200	CR1L	1379	FALSE	1	207818434	-6.02	0	-6.05	0	0	1.46	0.1451	0.773	68	1.95	0.0521	0.691	9	2.35	0.0192	0.527	4	0.73	0.4682	0.905	140	-0.21	0.8311	1.026	4	1	1	--	0	2.29	0.0222	--	2
cg00116412	5'UTR	SLC27A2	11001	TRUE	15	50474597	-0.96	0.3351	-1.22	0.222	0.336	-0.96	0.3377	0.881	48	-1.05	0.2954	1.012	7	-0.56	0.5768	1.039	4	0.44	0.6635	0.954	99	-3.01	0.0028	0.205	8	0.31	0.7601	--	2	0.16	0.8742	--	1
cg00117018	Body	ZNF251	90987	FALSE	8	145955983	5.04	0	5.18	0	0	0.5	0.6159	0.943	57	1.59	0.1126	0.897	5	1.12	0.2617	1.045	4	-2.11	0.0352	0.613	70	-1.73	0.0842	0.911	3	-1.61	0.1072	0.881	3	1	1	--	0
cg00117172	Body	RUNX3	864	FALSE	1	25255838	-12.44	0	-12.51	0	0	-2.33	0.0204	0.472	41	-0.04	0.9667	1.002	9	0.53	0.5973	1.037	5	-1.18	0.2395	0.811	108	-0.41	0.6833	1.032	9	-0.08	0.9337	1.001	12	-1.17	0.2436	1.026	4
cg00117913	TSS200	VPS13B	157680	TRUE	8	100025388	5.95	0	1.82	0.068	0.126	1.53	0.1263	0.624	44	0.09	0.9256	1.003	4	-0.15	0.8789	--	2	-0.36	0.7167	0.991	403	2.03	0.0429	--	2	2.16	0.0312	0.618	6	0.29	0.772	--	1
cg00118442	1stExon	ATP5C1;KIN	509	TRUE	10	7830125	4.3	0	1.26	0.209	0.321	2.21	0.0274	0.366	45	1.32	0.186	0.946	11	0.98	0.326	1.054	7	-0.54	0.5891	0.985	42	-0.6	0.5501	1.035	7	1	1	--	0	1.3	0.1949	--	1
cg00118468	TSS200	TMCC2	9911	FALSE	1	205196936	-4.45	0	-3.5	0	0.001	-0.82	0.4128	0.927	54	-0.91	0.3625	1.015	9	-0.56	0.5734	1.043	6	3.13	0.0018	0.284	74	1.42	0.1559	1.004	4	4.36	0	0.009	3	1	1	--	0
cg00119057	1stExon	DTNA	1837	FALSE	18	32073462	-9.16	0	-9.68	0	0	-0.66	0.5066	0.96	67	-1.06	0.2876	1.017	8	-1.38	0.1682	1.031	5	-1.11	0.2677	0.906	309	-0.21	0.831	1.008	6	-0.51	0.6101	1.006	16	-2.4	0.0168	--	2
cg00119181	TSS1500	SNCA	6622	FALSE	4	90758537	-11.32	0	-11.74	0	0	-0.61	0.5451	0.968	45	-0.47	0.6397	1.012	7	-0.08	0.9373	1	4	1.9	0.0577	0.666	173	-0.76	0.447	1.052	6	1.45	0.1469	0.9	5	2.65	0.0083	0.304	7
cg00120210	1stExon	SEC11A	23478	TRUE	15	85259593	1.14	0.2535	-0.62	0.535	0.657	2.35	0.0191	0.462	46	1.67	0.0951	0.875	6	0.3	0.7657	--	2	2.5	0.0125	0.442	72	-0.22	0.8288	1.013	5	0.19	0.848	--	1	1.32	0.1865	--	2
cg00121148	Body	GRAMD1C	54762	FALSE	3	113603874	3.46	0.0006	1.38	0.167	0.267	-2.12	0.0345	0.604	56	-3.1	0.002	0.177	14	-0.01	0.9913	1.014	7	0.32	0.7468	0.859	156	-0.65	0.5183	1.031	3	-0.79	0.4298	1.012	10	-2.04	0.0418	0.735	3
cg00121158	5'UTR	KDM4C	23081	TRUE	9	6757826	5.19	0	0.21	0.833	0.89	2.02	0.044	0.257	47	1.24	0.2166	0.704	6	0.42	0.6748	1.014	4	-0.13	0.8934	0.987	312	0.57	0.567	1.02	4	-0.3	0.7616	1.001	4	0.44	0.6586	--	2
cg00121551	1stExon	ZNF831	128611	FALSE	20	57766397	6.98	0	6.65	0	0	0.89	0.3744	0.884	64	-0.47	0.6375	1.012	9	0.02	0.9832	1.003	7	-1.76	0.0798	0.623	132	1.94	0.0531	0.737	6	2.01	0.0448	0.666	24	1	1	--	0
cg00123035	5'UTR	RFX5	5993	TRUE	1	151319538	3.47	0.0005	1.74	0.082	0.147	1.43	0.1544	0.853	48	2.65	0.0083	0.454	4	3.16	0.0016	--	2	-0.03	0.9783	0.977	4	1.3	0.1943	1.054	4	0.57	0.5689	1.006	8	-1.97	0.0491	--	1
cg00123478	5'UTR	ZNF518B	85460	FALSE	4	10458165	-12.02	0	-12.38	0	0	-0.03	0.9795	0.993	54	0.56	0.5747	1.015	7	-0.41	0.6851	1.036	4	-2.02	0.0438	0.637	24	-0.54	0.5906	1.037	5	-1.25	0.2124	0.944	8	0.14	0.8915	1.013	3
cg00126959	TSS200	ABCC3	8714	FALSE	17	48712203	1.09	0.2744	0.97	0.333	0.462	1.3	0.1954	0.758	59	-0.21	0.8327	1.001	14	-0.05	0.964	1.007	9	-0.37	0.708	0.979	83	2.84	0.0046	0.285	3	-0.66	0.5094	1.012	3	1	1	--	0
cg00127732	Body	ERF	2077	TRUE	19	42757846	2.1	0.0359	0.66	0.511	0.636	2.81	0.0052	0.295	59	1.36	0.1748	0.978	7	1.19	0.2349	1.049	5	0.3	0.7654	0.978	14	1.33	0.185	--	1	1.05	0.2949	--	2	-0.76	0.4472	--	1
cg00128188	TSS1500	IDI1	3422	TRUE	10	1095446	-0.46	0.6448	-0.77	0.439	0.569	-0.08	0.9381	0.989	40	1.81	0.0705	0.817	6	0.62	0.5335	--	2	2.1	0.0365	0.583	5	1.61	0.107	0.948	6	0.98	0.3296	0.998	4	1	1	--	0
cg00128353	5'UTR	NEURL	9148	FALSE	10	105253973	-6.83	0	-7.29	0	0	0.14	0.8884	0.969	54	-0.58	0.5645	1.016	5	-0.06	0.9527	--	1	0.42	0.6753	0.941	120	2.31	0.0215	--	1	-1.44	0.1507	0.946	6	2.31	0.0215	--	1
cg00128732	TSS1500	PCDH1	5097	TRUE	5	141258637	-0.66	0.5113	-1.92	0.055	0.105	0.15	0.8811	0.934	62	1.04	0.2997	0.944	6	0.67	0.5037	1.053	5	-2.07	0.0389	0.7	47	0.3	0.765	--	2	0.09	0.9306	1.006	4	1	1	--	0
cg00129731	TSS200	FAM46A	55603	TRUE	6	82462448	0.23	0.8199	-1.02	0.308	0.435	1.03	0.3045	0.845	53	1.09	0.2764	0.995	7	0.69	0.4917	1.042	5	1.98	0.0479	0.612	4	0.91	0.3654	1.057	7	-0.18	0.8578	1	11	1	1	--	0
cg00130165	TSS1500	EPHA5	2044	FALSE	4	66536603	-7.33	0	-7.44	0	0	1.19	0.2335	0.764	79	-0.54	0.59	1.014	14	-0.46	0.6453	1.02	7	1.5	0.1338	0.639	359	0.08	0.9374	1.013	11	-2.07	0.039	0.772	26	2.05	0.0406	0.615	6
cg00130275	5'UTR	PRMT3	10196	TRUE	11	20409780	-0.4	0.6904	-1.91	0.057	0.108	0.12	0.9066	0.966	41	1.25	0.2118	0.952	9	1.54	0.1241	0.925	7	0.88	0.3776	0.871	136	-0.3	0.7638	1.024	5	2.18	0.0299	0.587	4	0.52	0.6009	--	1
cg00131372	TSS200	AFAP1L1	134265	FALSE	5	148651363	-5.23	0	-5.13	0	0	0.97	0.332	0.88	52	0.27	0.7855	1.007	7	1.51	0.1329	1.001	4	-1.82	0.0701	0.597	96	0.68	0.494	1.053	4	3.19	0.0015	0.155	5	1	1	--	0
cg00131705	Body	C16orf11	146325	FALSE	16	615073	-1.73	0.0838	-1.63	0.103	0.179	0.54	0.5883	0.951	45	-0.27	0.7867	1.008	9	-1.06	0.2899	1.053	6	-0.16	0.8702	0.98	21	-0.54	0.5875	--	2	-2.65	0.0083	--	2	-1.04	0.2975	--	1
cg00131899	TSS200	CCDC109B	55013	FALSE	4	110481302	-4.79	0	-5.66	0	0	0.1	0.9223	0.935	41	-1.67	0.0951	0.913	4	-0.41	0.6825	--	1	-2.67	0.0078	0.43	152	-0.42	0.6716	1.022	4	-1.4	0.1631	0.929	6	-0.8	0.4214	--	1
cg00134776	TSS1500	CLSTN2	64084	FALSE	3	139653573	-5.83	0	-5.87	0	0	-2.22	0.0271	0.522	63	-0.71	0.4786	1.019	11	0.86	0.3928	1.057	7	0.37	0.7114	0.959	404	0.34	0.7367	1.023	6	1.96	0.0506	0.668	47	-1.38	0.1677	--	1
cg00134843	TSS1500	PGS1	9489	TRUE	17	76374495	-0.8	0.422	-3.17	0.002	0.004	0.93	0.3539	0.851	52	0.39	0.6957	1.015	6	-0.4	0.6902	--	1	-0.44	0.6624	0.976	71	1.43	0.1525	1.005	6	2.77	0.0057	--	1	-0.25	0.8001	--	1
cg00135038	Body	TNRC18	84629	FALSE	7	5391419	-6.18	0	-4.61	0	0	0.02	0.9807	0.976	34	-1.27	0.2056	0.991	6	-0.57	0.5678	1.044	4	-1.83	0.0678	0.648	143	-0.76	0.4485	--	2	2.22	0.0269	0.543	6	-1.87	0.0625	--	1
cg00136192	TSS200	RANBP3	8498	TRUE	19	5978423	-2.23	0.0257	-1.34	0.18	0.285	1.51	0.1318	0.768	46	0.04	0.9682	1.004	4	-0.57	0.5693	--	1	-2.89	0.0039	0.28	91	0.07	0.9476	--	2	-0.82	0.411	1.005	9	1	1	--	0
cg00137828	TSS200	C10orf78	119392	TRUE	10	105881754	-2.32	0.0205	-1.22	0.222	0.336	2.41	0.0162	0.569	40	0.97	0.3344	1.016	3	0.97	0.3344	1.059	3	-0.84	0.4037	0.925	6	-0.35	0.7294	--	2	-0.03	0.9749	--	1	1	1	--	0
cg00140112	1stExon	DLGAP1	9229	FALSE	18	3879595	7.44	0	7.92	0	0	0.28	0.7774	0.99	67	-0.09	0.9299	1.003	10	-0.32	0.7487	1.016	3	-0.06	0.9517	0.987	444	-0.12	0.9084	1.029	3	2.03	0.0432	0.726	11	1	1	--	0
cg00140235	TSS200	EEA1	8411	TRUE	12	93323273	1.51	0.1308	1.11	0.269	0.391	-0.1	0.9168	0.996	58	-0.28	0.7825	1.007	9	0.93	0.3549	1.058	5	-0.63	0.5258	0.951	152	-2.97	0.0031	0.226	4	-1.07	0.2864	0.989	11	1	1	--	0
cg00140494	Body	NFATC1	4772	FALSE	18	77256015	5.04	0	5.29	0	0	0.79	0.4273	0.887	52	1.09	0.2771	0.995	4	0.58	0.563	--	2	1.98	0.0478	0.576	188	0.29	0.771	1.029	6	1	1	--	0	1	1	--	0
cg00140910	1stExon	EPB41L2	2037	FALSE	6	131384370	-3.23	0.0013	-2.54	0.011	0.025	3.28	0.0011	0.296	59	3.06	0.0023	0.26	8	1.77	0.0768	0.94	3	2.42	0.0157	0.567	216	0.31	0.7552	1.007	5	-1.27	0.2031	0.941	3	1	1	--	0
cg00142257	Body	LHX6	26468	FALSE	9	124990276	-1.37	0.17	-1.18	0.237	0.355	1.99	0.0472	0.662	34	-0.29	0.7716	1.008	6	-0.29	0.7716	1.021	6	2.29	0.0226	0.587	53	-0.04	0.9661	1.011	4	-0.61	0.5397	1.013	9	1	1	--	0
cg00143700	5'UTR	RCBTB2	1102	TRUE	13	49107116	0.77	0.4408	-0.99	0.32	0.448	2.51	0.0124	0.408	52	4.3	0	0.007	11	-0.03	0.9793	1.004	5	0.07	0.9449	0.997	71	6.01	0	0	4	0.27	0.791	--	2	0.4	0.6917	--	1
cg00145177	TSS1500	NAT8L	339983	FALSE	4	2061018	-6.48	0	-6.52	0	0	1.95	0.0515	0.624	54	2.69	0.0074	0.361	3	4.09	0	--	1	0.57	0.5683	0.949	11	-1.08	0.2818	--	2	-0.88	0.3806	1.011	20	1	1	--	0
cg00145253	Body	LHX8	431707	FALSE	1	75602857	-2.33	0.0198	-2.35	0.019	0.041	-0.89	0.3721	0.885	92	-1.05	0.2964	1.002	12	-0.57	0.5677	1.045	7	-1.03	0.3024	0.875	109	-1.22	0.2246	1.044	8	-3.11	0.002	0.148	4	0.29	0.7702	1.02	9
cg00145587	Body	SMAD7	4092	FALSE	18	46475244	-4.57	0	-3.22	0.001	0.004	-2.31	0.0212	0.468	39	-0.93	0.3539	1.016	4	-0.25	0.8026	--	2	0.8	0.4212	0.939	40	-0.36	0.7172	--	2	0.3	0.7655	1.004	5	-0.29	0.7698	--	1
cg00147286	Body	MTSS1L	92154	FALSE	16	70713933	-3.53	0.0004	-3.72	0	0.001	-1.31	0.1915	0.802	46	-2.83	0.0048	0.328	6	-1.01	0.3143	1.058	5	-0.54	0.5884	0.955	44	-3.23	0.0013	--	2	0.1	0.9236	1.003	9	1	1	--	0
cg00147976	5'UTR	PCBP2	5094	TRUE	12	53846229	3.21	0.0014	0.87	0.384	0.515	-2.03	0.0427	0.591	58	-1.18	0.2391	1.014	11	-0.27	0.7904	1.001	5	0.66	0.5069	0.885	55	0.38	0.7053	--	2	0.73	0.4685	1.009	3	1	1	--	0
cg00148286	Body	CTBP1	1487	FALSE	4	1210066	-3.47	0.0005	0.02	0.983	0.99	-0.46	0.6428	0.915	39	-0.1	0.922	1.014	8	0.3	0.7622	1.012	4	-2.05	0.0412	0.368	64	-1.06	0.2895	1.057	4	0.84	0.4017	--	1	1	1	--	0
cg00148892	3'UTR	GATA6	2627	FALSE	18	19780878	2.76	0.0059	3.78	0	0	-2.21	0.0274	0.323	50	-0.19	0.8504	--	2	0.28	0.7815	--	1	-0.56	0.5776	0.942	66	0.89	0.375	1.055	5	0.16	0.8705	1.001	5	1	1	--	0
cg00150500	Body	HCFC1R1;THOC6	54985	TRUE	16	3073744	-4.65	0	-0.75	0.455	0.584	1.86	0.0635	0.696	40	-0.64	0.5227	1.015	8	-1.02	0.3084	1.05	5	1.71	0.0877	0.824	4	-2.02	0.0436	0.834	3	1	1	--	0	-0.51	0.6069	1.005	3
cg00150882	TSS1500	AADAT	51166	FALSE	4	171011502	-18.31	0	-18.42	0	0	2.05	0.0411	0.588	48	-1.02	0.3066	1.009	7	-0.01	0.9955	1.003	4	0.92	0.3598	0.899	48	-0.21	0.8317	1.016	4	1.16	0.2468	--	2	4.04	0.0001	0.01	3
cg00151607	1stExon	TRAPPC2L;GALNS	51693	TRUE	16	88923507	-3.58	0.0004	-0.63	0.528	0.652	0.79	0.4294	0.91	49	2.07	0.0389	0.75	8	2.63	0.0087	0.441	4	2.05	0.0412	0.702	12	-0.8	0.4215	1.056	4	0.61	0.5415	1.006	9	0.18	0.856	--	1
cg00151768	Body	NFATC1	4772	FALSE	18	77157760	9.23	0	9.23	0	0	2.02	0.0435	0.597	52	0.67	0.5063	1.018	4	0.28	0.7788	--	2	-0.29	0.7746	0.98	188	-0.07	0.9449	1.007	6	1	1	--	0	1	1	--	0
cg00151810	TSS200	BCAR1	9564	FALSE	16	75300023	-6.05	0	-2.77	0.006	0.014	2.36	0.0184	0.758	48	0.84	0.4029	1.018	3	0.48	0.6325	--	1	0.24	0.8071	0.987	52	1	1	--	0	-0.79	0.4277	1.002	5	-0.21	0.8363	--	2
cg00152838	Body	TNRC6A	27327	FALSE	16	24741724	-3.9	0.0001	-0.87	0.387	0.518	0.75	0.4514	0.988	53	-0.65	0.5144	1.019	7	-0.06	0.9548	1.005	3	0.07	0.9442	0.972	109	1.6	0.1112	0.998	4	2.16	0.0315	--	2	1	1	--	0
cg00154064	TSS200	ZNF692	55657	TRUE	1	249153132	-3.73	0.0002	-1.94	0.052	0.1	-0.56	0.5737	0.919	52	-2.3	0.0216	0.636	4	-0.19	0.8526	--	1	-0.39	0.6962	0.96	12	-0.81	0.4204	1.042	4	1	1	--	0	1	1	--	0
cg00154357	Body	ZIC4	84107	FALSE	3	147111280	-10.6	0	-10.97	0	0	-0.39	0.6939	0.962	102	-1.52	0.128	0.921	13	-0.76	0.447	1.055	8	-2.02	0.0434	0.609	96	-0.31	0.7594	1.023	8	0.59	0.5567	1.013	13	-1.33	0.1855	0.996	7
cg00154968	TSS1500	CDK13	8621	TRUE	7	39989544	-2.6	0.0094	-0.7	0.482	0.609	1.26	0.2084	0.784	61	0.6	0.5503	1.02	8	0.41	0.6793	1.037	5	-2.34	0.0197	0.485	159	-0.8	0.4241	1.054	4	0.13	0.8969	1.004	4	0.32	0.7463	1.027	3
cg00155167	5'UTR	VPS13B	157680	TRUE	8	100025831	-6.62	0	-1.61	0.107	0.185	0.15	0.8787	0.969	44	-0.72	0.4701	1.019	4	-1.3	0.1942	--	2	-2.14	0.0326	0.442	403	-0.13	0.8971	--	2	-0.13	0.8988	1.004	6	-0.63	0.5299	--	1
cg00155429	1stExon	TPM3	7170	TRUE	1	154155697	-5.22	0	-0.89	0.374	0.505	-0.7	0.4815	0.945	53	0.53	0.5941	1.016	11	1.32	0.1868	1.023	3	0.46	0.644	0.995	52	1	1	--	0	1.97	0.0488	0.649	4	-1	0.3156	--	2
cg00155609	5'UTR	PRDX2	7001	TRUE	19	12912527	-22.05	0	-24.2	0	0	-0.17	0.8658	0.987	54	-0.64	0.5235	1.016	6	-0.46	0.6436	--	2	-2.05	0.0405	0.59	8	-0.5	0.6138	1.034	5	1	1	--	0	-0.07	0.9444	--	1
cg00155700	5'UTR	ZKSCAN5	23660	TRUE	7	99102892	-6.21	0	-1.61	0.107	0.185	0.12	0.9066	0.984	41	2.53	0.0116	0.846	10	4.18	0	0.311	5	1	0.318	0.879	56	-0.03	0.9747	--	2	0.44	0.6588	1.011	3	0.31	0.7572	1.046	4
cg00156744	TSS1500	STK10	6793	TRUE	5	171615663	0.7	0.4861	-0.14	0.889	0.929	1.69	0.0907	0.695	48	0.11	0.9121	1.004	8	-0.09	0.9296	1.004	4	1.51	0.132	0.741	148	-0.23	0.8209	1.019	5	3.55	0.0004	0.054	11	-0.62	0.5386	--	2
cg00156756	5'UTR	RASGRP2	10235	FALSE	11	64510843	-2.53	0.0115	-2.51	0.012	0.027	2.5	0.0128	0.453	48	-0.55	0.5833	1.016	11	-0.95	0.3404	1.058	6	1.22	0.2233	0.848	45	2.59	0.01	0.406	4	-0.27	0.7859	--	1	0.2	0.843	1.014	3
cg00157855	1stExon	HERPUD2	64224	TRUE	7	35734423	-3.86	0.0001	-1.91	0.056	0.107	1.2	0.2319	0.784	50	-0.86	0.3911	1.017	9	-0.51	0.6105	1.034	5	-0.07	0.9428	0.989	86	-0.41	0.6785	--	1	-2.05	0.041	0.621	7	1	1	--	0
cg00158683	TSS200	COL7A1	1294	FALSE	3	48632625	-5.35	0	-5.5	0	0	-0.91	0.3658	0.898	35	-0.3	0.7635	1.008	5	-0.09	0.9298	1.006	3	-2.28	0.023	0.563	53	1	1	--	0	1	1	--	0	1	1	--	0
cg00159100	5'UTR	ELMO1	9844	FALSE	7	37487633	-8.67	0	-8.66	0	0	-0.68	0.4943	0.932	73	0.46	0.6487	1.013	9	-0.3	0.7628	1.016	4	0.67	0.5046	0.952	400	-0.22	0.8243	1.012	3	0.34	0.7361	1.007	4	2.43	0.0155	0.452	8
cg00159212	TSS1500	SLC35A3	23443	TRUE	1	100435336	-1.84	0.0657	-3.01	0.003	0.007	-0.31	0.7537	0.982	52	0.62	0.5333	1.016	6	0.26	0.792	1.02	3	1.55	0.1219	0.794	75	0.16	0.8746	1.016	4	0.63	0.5283	1.013	3	2.69	0.0074	--	2
cg00161367	Body	MTRF1L	54516	TRUE	6	153323552	-6.82	0	-0.05	0.964	0.977	0.91	0.3649	0.939	45	0.2	0.8444	1.008	7	0.66	0.5076	1.009	5	2.24	0.0253	0.663	24	-0.71	0.4796	--	1	0.33	0.7396	--	1	1	1	--	0
cg00161968	1stExon	MCCC1	56922	TRUE	3	182817338	-3.13	0.0018	-6.02	0	0	-0.09	0.928	0.989	56	-0.33	0.7399	1.011	8	-1.5	0.1338	1.009	3	2.19	0.0292	0.484	136	-0.46	0.6489	1.035	3	0.18	0.8597	--	1	1.28	0.2019	--	2
cg00162541	TSS200	C19orf44;CALR3	84167	TRUE	19	16607016	-0.58	0.5607	1.64	0.101	0.177	0.89	0.3745	0.952	52	2.08	0.0377	0.837	8	1.99	0.0476	0.779	7	0.19	0.8481	0.983	39	0.24	0.814	--	1	-0.53	0.596	--	1	-0.45	0.6507	1.004	3
cg00162806	Body	VENTX	27287	FALSE	10	135051929	1.35	0.1778	1.34	0.18	0.284	0.77	0.44	0.929	69	-1.51	0.1307	0.908	9	-2.64	0.0084	0.297	5	0.87	0.3853	0.915	7	2.26	0.0242	0.696	5	-0.42	0.6765	--	2	1.32	0.188	--	2
cg00163481	Body	FBXO28	23219	TRUE	1	224302350	1.78	0.076	0.68	0.495	0.621	0.19	0.8521	0.985	51	2.09	0.0368	0.689	14	1.76	0.0785	0.893	7	1.39	0.164	0.801	69	0.07	0.9439	1.007	3	-0.66	0.5064	1.012	16	1	1	--	0
cg00163784	Body	NFIA	4774	FALSE	1	61549010	-3	0.0027	-2.89	0.004	0.01	1.6	0.1095	0.709	54	2.41	0.0161	0.491	5	2.41	0.0161	0.483	5	-0.76	0.4467	0.901	341	-0.57	0.5686	--	1	1.09	0.2768	0.973	17	-1.52	0.1294	0.943	5
cg00164462	Body	RUNX3	864	FALSE	1	25234549	1.03	0.3022	0.31	0.758	0.837	1.4	0.1632	0.7	41	-0.55	0.5849	1.014	9	-0.65	0.5163	1.041	5	2.23	0.026	0.364	108	0.82	0.4128	1.055	9	-0.78	0.4357	1.011	12	-0.19	0.853	1.012	4
cg00164716	TSS200	RAB5B	5869	TRUE	12	56367828	-7.93	0	-2.42	0.016	0.035	0.48	0.6348	0.939	44	0.95	0.344	1.016	5	0.29	0.7743	--	2	2.52	0.0121	0.799	39	1.07	0.2856	1.053	7	-0.47	0.6363	0.965	10	1	1	--	0
cg00166722	TSS200	C3orf24	115795	FALSE	3	10149974	1.86	0.0628	1.45	0.146	0.24	-1.5	0.1332	0.759	40	-1.2	0.2292	1	8	-1.49	0.1364	0.996	3	-3.39	0.0008	0.174	47	-2.05	0.0407	--	2	0.12	0.9024	--	1	-0.33	0.7446	--	2
cg00167539	5'UTR	REPIN1	29803	FALSE	7	150066156	-5.98	0	-1.81	0.071	0.13	0.09	0.9301	0.977	46	2.47	0.0138	0.351	13	0.12	0.9075	1.042	6	-0.46	0.6484	0.952	7	-0.52	0.6056	1.031	4	-0.95	0.3433	--	2	1	1	--	0
cg00168009	Body	C3orf21	152002	TRUE	3	194980766	-3.85	0.0001	-0.78	0.435	0.565	-0.93	0.3509	0.802	39	-1.21	0.2274	0.969	9	-0.75	0.4548	1.061	6	0.56	0.5777	0.983	220	0.95	0.345	1.058	6	3.69	0.0002	0.021	5	1	1	--	0
cg00168785	5'UTR	WDSUB1	151525	TRUE	2	160142643	-8.5	0	-7.91	0	0	2.95	0.0033	0.323	41	0.82	0.415	1.016	3	0.78	0.433	--	2	0.73	0.4659	0.965	60	-0.69	0.4883	--	1	0.05	0.9612	--	1	1.18	0.2382	--	2
cg00168815	TSS200	RPS3A	6189	TRUE	4	152020645	1.57	0.1163	0.6	0.548	0.669	1.98	0.0484	0.575	48	1.16	0.2463	0.991	8	1.39	0.1639	1.004	7	1	1	--	0	0.65	0.5157	1.053	7	1	1	--	0	1	1	--	0
cg00169167	Body	TNFSF9	8744	TRUE	19	6531539	-6.27	0	-6.48	0	0	-0.75	0.4509	0.933	62	-1.11	0.2657	1.017	11	-0.28	0.7811	1.011	6	0.68	0.4993	0.945	5	2.01	0.0451	--	2	-0.36	0.7188	1.004	5	1	1	--	0
cg00169305	TSS200	CLGN	1047	TRUE	4	141348932	-7.15	0	-7.2	0	0	1.47	0.142	0.755	43	0.33	0.7445	1.011	6	-2.64	0.0085	--	2	1.2	0.2296	0.823	64	0.36	0.7214	1.031	4	0.42	0.6771	1.011	7	3.49	0.0005	0.045	4
cg00169373	TSS200	C3orf18	51161	FALSE	3	50605269	-11.01	0	-12.15	0	0	-0.22	0.8295	0.983	34	0.03	0.9781	1	3	-0.17	0.8626	--	1	1.57	0.1162	0.737	20	2.38	0.0177	--	1	3.14	0.0018	0.141	3	1	1	--	0
cg00170056	TSS200	ZNF527	84503	FALSE	19	37861986	-11.99	0	-14.87	0	0	2.56	0.0108	0.436	49	-1.02	0.3064	1.002	9	0.04	0.9671	1.008	5	1.07	0.286	0.874	44	-0.81	0.4195	1.056	3	0.62	0.5352	1.013	8	0.18	0.8543	--	1
cg00170343	TSS200	ATG7	10533	TRUE	3	11313890	-3.91	0.0001	0.31	0.754	0.835	2.27	0.0236	0.75	57	0.1	0.9191	1.001	11	0.78	0.4339	1.049	7	-0.2	0.8383	0.925	236	0.22	0.8233	1.008	4	1.46	0.1437	0.843	3	1	1	--	0
cg00171203	Body	SFPQ	6421	FALSE	1	35657571	0.87	0.3836	-0.74	0.458	0.587	-1.26	0.2067	0.888	56	-0.14	0.8892	1.001	11	0.26	0.7983	1.024	8	0.18	0.8593	0.968	15	0.89	0.3714	1.057	6	-0.09	0.9262	1.006	7	-2.18	0.0293	--	1
cg00171421	Body	KCNMA1	3778	FALSE	10	79396127	-8.05	0	-8.32	0	0	-2.75	0.0062	0.426	43	-0.33	0.7417	1.011	12	-0.1	0.9229	1.006	7	-0.26	0.7953	0.987	373	-0.77	0.4429	1.056	3	-0.25	0.7999	1.003	10	1	1	--	0
cg00171909	TSS1500	SGMS1	259230	FALSE	10	52385044	-2.39	0.017	-1.27	0.205	0.316	1.09	0.2784	0.928	43	2.03	0.0423	0.658	3	-0.45	0.652	--	1	-0.19	0.8531	0.936	265	1.38	0.1683	1.049	9	3.32	0.0009	0.149	5	0.16	0.8739	--	1
cg00173435	TSS200	TCP11L2	255394	TRUE	12	106696525	-0.32	0.7455	0.2	0.843	0.898	0.55	0.5813	0.961	47	2.94	0.0034	0.237	4	0.65	0.5152	--	2	-0.77	0.4391	0.896	76	0.23	0.8195	1.013	6	1.3	0.1934	--	1	0.63	0.5287	--	1
cg00173504	5'UTR	TBX15	6913	FALSE	1	119530144	-5.75	0	-5.83	0	0	-0.2	0.8445	0.983	57	0.22	0.8227	1.004	12	1.24	0.2143	1.039	9	2.01	0.0452	0.637	162	0.38	0.7015	1.032	6	-0.5	0.6153	1.011	14	1	1	--	0
cg00173787	1stExon	C1orf66;ISG20L2	51093	TRUE	1	156698861	-4.81	0	-3.57	0	0.001	0.76	0.4469	0.88	37	-2.53	0.0118	0.549	4	-2.26	0.0243	0.701	3	-0.06	0.9548	0.991	16	0.81	0.4205	--	1	1	1	--	0	-2.78	0.0056	--	1
cg00174428	Body	LMX1A	4009	FALSE	1	165204791	-4.69	0	-4.6	0	0	1.23	0.2187	0.816	67	1.99	0.0471	0.735	17	1.26	0.2076	1.041	11	1.55	0.1228	0.769	236	1.43	0.1544	0.995	6	1.45	0.1463	0.895	11	0.37	0.7122	1.026	3
cg00175709	Body	CR1	1378	FALSE	1	207670014	-3.58	0.0004	-3.38	0.001	0.002	-1.55	0.1215	0.702	53	-2	0.0456	0.785	8	-1.95	0.0515	0.871	6	-1.02	0.3085	0.922	171	0.43	0.6708	1.012	9	1.1	0.2734	0.988	8	-0.06	0.9491	--	1
cg00178429	TSS1500	KLF10	7071	FALSE	8	103668860	-2.32	0.0205	-3.8	0	0	-0.31	0.7592	0.976	50	-0.43	0.6684	1.012	5	0.16	0.8723	1.013	3	2.4	0.0165	0.516	10	0.33	0.745	--	1	0.53	0.5966	1.008	6	-1.64	0.1016	--	1
cg00178511	TSS200	COL7A1	1294	FALSE	3	48632778	-3.71	0.0002	-3.66	0	0.001	-0.86	0.3898	0.867	35	0.5	0.6184	1.013	5	1	0.3172	1.059	3	-2.44	0.0151	0.411	53	1	1	--	0	1	1	--	0	1	1	--	0
cg00181054	Body	GPR180	160897	TRUE	13	95254340	-5.86	0	-7.88	0	0	-0.16	0.8729	0.988	41	0.24	0.8112	1.004	6	-0.1	0.9232	1.013	4	1.23	0.2182	0.865	35	1.11	0.2668	1.05	6	2.64	0.0086	0.321	22	1	1	--	0
cg00181968	TSS200	FAM163A	148753	FALSE	1	179712204	-6.58	0	-6.54	0	0	2.2	0.0286	0.588	61	2.08	0.0382	0.707	10	0.49	0.6237	1.037	6	-1.86	0.0631	0.68	140	0.92	0.3589	1.058	5	-0.41	0.6832	1.006	8	-0.12	0.9063	1.006	3
cg00182534	TSS200	NTF3	4908	FALSE	12	5541234	-6.72	0	-6.77	0	0	2.25	0.0246	0.514	58	1.77	0.078	0.853	8	0.97	0.3333	1.058	6	-0.9	0.3689	0.906	164	-1.03	0.3031	1.059	7	-0.27	0.7908	--	1	1	1	--	0
cg00183107	5'UTR	INPP4B	8821	FALSE	4	143767118	-0.2	0.8396	-0.73	0.465	0.593	0	0.9972	0.992	52	1.04	0.2993	1.007	6	1.07	0.2849	1.054	4	-1.12	0.262	0.865	404	2.42	0.0158	0.555	5	-0.26	0.7939	1.001	20	-0.4	0.6864	1.018	5
cg00183415	Body	HKDC1	80201	FALSE	10	71008388	7.45	0	7.42	0	0	-0.29	0.7702	0.971	29	-0.22	0.8277	1.005	4	-0.26	0.792	--	2	-2.34	0.0195	0.481	69	-0.04	0.9673	--	2	1	1	--	0	1	1	--	0
cg00183804	5'UTR	KIAA0355	9710	TRUE	19	34746203	-2.38	0.0174	-2.68	0.007	0.017	1.96	0.0508	0.612	51	-0.95	0.3421	1.014	5	-0.66	0.509	1.048	3	-1.84	0.0667	0.678	131	0.22	0.8246	--	2	2.19	0.0293	0.588	7	0.38	0.7007	--	2
cg00183957	1stExon	MRPL43;C10orf2	84545	TRUE	10	102747175	0.68	0.4972	-0.24	0.811	0.875	2.53	0.0116	0.431	46	5.41	0	0	4	7.87	0	--	2	0.09	0.9268	0.992	20	-0.38	0.7068	1.03	4	-0.02	0.982	1.001	5	0.56	0.5769	--	2
cg00184452	5'UTR	DMRTA2	63950	FALSE	1	50887477	-1.04	0.298	-0.67	0.503	0.629	-1.23	0.2209	0.808	51	-2.53	0.0119	0.424	9	-0.56	0.5732	--	2	-2.13	0.0334	0.563	15	1.96	0.05	0.824	6	-1.07	0.286	0.974	10	-0.02	0.9867	--	1
cg00184732	1stExon	GLDN	342035	FALSE	15	51633821	-3.28	0.0011	-3.2	0.001	0.004	2.83	0.0048	0.405	60	0.43	0.6644	1.011	7	-0.54	0.5887	1.041	4	1.7	0.0906	0.78	126	-2.02	0.0443	0.751	7	0.61	0.5393	1.013	10	1	1	--	0
cg00185622	TSS200	CCDC150	284992	TRUE	2	197504238	0.19	0.8513	0.23	0.819	0.881	2.24	0.0257	0.549	58	-0.17	0.8642	1.005	10	-0.11	0.9102	1.014	5	1.21	0.2282	0.838	130	-0.13	0.8946	1.012	3	1	1	--	0	1	1	--	0
cg00186034	Body	UFM1	51569	TRUE	13	38924378	-1.08	0.2807	-0.35	0.725	0.814	0.09	0.9266	0.989	53	0.01	0.9935	1.002	5	-0.16	0.8736	--	2	0.53	0.5948	0.949	26	2.74	0.0063	0.32	6	-1.12	0.2634	1.012	8	1	1	--	0
cg00186383	TSS200	RFWD3	55159	TRUE	16	74700943	-5.8	0	-1.89	0.059	0.112	0.58	0.5632	0.936	48	0.66	0.51	1.011	11	0.69	0.4892	1.013	6	1.29	0.1984	0.971	62	0.65	0.5146	--	2	2.85	0.0045	0.69	9	-1.26	0.2076	--	1
cg00187174	TSS200	ITPR2	3709	FALSE	12	26986179	-1.71	0.0878	0.3	0.761	0.84	2.04	0.0417	0.694	44	-0.76	0.4484	1.017	6	-0.21	0.8312	--	2	0.35	0.7271	0.937	323	1.91	0.0569	0.882	3	0.71	0.4774	1.012	3	1	1	--	0
cg00187933	Body	IDUA	3425	FALSE	4	996785	3.45	0.0006	2.94	0.003	0.008	0.25	0.8065	0.974	51	0.27	0.7861	1.009	6	0.89	0.3722	1.058	4	2.08	0.0375	0.584	32	-0.07	0.9472	1.019	3	1.14	0.2559	--	1	1	1	--	0
cg00188746	1stExon	TMEM51;C1orf126	55092	FALSE	1	15480258	-1.06	0.2876	-0.31	0.755	0.835	-0.49	0.6218	0.943	58	0.33	0.7448	1.008	10	0.52	0.5999	1.037	4	1.69	0.0919	0.759	99	2.14	0.0329	--	1	0.65	0.513	--	1	-0.56	0.5772	1.037	4
cg00189906	TSS1500	FAM91A1	157769	TRUE	8	124780357	-3.56	0.0004	-0.72	0.473	0.601	1.28	0.2017	0.83	60	2.42	0.0159	0.659	14	2.05	0.0409	0.913	9	0.77	0.4443	0.905	64	0.43	0.6672	1.02	4	-0.18	0.8546	1.002	9	1	1	--	0
cg00190596	TSS1500	ORC6L;VPS35	23594	TRUE	16	46722642	-1.55	0.1213	-0.77	0.443	0.573	-0.28	0.7777	0.951	34	-0.55	0.5843	1.015	6	-0.39	0.6931	1.034	5	-0.83	0.4079	0.902	17	0.39	0.6988	1.012	6	2.12	0.0346	0.624	4	1	1	--	0
cg00191629	TSS200	IRS2	8660	FALSE	13	110439004	-9.67	0	-9.85	0	0	2.2	0.028	0.534	52	-1.21	0.2269	0.987	6	-0.76	0.449	1.054	3	1.02	0.3076	0.883	60	-0.23	0.8183	--	2	-0.06	0.9485	1	5	1	1	--	0
cg00193021	5'UTR	SNCA	6622	FALSE	4	90758120	-13.25	0	-13.74	0	0	-0.86	0.3921	0.942	45	0.06	0.9522	1.003	7	0.3	0.7627	1.029	4	2.14	0.0324	0.595	173	0.33	0.7391	1.036	6	1.76	0.0786	0.784	5	2.45	0.0145	0.419	7
cg00194126	Body	NR4A2	4929	FALSE	2	157186312	-2.72	0.0066	-3.06	0.002	0.006	-2.77	0.0057	0.413	38	-1	0.3164	1.015	5	-1	0.3164	1.06	5	-1.67	0.0949	0.761	36	-0.13	0.8961	1.012	4	0	0.996	1	4	-1.26	0.2077	--	1
cg00195144	Body	DIP2C	22982	FALSE	10	525946	11.21	0	10.07	0	0	-3.01	0.0028	0.45	56	-2.27	0.0236	0.77	6	-0.64	0.5214	--	1	0.13	0.9003	0.935	320	-0.03	0.9735	1.022	4	-0.98	0.3258	1.012	8	1	1	--	0
cg00196671	1stExon	DSC2	1824	FALSE	18	28682229	-3.92	0.0001	-3.94	0	0	1.63	0.1037	0.688	69	2.42	0.0158	0.495	7	3.34	0.0009	0.083	5	0.92	0.3588	0.879	67	1.76	0.079	0.879	4	2.01	0.0452	0.673	6	1	1	--	0
cg00196827	Body	ONECUT2	9480	FALSE	18	55108068	10.8	0	10.47	0	0	0.06	0.9495	0.988	68	0.33	0.7394	1.012	9	1.41	0.1605	1.001	5	-2.06	0.0401	0.623	83	-0.48	0.631	1.032	4	-1.04	0.2998	1.011	49	1	1	--	0
cg00197681	TSS200	TBC1D4	9882	TRUE	13	76056419	-0.74	0.461	-0.67	0.501	0.627	2.09	0.0371	0.531	41	4.46	0	0.004	9	7.29	0	0	3	0.34	0.7358	0.989	190	-0.27	0.7876	--	1	0.53	0.5949	1.013	7	0.12	0.904	--	2
cg00199519	Body	MYO15A	51168	FALSE	17	18023121	3.95	0.0001	2.22	0.027	0.056	-0.38	0.7005	0.976	35	-0.53	0.5932	1.008	6	-0.93	0.351	1.047	4	-1.8	0.073	0.902	80	-2.66	0.008	0.795	7	-0.89	0.3765	0.977	3	1	1	--	0
cg00200298	TSS200	PNRC1	10957	TRUE	6	89790339	4.79	0	1.34	0.18	0.285	0.69	0.4935	0.859	55	2.97	0.0031	0.168	11	3.81	0.0002	0.014	7	0.78	0.4355	0.905	6	-1.82	0.0693	--	2	-0.7	0.4827	1.012	3	1	1	--	0
cg00201185	TSS1500	ZNF664;CCDC92	144348	TRUE	12	124457418	-3.96	0.0001	-1.19	0.233	0.35	0.57	0.5716	0.98	26	3.16	0.0017	0.248	5	4.06	0.0001	0.032	4	0.46	0.6442	0.99	57	0.06	0.9544	1.007	5	-0.22	0.828	1.006	8	-0.66	0.5082	1.038	6
cg00201445	Body	C3orf59	151963	FALSE	3	192634310	-0.96	0.3395	-0.88	0.38	0.511	-0.06	0.9551	0.989	65	2.22	0.0271	0.61	10	2.79	0.0055	0.29	4	-0.16	0.8755	0.979	172	-1.7	0.0893	0.91	6	0.55	0.5804	1.013	8	-0.41	0.6792	--	1
cg00203617	TSS1500	KCTD10;UBE3B	83892	TRUE	12	109915424	2.39	0.0172	1.16	0.247	0.367	2.51	0.0124	0.406	37	0.73	0.4677	1.019	7	-0.06	0.9527	1.001	4	0.93	0.3552	0.867	43	0.74	0.4597	--	1	0.92	0.3597	0.996	9	-1.41	0.1583	0.996	5
cg00205786	Body	ZNF423	23090	FALSE	16	49669842	10.92	0	11.88	0	0	0.8	0.4239	0.945	49	-0.69	0.4891	1.019	5	1	1	--	0	-3.69	0.0002	0.044	321	0.05	0.9596	1.006	5	0.49	0.6209	1.006	22	-0.03	0.9771	1.006	4
cg00206058	Body	GREB1	9687	FALSE	2	11750918	7.07	0	7.21	0	0	0.22	0.8245	0.985	39	0.36	0.7186	1.01	5	0.36	0.7186	1.024	5	-2.73	0.0065	0.352	148	0.14	0.8906	--	1	-0.63	0.5275	1.012	11	-0.03	0.9735	--	1
cg00206407	TSS200	SRMS	6725	FALSE	20	62178943	-5.71	0	-5.29	0	0	3.04	0.0025	0.297	53	2.07	0.0393	0.712	10	2.51	0.0125	0.421	6	-0.43	0.6694	0.969	22	-0.95	0.3441	1.055	3	1	1	--	0	1	1	--	0
cg00207389	Body	DTD1	92675	TRUE	20	18569003	-5.63	0	-8.68	0	0	2.6	0.0097	0.386	53	1.41	0.1584	0.973	9	-0.08	0.9324	--	1	1.59	0.1129	0.729	196	-1.08	0.2821	1.054	3	-0.73	0.4674	1.011	3	-0.08	0.938	--	1
cg00208931	5'UTR	PLCL1	5334	FALSE	2	198669586	-2.32	0.0204	-2.17	0.03	0.062	1.3	0.1944	0.807	64	-2.47	0.0138	0.568	11	-1.14	0.256	1.058	8	0.75	0.4534	0.949	395	-0.93	0.3539	1.057	10	-1.23	0.2194	0.955	8	0.09	0.9313	--	1
cg00209038	1stExon	LHCGR	3973	FALSE	2	48982683	-2.64	0.0084	-2.63	0.009	0.02	1.9	0.0585	0.598	102	1.06	0.2888	1.003	14	1.27	0.2031	1.034	10	0.23	0.8149	0.974	215	0.96	0.3354	1.053	9	-2.05	0.0405	0.725	10	1	1	--	0
cg00209206	Body	IFT140	9742	FALSE	16	1574816	1.11	0.2679	3.39	0.001	0.002	2.13	0.0338	0.601	34	0.74	0.4616	1.02	6	0.6	0.5468	1.046	3	0.98	0.3291	0.937	141	-0.97	0.3322	1.057	6	0.44	0.6575	1.008	3	1	1	--	0
cg00209328	5'UTR	STK38L	23012	FALSE	12	27397486	-7.41	0	-4.36	0	0	2.04	0.0419	0.679	44	5.65	0	0	9	4.28	0	0.015	6	-0.25	0.8037	0.906	103	0.71	0.4759	1.035	3	4.47	0	0.01	12	-0.28	0.778	--	2
cg00209951	TSS200	DENND2C	163259	FALSE	1	115212834	-7.25	0	-6.91	0	0	2.8	0.0052	0.373	57	1.33	0.1852	0.964	8	-0.69	0.4902	1.048	4	2.3	0.0219	0.539	109	1	1	--	0	0.21	0.8311	1.004	12	3.64	0.0003	0.031	3
cg00211609	Body	FAM132A	388581	FALSE	1	1178039	-1.15	0.2509	-0.74	0.461	0.589	-1.37	0.1699	0.733	50	-0.08	0.9335	1.005	3	0.04	0.9684	--	1	2.45	0.0146	0.46	8	-0.66	0.5107	--	2	1	1	--	0	1	1	--	0
cg00213123	TSS1500	CYP1A1	1543	FALSE	15	75019070	-3.32	0.0009	-3.52	0	0.001	0.71	0.4797	0.931	48	2.28	0.0229	0.448	8	2.35	0.0189	0.418	5	0.39	0.6943	0.948	7	0.43	0.6673	--	2	-0.89	0.3718	--	2	-0.75	0.4534	1.048	3
cg00214056	TSS1500	SMAD7	4092	FALSE	18	46478384	-2.15	0.0319	-1.08	0.278	0.402	0.36	0.7218	0.978	39	-1.54	0.1231	0.918	4	-1.31	0.1914	--	2	-0.98	0.3292	0.874	40	-2.59	0.0098	--	2	-0.11	0.9125	1.003	5	0.18	0.8557	--	1
cg00214294	TSS1500	KLHL5	51088	TRUE	4	39046192	-1.26	0.2084	-1.23	0.221	0.335	2.56	0.0107	0.386	49	0.33	0.7416	1.011	3	1	1	--	0	0.64	0.5195	0.918	89	0.01	0.9913	1.018	8	0.18	0.8579	--	1	0.75	0.4524	--	1
cg00214855	Body	CCDC90A	63933	TRUE	6	13813947	-9.84	0	-3.08	0.002	0.005	-0.09	0.9303	0.997	51	-0.65	0.5182	1.003	15	-0.98	0.3285	1.042	10	-2.15	0.032	0.609	48	-0.34	0.7319	1.023	5	2.41	0.0164	0.673	8	1	1	--	0
cg00215801	1stExon	TAF11;ANKS1A	6882	TRUE	6	34855797	-2.63	0.0087	-2.73	0.006	0.015	1.17	0.2406	0.822	41	0.62	0.5344	--	2	1	1	--	0	-2.11	0.0352	0.58	12	1.3	0.1948	1.038	3	-0.67	0.5039	--	1	0.56	0.5745	1.035	3
cg00216056	TSS200	ZC3H15	55854	FALSE	2	187350710	-1.06	0.2895	-2.38	0.017	0.038	-0.42	0.6781	0.961	41	2.15	0.0324	0.659	7	1.86	0.064	--	2	0	0.998	1	38	3.29	0.0011	--	2	1	1	--	0	0.53	0.5992	--	1
cg00217444	5'UTR	TMEM33	55161	TRUE	4	41937297	3.25	0.0012	1.08	0.282	0.406	-0.75	0.4562	0.959	62	-1.78	0.0764	1.016	6	-0.58	0.5631	1.014	3	-2.26	0.024	0.577	41	-0.88	0.3809	1.056	5	-0.7	0.4855	1.013	12	1	1	--	0
cg00218649	TSS1500	MGAT1	4245	TRUE	5	180238208	-0.66	0.5117	-1.37	0.172	0.274	-0.03	0.9753	0.996	35	-0.25	0.8014	1.008	7	0.55	0.5832	1.041	5	2.24	0.0256	0.528	49	1.3	0.1936	--	2	-1.08	0.2785	--	2	1.09	0.2741	1.038	6
cg00219543	Body	C6orf122;C6orf208	401288	FALSE	6	170190519	-1.31	0.1917	-1.21	0.225	0.341	2	0.0459	0.602	52	0.09	0.9248	1.003	9	-0.26	0.7944	1.016	4	1	1	--	0	-1.2	0.2316	--	1	1	1	--	0	1	1	--	0
cg00220492	1stExon	C15orf41	84529	TRUE	15	36871852	-3.65	0.0003	-4.63	0	0	0.55	0.5813	0.925	61	2.89	0.004	0.238	12	-0.8	0.4246	1.055	6	0.69	0.4892	0.923	218	0.48	0.6326	--	2	-0.73	0.4665	1.013	7	-0.6	0.5484	--	1
cg00221012	1stExon	FSCN2	25794	FALSE	17	79495664	-1.3	0.194	-0.94	0.35	0.48	2.91	0.0038	0.336	51	1.72	0.0851	0.825	5	1.36	0.1736	1.004	3	1.49	0.1378	0.792	12	1.1	0.2701	1.054	4	1	1	--	0	1.28	0.2005	--	1
cg00221035	1stExon	C1GALT1	56913	TRUE	7	7222342	0.12	0.9032	-0.43	0.67	0.77	2.01	0.0448	0.605	58	3.23	0.0013	0.147	10	2.52	0.0121	0.412	3	1.75	0.0806	0.721	95	1.31	0.1906	--	2	2.21	0.0276	0.538	11	1	1	--	0
cg00221745	TSS200	FBXL15;PSD	79176	TRUE	10	104179478	1.58	0.1142	2.05	0.041	0.081	1.35	0.1787	0.769	49	-0.45	0.6504	1.012	7	-0.35	0.724	1.024	3	0.85	0.3943	0.909	4	0.28	0.7793	--	1	-0.35	0.7285	--	1	3.57	0.0004	0.039	3
cg00222472	Body	PBX1	5087	FALSE	1	164545783	0.18	0.8578	-0.24	0.807	0.873	-3.65	0.0003	0.151	69	-2.37	0.0182	0.542	13	-1.44	0.1503	1.024	7	-0.12	0.9076	1	299	-0.82	0.4108	1.055	9	-1.02	0.306	0.991	30	-0.34	0.7372	--	1
cg00222601	5'UTR	MAPK9	5601	TRUE	5	179718685	-3.69	0.0002	-0.26	0.795	0.864	0.05	0.9616	0.986	56	3.87	0.0001	0.101	9	2.81	0.0052	0.583	4	1.14	0.2551	0.947	93	-0.08	0.9356	1.033	3	3.11	0.002	0.211	7	0.23	0.8203	--	1
cg00224671	TSS200	LAMC3	10319	FALSE	9	133884384	-1.79	0.073	-1.97	0.049	0.095	2.58	0.0101	0.405	46	-0.21	0.8351	1.004	11	-0.56	0.577	1.037	9	0.95	0.3422	0.89	130	-1.61	0.108	0.937	3	1.35	0.179	0.94	8	1	1	--	0
cg00225553	Body	TAPBP	6892	TRUE	6	33281505	0.51	0.607	0.39	0.696	0.79	0.56	0.5771	0.95	48	0.41	0.6786	1.01	6	-0.32	0.7512	--	2	2.26	0.0245	0.514	14	-1.86	0.0635	0.781	6	2.17	0.0306	--	1	1	1	--	0
cg00226306	TSS200	C20orf111	51526	TRUE	20	42839587	-4.8	0	-0.32	0.746	0.829	0.57	0.5664	0.983	44	-0.03	0.9788	1.005	8	-0.08	0.9348	1.02	7	0.59	0.5529	0.935	27	0.88	0.3767	--	2	2.07	0.0388	0.719	3	0.99	0.3206	1.035	3
cg00228891	Body	CR1L	1379	FALSE	1	207818893	-2.4	0.0166	-2.4	0.017	0.036	2.11	0.0353	0.584	68	2.21	0.0277	0.576	9	1.02	0.3063	1.055	4	0.62	0.5328	0.932	140	-0.34	0.7318	1.033	4	1	1	--	0	0.72	0.4694	--	2
cg00229039	TSS200	CDC42EP4	23580	TRUE	17	71308211	-5.93	0	-4.28	0	0	1.39	0.1648	0.763	54	-0.31	0.7538	1.007	11	0.44	0.6623	1.036	6	-0.88	0.3814	0.867	52	-0.42	0.6737	1.038	3	6.91	0	0	5	-0.91	0.364	--	1
cg00229245	TSS1500	DCLK2	166614	FALSE	4	150999547	-5.56	0	-5.46	0	0	-1.87	0.0619	0.647	57	0.63	0.5285	1.017	8	0.62	0.534	1.043	5	2	0.0457	0.716	193	0.36	0.722	1.021	4	-0.37	0.7102	1.01	4	-0.31	0.7601	1.022	5
cg00230302	TSS200	MTAP	4507	FALSE	9	21802598	3.26	0.0011	-3.05	0.002	0.006	-0.64	0.5255	0.966	44	1.64	0.1026	0.9	4	1.67	0.0956	--	2	0.88	0.3812	0.638	124	1.15	0.2487	1.043	4	2.21	0.0272	0.496	14	-0.23	0.8179	--	2
cg00231504	Body	SIM1	6492	FALSE	6	100906448	6.19	0	6.11	0	0	-0.53	0.596	0.954	62	2.39	0.0171	0.518	11	1.18	0.2377	1.049	5	-0.99	0.3211	0.907	152	0.85	0.3972	1.056	9	-1.31	0.19	0.949	23	-1.21	0.2284	1.016	5
cg00231920	TSS200	VPS16;FAM113A	64601	TRUE	20	2821308	4.2	0	0.02	0.985	0.991	-0.5	0.6163	0.939	59	2.52	0.0119	0.495	7	2.65	0.0084	0.458	6	2.24	0.0254	0.552	46	-1.11	0.2677	1.056	6	0.29	0.7737	--	1	1	1	--	0
cg00232387	Body	DIRAS1	148252	FALSE	19	2717526	5.95	0	5.59	0	0	-0.15	0.8804	0.997	52	-0.33	0.7379	1.007	7	0.11	0.9102	1.01	5	0.26	0.7953	0.962	13	-0.2	0.8407	1.012	8	2.26	0.0244	0.647	6	1	1	--	0
cg00232827	Body	NEURL1B	54492	FALSE	5	172096764	2.07	0.0386	1.83	0.067	0.125	-2.3	0.022	0.507	50	-1.28	0.2008	0.964	5	-0.25	0.8065	--	2	-0.34	0.7365	0.986	78	0.23	0.8207	--	2	-1.18	0.2372	0.973	16	1	1	--	0
cg00234608	Body	C9orf86;LOC100131193	55684	FALSE	9	139702971	-3.39	0.0007	-1.8	0.072	0.132	-1.77	0.0765	0.543	43	-2.04	0.0421	0.667	7	-1.37	0.1713	0.977	5	-0.2	0.84	0.988	64	1.09	0.2749	--	1	0.31	0.7599	--	1	-0.33	0.7382	--	1
cg00234998	TSS1500	MRGPRE	116534	FALSE	11	3254324	1.36	0.1752	1.52	0.13	0.217	2.22	0.027	0.648	49	1.73	0.0836	0.906	12	1.8	0.0727	1.009	6	-0.47	0.6386	0.903	10	2.85	0.0045	0.3	6	-0.63	0.5266	--	2	-0.96	0.3351	--	1
cg00235933	5'UTR	ANKRD34B	340120	FALSE	5	79865808	-8.37	0	-8.92	0	0	0	0.9999	0.989	51	-1.77	0.0766	0.867	8	-2	0.0464	0.766	5	0.9	0.3703	0.895	31	2.12	0.0346	0.654	6	-0.71	0.4783	1.013	8	1	1	--	0
cg00236831	1stExon	ATF7IP	55729	TRUE	12	14518751	0.96	0.3387	0.49	0.625	0.734	0.26	0.7938	0.972	56	-0.26	0.7963	1.006	5	-0.2	0.8438	1.013	3	0.67	0.5053	0.935	151	8.36	0	--	2	-0.87	0.3871	1.01	5	1	1	--	0
cg00238770	5'UTR	C12orf53	196500	FALSE	12	6809215	-4.37	0	-4.39	0	0	1.76	0.0788	0.676	68	3.28	0.0011	0.12	10	2.69	0.0073	0.333	8	-0.24	0.8135	0.984	12	0.34	0.7307	1.027	6	-1.7	0.0889	0.835	6	0.1	0.9194	--	1
cg00239003	TSS1500	CLPTM1	1209	TRUE	19	45458398	6.23	0	4.66	0	0	1.62	0.1062	0.712	46	2.11	0.0352	0.617	5	1.58	0.1153	0.919	4	1.14	0.2565	0.879	65	1.04	0.2973	1.053	4	1.89	0.0599	0.762	4	1	1	--	0
cg00239870	TSS1500	CH25H	9023	FALSE	10	90967896	-7.3	0	-7.64	0	0	1.4	0.163	0.755	33	1.82	0.0699	0.812	5	1.43	0.1538	1.001	4	1	1	--	0	2.08	0.0381	0.725	8	-0.52	0.6052	1.011	4	1	1	--	0
cg00241998	1stExon	N4BP2;LOC344967	55728	TRUE	4	40058606	-0.66	0.5084	0.21	0.837	0.893	2.59	0.0099	0.498	47	3.56	0.0004	0.083	7	3.7	0.0002	0.047	4	-1.93	0.0545	0.617	121	1.71	0.0879	0.922	5	0.2	0.843	1.004	7	-0.98	0.3291	--	1
cg00244040	1stExon	PRKCH	5583	TRUE	14	61788914	-7.92	0	-8.25	0	0	-1.71	0.0875	0.69	46	-0.17	0.8643	1.004	11	-0.8	0.4266	1.055	6	0.39	0.6962	0.973	207	-0.9	0.3663	--	2	3.2	0.0014	0.115	5	0.05	0.9587	--	1
cg00245635	TSS1500	HS3ST6	64711	FALSE	16	1968935	-3.08	0.0021	-3.1	0.002	0.005	0.77	0.4396	0.876	59	1.07	0.287	0.989	8	0.72	0.4716	1.051	4	2.81	0.0051	0.331	21	1.01	0.3128	1.059	7	1.33	0.1842	--	2	1	1	--	0
cg00249030	1stExon	ADC	113451	TRUE	1	33546871	-1.48	0.1386	-1.87	0.062	0.117	0.17	0.8645	0.985	38	-0.09	0.9285	1.001	8	-1.16	0.2471	1.049	6	2.48	0.0133	0.445	49	-1.99	0.0465	0.767	5	0.17	0.8667	--	1	2.73	0.0066	--	1
cg00249181	5'UTR	BLOC1S3;TRAPPC6A	388552	TRUE	19	45682354	2.03	0.0426	0.42	0.677	0.775	-0.68	0.4986	0.958	54	-0.2	0.8419	1.004	11	0.06	0.9494	1.009	9	1	1	--	0	0.06	0.9526	1.004	7	-0.37	0.7117	--	2	2.24	0.0252	--	1
cg00251250	TSS1500	IRF2BP2	359948	TRUE	1	234746546	-4.86	0	-2.22	0.027	0.055	2.45	0.0144	0.712	49	1.85	0.0649	0.994	8	2.8	0.0053	0.828	5	-0.62	0.5356	--	2	-1.93	0.0537	0.939	3	-1.01	0.3136	1.008	7	1	1	--	0
cg00252594	5'UTR	ANKRD9	122416	FALSE	14	102974737	-14.1	0	-13.57	0	0	2.19	0.0291	0.61	46	2.08	0.0381	0.744	4	1.52	0.1283	1.004	3	0.44	0.6623	--	2	-0.84	0.3985	--	1	-0.07	0.9476	--	1	3.05	0.0024	--	1
cg00252616	TSS1500	PCGF3	10336	FALSE	4	698303	-3.47	0.0005	-1.85	0.064	0.12	-0.27	0.788	0.881	56	0.7	0.4838	1	6	1.22	0.2232	1.03	3	-2.19	0.029	0.386	126	-0.51	0.6095	1.053	3	1.15	0.2513	1.013	9	-0.89	0.3717	1.043	3
cg00252654	TSS1500	ZNF566	84924	TRUE	19	36980732	-8.87	0	-10.13	0	0	-1.41	0.1581	0.768	65	-0.51	0.6131	1.016	15	-0.69	0.4908	1.052	6	0.25	0.8008	0.978	79	0.83	0.4085	1.056	4	2.62	0.009	0.347	12	1	1	--	0
cg00253204	1stExon	NCOR1	9611	TRUE	17	16118700	2.06	0.0394	-0.72	0.469	0.598	1.1	0.2736	0.823	39	-0.18	0.8552	1.007	5	0.59	0.5533	1.037	4	-1.36	0.1753	0.893	184	2.57	0.0106	0.25	3	0.27	0.7907	1.008	7	0.7	0.4856	1.049	5
cg00254079	TSS1500	TES	26136	TRUE	7	115850376	-10.57	0	-10.9	0	0	1	0.3158	0.867	53	2.14	0.033	0.656	10	3.09	0.0021	0.167	5	-0.86	0.3902	0.902	64	1.21	0.2267	1.038	4	-1.04	0.3001	0.998	3	1	1	--	0
cg00255837	TSS1500	WNT2B	7482	TRUE	1	113009082	-3.18	0.0015	-2.12	0.034	0.069	0.88	0.3806	0.897	30	2.02	0.0437	--	1	2.02	0.0437	--	1	1.53	0.1259	0.954	99	-0.18	0.86	1.035	3	1.14	0.2566	1.011	11	1	1	--	0
cg00255889	Body	ATP8A2	51761	FALSE	13	26586288	-3.05	0.0023	-2.84	0.005	0.011	0.73	0.4665	0.927	61	0.78	0.4367	1.019	10	-0.24	0.8067	1.017	6	-0.2	0.8422	0.967	408	0.03	0.9773	1.008	4	-2.17	0.0302	0.617	21	1	1	--	0
cg00255925	TSS200	TLR5	7100	TRUE	1	223316634	-0.9	0.3667	0.45	0.655	0.758	1.55	0.1215	0.764	54	0.21	0.8329	1.006	7	0.06	0.9495	1.005	5	0.68	0.4953	0.946	57	-0.6	0.5488	--	2	6.01	0	0	4	-0.05	0.961	--	1
cg00256231	Body	TBC1D16	125058	FALSE	17	77916733	1.09	0.2767	-0.21	0.833	0.891	-2.38	0.0178	0.549	41	-0.52	0.6034	1.013	9	-0.02	0.9867	1.005	7	-0.52	0.5998	0.999	130	-0.06	0.9483	1	4	0.84	0.3993	1.009	25	1	1	--	0
cg00256374	TSS200	NDUFS7	374291	TRUE	19	1383699	0.62	0.5367	1.1	0.272	0.395	0.43	0.6661	0.975	45	0.4	0.6894	1.006	7	0.4	0.6894	1.017	7	2.49	0.0131	0.509	35	0.51	0.6087	1.044	3	1	1	--	0	2.34	0.0198	--	1
cg00256485	Body	LPCAT1	79888	FALSE	5	1494980	-5.24	0	-5.2	0	0	-0.63	0.5288	0.931	68	0.73	0.4658	--	2	1	1	--	0	-2.65	0.0083	0.396	122	0.14	0.8861	1.012	3	-1.66	0.0974	0.851	10	1	1	--	0
cg00256785	TSS200	CHFR	55743	FALSE	12	133464357	-31.45	0	-33.08	0	0	1	1	--	0	1	1	--	0	1	1	--	0	-2	0.0464	0.624	107	0.81	0.4167	1.056	4	-0.4	0.689	1.008	3	1	1	--	0
cg00257296	Body	MSI1	4440	FALSE	12	120799373	6.97	0	6.94	0	0	-2.25	0.0248	0.553	53	-0.97	0.3304	1.016	8	-0.23	0.8152	1.016	3	-1.51	0.1316	0.805	52	-1.6	0.1113	--	2	-0.32	0.7522	1.006	11	1	1	--	0
cg00260114	Body	CAST	831	TRUE	5	95998495	1.01	0.3144	-0.19	0.846	0.9	-1.15	0.2492	0.884	49	-2.05	0.0408	0.761	14	-2.07	0.0386	0.716	7	-1.44	0.151	0.809	114	1.72	0.0851	--	2	-0.64	0.5193	--	2	0.26	0.7927	1.019	3
cg00262280	TSS1500	CREB3L2	64764	TRUE	7	137687055	-3.94	0.0001	-5.01	0	0	0.79	0.4328	0.893	67	0.73	0.4637	1.016	11	0.94	0.3481	1.055	9	-0.33	0.7437	0.999	151	-1.44	0.1503	0.994	5	2.31	0.0215	0.523	16	-3.48	0.0005	--	1
cg00262415	TSS1500	PUSL1;ACAP3	126789	FALSE	1	1242732	-3.61	0.0003	-1.53	0.126	0.212	-2.26	0.024	0.491	57	-1.63	0.1038	0.868	7	-0.34	0.7375	1.033	3	0.6	0.5519	0.936	3	0.48	0.6332	1.028	4	1	1	--	0	1	1	--	0
cg00262776	1stExon	PLBD1	79887	FALSE	12	14720726	-13.78	0	-14.25	0	0	-2.72	0.0066	0.419	53	0.21	0.8313	1.007	8	-0.85	0.3948	1.056	4	0.69	0.4885	0.926	117	-0.57	0.5667	--	2	1	1	--	0	-0.02	0.9845	--	1
cg00263760	1stExon	VAX1	11023	FALSE	10	118897366	-12.65	0	-12.66	0	0	0.02	0.9827	0.982	56	-0.21	0.834	1.003	8	-1.37	0.1718	1.049	3	2.17	0.0303	0.558	10	0.38	0.7077	1.043	6	0.98	0.3252	0.992	11	1	1	--	0
cg00264208	1stExon	NAGA	4668	TRUE	22	42466584	-2.93	0.0035	-4.72	0	0	2.24	0.0253	0.501	45	-0.88	0.3775	1.017	4	-0.94	0.3469	--	2	0.4	0.6867	0.949	20	1.36	0.1729	--	1	-0.13	0.897	1.003	7	1	1	--	0
cg00264380	TSS200	ME2	4200	TRUE	18	48405387	-0.9	0.3666	0.3	0.764	0.842	-0.72	0.4702	0.904	52	-2.81	0.0052	0.229	6	-1.59	0.112	--	2	-0.71	0.4792	0.892	86	-0.11	0.9141	--	1	-0.4	0.6889	1.008	5	1.83	0.0678	0.924	6
cg00264591	TSS1500	IRX4	50805	FALSE	5	1883514	-10.39	0	-10.56	0	0	-0.64	0.522	0.936	78	1.6	0.111	0.901	12	-0.71	0.4792	1.052	6	0.44	0.662	0.962	39	0.73	0.4664	1.054	6	-0.05	0.9579	1.001	3	2.24	0.0254	0.578	4
cg00265788	Body	CARD10	29775	FALSE	22	37912254	1.78	0.0747	2.75	0.006	0.014	-0.32	0.7499	0.954	41	0.03	0.9798	1.003	4	1	1	--	0	-0.54	0.5898	0.916	43	-2.57	0.0104	0.384	5	-0.71	0.4764	--	1	1	1	--	0
cg00265863	TSS200	XKR8	55113	TRUE	1	28286348	-27.2	0	-28.26	0	0	-3.08	0.0022	0.299	41	0.27	0.7868	1.007	7	0.42	0.6711	1.031	3	-0.49	0.6227	0.955	18	-0.24	0.8078	1.018	4	0.13	0.8961	--	2	0.44	0.6577	1.033	3
cg00266715	TSS200	HS3ST3B1	9953	FALSE	17	14204362	-3.54	0.0004	-3.62	0	0.001	0.43	0.6672	0.947	51	0.29	0.7706	1.009	9	1.08	0.2786	1.05	3	2.02	0.0437	0.605	94	-0.72	0.4736	1.054	4	0.72	0.474	1.012	8	1	1	--	0
cg00267713	Body	EFNA3	1944	FALSE	1	155053851	2.24	0.025	2.61	0.009	0.021	-1.06	0.2918	0.858	48	-0.84	0.3986	1.016	10	-1.19	0.235	1.041	6	-0.3	0.7647	0.978	26	2.09	0.0367	0.708	4	0.53	0.5933	--	1	-0.22	0.8243	--	1
cg00267746	3'UTR	GNAS	2778	TRUE	20	57463984	0.24	0.8126	-1.79	0.073	0.134	-0.66	0.5091	0.901	71	-0.93	0.3536	0.985	8	-1.15	0.2489	1.028	4	-0.29	0.771	0.974	119	0.59	0.5558	1.051	8	-3.27	0.0011	0.073	12	-0.19	0.8476	1.026	7
cg00267751	5'UTR	MSX1	4487	FALSE	4	4861618	-6.04	0	-6.51	0	0	1.13	0.2583	0.768	69	1.68	0.0933	0.805	11	2.3	0.0221	0.599	7	0.54	0.5879	0.948	12	0.08	0.9351	1.018	7	0.43	0.6649	1.01	7	4.55	0	--	1
cg00268840	TSS1500	ALX4	60529	FALSE	11	44332653	8.85	0	8.87	0	0	0.8	0.4215	0.91	55	-0.85	0.3943	1.017	9	-1.38	0.1681	1.013	3	-0.56	0.5757	0.947	98	-2.08	0.0384	0.71	5	0.2	0.8436	1.004	19	1	1	--	0
cg00269115	5'UTR	C1orf213;ZNF436	148898	TRUE	1	23695530	1.56	0.1183	0.94	0.347	0.477	1.05	0.2947	0.842	44	-0.91	0.3645	1.017	6	0.27	0.7899	--	2	-0.3	0.7652	--	1	2.07	0.039	0.727	7	1	1	--	0	1	1	--	0
cg00274365	Body	TELO2	9894	FALSE	16	1550495	2.43	0.0151	1.23	0.22	0.334	-2.18	0.0298	0.685	54	-0.28	0.7775	1.007	4	-0.09	0.927	--	2	-1.27	0.2042	0.874	35	1.27	0.2047	1.05	7	-0.01	0.9921	--	2	0.69	0.4928	--	1
cg00276214	Body	ALDH3B2	222	FALSE	11	67432882	-0.42	0.6723	0.18	0.854	0.905	2.19	0.0293	0.527	54	1.12	0.2614	1.002	6	1.04	0.3007	1.053	3	-0.33	0.7423	0.965	51	0.18	0.8585	1.012	6	-1.93	0.0544	0.611	3	0.56	0.5785	1.023	4
cg00278131	TSS200	RNASEH2B	79621	TRUE	13	51483857	-2.3	0.0214	-3.4	0.001	0.002	2.95	0.0033	0.303	32	-0.25	0.8044	1.005	7	-0.4	0.686	1.027	4	1.66	0.098	0.708	74	-0.21	0.8365	--	2	1.05	0.292	0.993	4	1	1	--	0
cg00279406	Body	ITPKB	3707	FALSE	1	226924739	-13.19	0	-14.71	0	0	-0.66	0.5112	0.962	51	-0.65	0.5138	1.018	10	-0.25	0.8048	1.014	4	-1.61	0.1075	0.789	126	-2.08	0.0379	0.71	4	0.44	0.6579	1.011	9	0.3	0.766	1.018	3
cg00279773	Body	GLI3	2737	FALSE	7	42005790	13.58	0	14.53	0	0	0.98	0.326	0.867	70	2.61	0.0092	0.39	6	0.78	0.4343	--	1	-1.33	0.1848	0.801	281	0.48	0.6331	1.047	5	1.33	0.1846	0.892	18	1	1	--	0
cg00280922	5'UTR	C14orf43	91748	FALSE	14	74226427	3.77	0.0002	1.61	0.107	0.185	-1.35	0.1765	0.807	40	0.02	0.983	1.005	9	-0.07	0.9469	1.006	4	-2.92	0.0036	0.462	89	1.85	0.0646	0.792	4	1.24	0.215	0.88	11	-0.65	0.5145	1.037	3
cg00281842	Body	PCDHGA4;PCDHGA12;PCDHGA11;PCDHGA9;PCDHGA1;PCDHGB1;PCDHGC3;PCDHGB6;PCDHGB3;PCDHGB7;PCDHGA6;PCDHGA8;PCDHGA10;PCDHGA5;PCDHGB4;PCDHGA3;PCDHGA2;PCDHGA7;PCDHGB2;PCDHGB5	56111	TRUE	5	140855562	-1.45	0.1476	-1.69	0.092	0.162	1.51	0.1313	0.689	66	-1.84	0.067	0.777	9	-1.99	0.047	0.76	3	0.89	0.3722	0.878	182	2.35	0.0194	0.526	4	1.8	0.0719	0.793	3	1	1	--	0
cg00282244	Body	CLDN15	24146	FALSE	7	100876136	-2.74	0.0062	-0.17	0.867	0.914	0.48	0.6335	0.967	58	-0.32	0.751	1.001	11	-1.04	0.2966	1.055	4	0.07	0.9479	1	16	-1.21	0.2266	--	2	-1.23	0.2197	--	2	2.24	0.0257	--	2
cg00282683	1stExon	UBE3C	9690	FALSE	7	156931995	0.83	0.404	-2.4	0.016	0.036	0.78	0.4345	0.916	62	0.2	0.8425	1.005	5	-0.25	0.7992	--	1	-2.18	0.0295	0.615	145	-1.42	0.1569	--	1	2.61	0.0093	0.351	8	2.33	0.0202	--	1
cg00283472	Body	DCHS1	8642	FALSE	11	6651988	1.49	0.1361	1.78	0.075	0.138	-1.76	0.0794	0.65	48	-1.98	0.0484	0.693	11	-1.86	0.063	0.838	8	-1.17	0.2416	0.819	51	-0.43	0.6646	--	2	0.36	0.7173	1.004	5	1	1	--	0
cg00283576	TSS1500	KCNQ1	3784	FALSE	11	2465351	-2.15	0.0318	-2.04	0.042	0.082	-0.09	0.9266	0.987	50	-1.12	0.2643	0.995	6	-0.8	0.4255	--	2	-1.19	0.2344	0.839	327	-2.13	0.0333	--	1	-0.78	0.4365	1.011	8	1	1	--	0
cg00285314	TSS200	NFATC3	4775	TRUE	16	68119255	-1.89	0.0593	-0.16	0.876	0.92	2.28	0.0231	0.559	34	1.27	0.2035	1.017	7	1.03	0.3039	1.057	3	1.01	0.3112	0.925	149	-0.6	0.5461	1.053	4	0.32	0.7518	1.007	6	1	1	--	0
cg00286701	Body	C7orf27	221927	FALSE	7	2583402	-6.54	0	-2.15	0.032	0.065	1.13	0.2603	0.812	49	2.43	0.0152	0.241	11	1.13	0.2596	1.004	5	-0.64	0.5239	0.953	35	1	1	--	0	0.46	0.6435	--	2	0.05	0.9621	--	2
cg00286878	TSS1500	MEST;MESTIT1	4232	FALSE	7	130131633	0.8	0.4265	0.92	0.356	0.486	-1.04	0.2966	0.852	60	-0.62	0.5342	1.016	5	1.28	0.2015	--	1	-0.58	0.56	0.953	24	-1.26	0.2083	1.043	4	-2.23	0.0262	0.555	5	0.84	0.4007	1.045	3
cg00286984	TSS200	HRASLS5	117245	FALSE	11	63258779	-10.04	0	-9.99	0	0	-2.02	0.0435	0.581	46	-1.18	0.2374	0.986	11	-1.04	0.2986	1.054	7	-2.75	0.0061	0.339	66	1.02	0.3098	1.056	3	-0.09	0.932	--	1	-0.83	0.4081	--	1
cg00287312	1stExon	PCDH8	5100	FALSE	13	53420425	-8.54	0	-8.71	0	0	-0.48	0.6302	0.95	59	0.08	0.9377	1.004	10	0.48	0.633	1.04	8	-0.77	0.4396	0.925	3	0.63	0.5291	1.049	3	-0.4	0.6863	1.007	4	-2.16	0.0311	--	1
cg00287829	TSS1500	GRIN2A	2903	FALSE	16	10276375	-10.91	0	-10.83	0	0	-0.12	0.9061	0.991	62	1.2	0.2307	0.987	5	1.02	0.3068	1.059	3	2.34	0.0197	0.508	362	-0.92	0.3573	1.055	6	0.71	0.4773	1.013	30	-1.03	0.3035	--	2
cg00289084	5'UTR	MAVS	57506	TRUE	20	3828030	-0.34	0.7345	-1.38	0.167	0.267	1.54	0.1235	0.726	45	-1.74	0.0832	0.847	3	-2.19	0.029	--	2	1.48	0.1398	0.82	37	2.37	0.0182	0.574	4	-0.05	0.9604	1.001	8	1	1	--	0
cg00289429	TSS200	ABCC8	6833	FALSE	11	17498619	-2.32	0.0206	-2.38	0.018	0.038	0.48	0.6334	0.889	55	0.35	0.7248	1.012	7	-0.43	0.6703	1.028	3	2.23	0.0265	0.484	119	0.14	0.8854	1.012	3	1	1	--	0	1	1	--	0
cg00290506	1stExon	CNIH3	149111	FALSE	1	224804226	-4.19	0	-4.29	0	0	-0.39	0.6977	0.96	39	-0.47	0.6415	1.013	5	-0.52	0.6015	--	2	0.74	0.4584	0.923	210	-0.19	0.851	1.014	5	0.02	0.9805	1.001	4	2.8	0.0053	--	2
cg00291981	TSS200	BSN	8927	TRUE	3	49591748	-3.96	0.0001	-3.69	0	0.001	0.34	0.7344	0.993	44	4.03	0.0001	0.029	4	4.03	0.0001	0.02	4	-0.16	0.8703	0.973	125	1	1	--	0	-1.83	0.0676	0.684	9	1	1	--	0
cg00292435	TSS1500	CKS2	1164	TRUE	9	91925643	1.38	0.1687	-0.63	0.528	0.652	1.32	0.1861	0.77	52	-0.03	0.9799	1	10	-0.74	0.458	1.054	5	5.24	0	0.003	10	1.38	0.1679	--	1	1	1	--	0	-0.23	0.8182	--	2
cg00292857	TSS200	RNF139	11236	TRUE	8	125486958	-6.15	0	-1.44	0.15	0.245	2.73	0.0065	0.365	45	1.5	0.1334	0.958	9	1.51	0.1307	0.997	6	-1.32	0.1881	0.863	17	-0.8	0.4231	--	1	1	1	--	0	1	1	--	0
cg00292986	TSS200	SLC9A2	6549	FALSE	2	103236105	-2.25	0.0244	-2.19	0.028	0.059	1.01	0.311	0.867	69	0.64	0.5211	1.016	12	-0.9	0.3669	1.06	3	2.26	0.0241	0.548	147	-1.04	0.2974	1.054	4	2.77	0.0058	0.266	11	-0.78	0.4364	--	1
cg00294419	TSS200	UBE2E2	7325	TRUE	3	23244681	-4.77	0	-5.56	0	0	1.16	0.2482	0.828	53	2.77	0.0058	0.311	12	1.33	0.1828	1.027	5	0.02	0.9867	0.976	284	0.42	0.6775	1.047	8	1.43	0.1537	0.912	11	1	1	--	0
cg00295948	Body	GGTA1	2681	FALSE	9	124261807	5.74	0	5.66	0	0	3.34	0.0009	0.234	43	1.79	0.0741	0.85	7	2.44	0.0148	0.493	5	1	1	--	0	-1.05	0.2951	1.058	3	1	1	--	0	1	1	--	0
cg00296378	1stExon	ADCY6	112	FALSE	12	49177153	-2.2	0.0282	-2.12	0.034	0.068	-2.81	0.0052	0.381	55	-3.43	0.0006	0.085	6	1.04	0.2981	1.055	3	2.06	0.04	0.604	34	-0.25	0.8008	--	2	1.88	0.0604	0.75	4	-3.26	0.0012	0.096	3
cg00296458	Body	TMEM82	388595	FALSE	1	16070763	-2.35	0.0189	-2.28	0.023	0.048	-1.34	0.1812	0.777	40	-0.6	0.5505	--	2	-0.6	0.5505	--	2	0.61	0.5438	0.948	18	0.3	0.7647	1.022	6	2.66	0.0081	--	2	1	1	--	0
cg00297832	Body	MIB2	142678	FALSE	1	1565541	1.97	0.0492	2.87	0.004	0.01	-2.03	0.0427	0.587	48	-2.16	0.0316	0.655	5	-0.79	0.4326	--	1	-0.39	0.6966	0.959	35	1	1	--	0	1	1	--	0	0.56	0.5769	--	1
cg00298020	TSS200	ORC1L;PRPF38A	4998	TRUE	1	52870154	-3.66	0.0003	-0.77	0.444	0.573	2.56	0.0107	0.625	36	2.93	0.0035	0.322	10	3.03	0.0025	0.264	6	1.75	0.0805	0.826	56	-0.36	0.7178	--	1	1	1	--	0	1	1	--	0
cg00298153	TSS1500	C21orf33	8209	TRUE	21	45553170	-6.74	0	-1.65	0.1	0.175	-0.26	0.7974	0.978	44	0.3	0.7633	1.005	7	0.25	0.7991	1.003	5	2.78	0.0056	0.63	21	-0.22	0.8226	--	1	-0.91	0.3654	--	2	1	1	--	0
cg00298481	Body	BDNF	627	FALSE	11	27722063	-3.34	0.0009	-3.39	0.001	0.002	-0.91	0.3617	0.892	61	0.34	0.7373	1.011	9	-0.49	0.6248	1.037	7	0.06	0.9554	0.996	103	2.31	0.0214	0.574	6	-0.61	0.543	1.013	15	2.44	0.0149	0.446	15
cg00298796	1stExon	OXR1	55074	FALSE	8	107670358	1.04	0.2991	0.01	0.988	0.993	-1.23	0.2205	0.806	75	-0.08	0.9394	1.002	10	-0.25	0.8005	1.021	6	2.74	0.0063	0.342	348	-0.12	0.9058	--	2	-0.47	0.6419	--	1	-0.19	0.8488	1.005	5
cg00299052	TSS200	STT3A	3703	TRUE	11	125462660	0.89	0.3759	0.28	0.776	0.851	1.19	0.2344	0.822	39	2.28	0.0229	0.554	10	2.89	0.004	0.216	9	0.41	0.6843	0.966	44	0.03	0.9797	1.005	3	-1.17	0.2407	0.983	5	1	1	--	0
cg00299257	Body	AGRN	375790	FALSE	1	956217	-3.66	0.0003	-2.24	0.025	0.053	0.13	0.8965	0.992	54	0.07	0.9436	1.004	9	0.11	0.9085	1.003	6	-1.61	0.1071	0.656	56	-0.12	0.907	--	2	2.38	0.0176	0.617	4	1	1	--	0
cg00299767	Body	ZNF219	51222	FALSE	14	21560917	4.17	0	3.84	0	0	1.97	0.0494	0.574	43	2.28	0.0231	0.544	7	0.09	0.9269	1.012	4	-0.95	0.3435	0.909	16	1.26	0.2096	--	2	-1.44	0.15	--	2	-2.55	0.0111	0.416	3
cg00300859	TSS200	NARS	4677	FALSE	18	55289375	3.83	0.0001	0.35	0.727	0.814	-0.15	0.8785	0.996	47	-0.66	0.5068	1.012	6	-0.7	0.4829	1.043	4	2.42	0.016	0.437	34	-0.28	0.7778	1.012	4	0.7	0.4851	--	2	-0.35	0.7241	--	2
cg00301601	5'UTR	USP16	10600	TRUE	21	30397148	1.89	0.0587	1.94	0.052	0.1	0.64	0.5222	0.932	42	-0.53	0.5994	1.016	9	0.13	0.8944	1.008	7	0.02	0.9833	1	41	5.38	0	--	1	1	1	--	0	-1.06	0.2905	--	1
cg00301775	TSS200	PRKAA1	5562	TRUE	5	40798454	-5.13	0	-0.53	0.599	0.712	2.55	0.0109	0.58	55	0.88	0.3799	1.019	6	0.16	0.8745	1.008	4	-1.33	0.1838	0.719	67	-0.08	0.9334	1.02	4	0.92	0.3577	0.992	10	1	1	--	0
cg00304646	Body	ATXN2L	11273	FALSE	16	28835277	-4.42	0	-1.75	0.08	0.145	0.28	0.7802	0.98	38	0.73	0.4675	--	2	0.73	0.4675	--	2	-0.72	0.4717	0.921	18	3.85	0.0001	0.017	3	0.21	0.8347	1.004	6	-1.92	0.0555	0.777	3
cg00304673	1stExon	CYP4V2	285440	TRUE	4	187112763	-0.03	0.975	-0.18	0.86	0.909	0.74	0.4594	0.907	42	0.18	0.8588	1.004	11	0.3	0.7654	1.023	6	2.02	0.0437	0.593	35	0.36	0.7194	1.028	3	1	1	--	0	1.23	0.2192	1.012	3
cg00305320	TSS200	MPV17L	255027	FALSE	16	15489563	-18.81	0	-19.16	0	0	-0.03	0.9722	0.997	47	-0.5	0.6145	1.013	7	-1.22	0.2226	1.043	4	-0.28	0.7796	0.989	27	2.49	0.0132	--	2	-1.44	0.1504	0.918	4	1.01	0.3144	--	2
cg00306090	TSS1500	VPS16;FAM113A	64601	FALSE	20	2820742	-4.42	0	-3.64	0	0.001	-0.56	0.5732	0.948	59	-0.01	0.989	1	7	0.15	0.8774	1.015	6	-2.12	0.0344	0.586	46	0.58	0.5649	1.042	6	-0.46	0.6488	--	1	1	1	--	0
cg00306421	Body	RIOK3	8780	TRUE	18	21033656	0.23	0.8163	-1.2	0.23	0.346	-1.06	0.2915	0.866	54	1.19	0.2352	0.99	9	0.6	0.5516	1.042	7	2.64	0.0085	0.396	48	-0.73	0.4649	1.054	4	-0.1	0.9234	1.001	5	0.81	0.4164	--	2
cg00306607	5'UTR	CNST;TFB2M	163882	FALSE	1	246729875	0.08	0.9382	0.01	0.992	0.995	0.27	0.7899	0.98	44	1.13	0.2601	0.995	5	1.6	0.1093	--	2	-0.11	0.91	0.994	133	-1.03	0.3019	1.058	3	0.4	0.6897	1.008	8	4.04	0.0001	--	1
cg00307266	TSS200	RNASEN;C5orf22	29102	TRUE	5	31532303	0.01	0.991	-1.45	0.149	0.243	-0.46	0.647	0.963	58	-0.68	0.4995	1.016	9	-0.33	0.7412	1.02	6	2.84	0.0047	0.311	169	1.13	0.2579	1.052	5	-0.22	0.823	1.006	3	-0.79	0.4317	--	2
cg00308159	TSS1500	MN1	4330	FALSE	22	28198591	-3.07	0.0022	-3.09	0.002	0.005	0.88	0.3801	0.896	43	1.6	0.1096	0.912	7	1.37	0.171	1.027	3	-0.72	0.4696	0.928	96	2.09	0.0368	0.719	6	-0.6	0.5461	1.013	17	0.76	0.4496	1.047	5
cg00310215	TSS1500	SALL1	6299	FALSE	16	51185346	-9.43	0	-9.56	0	0	0.95	0.342	0.818	72	2.46	0.0144	0.442	18	2.57	0.0106	0.391	7	-0.14	0.8887	0.998	45	0.43	0.6678	1.037	9	0.31	0.7536	1.006	13	-0.97	0.3325	--	1
cg00311035	Body	C7orf41	222166	TRUE	7	30176168	-15.76	0	-15.71	0	0	-0.9	0.3705	0.886	44	-0.57	0.5698	1.016	5	-0.62	0.5331	--	2	-2.09	0.0367	0.597	36	1.05	0.296	--	2	-1.18	0.2372	0.972	13	1	1	--	0
cg00311046	TSS1500	KIN;ATP5C1	22944	TRUE	10	7830420	-5.74	0	-1.67	0.096	0.169	2.02	0.0434	0.749	51	1.38	0.1694	0.999	14	1.37	0.1705	1.053	12	0.68	0.4975	0.991	52	-0.22	0.8285	1.015	4	0.87	0.3848	1.013	14	1	1	--	0
cg00312919	TSS1500	STARD3NL	83930	TRUE	7	38217710	-7.74	0	-9.54	0	0	0.23	0.8154	0.989	72	2.86	0.0044	0.233	8	-0.91	0.3638	1.055	4	0.82	0.4106	0.916	88	2.2	0.0283	0.648	4	3.4	0.0007	0.098	5	3.05	0.0024	--	1
cg00313973	Body	PGAM1	5223	TRUE	10	99186293	4.32	0	0.73	0.465	0.593	1.54	0.1244	0.594	44	-0.58	0.5606	1.012	4	-0.99	0.3231	1.055	3	2.61	0.0094	0.363	15	0.55	0.5809	1.054	3	0.16	0.8708	--	1	1	1	--	0
cg00314240	Body	EPHX4	253152	TRUE	1	92495877	-11.29	0	-11.74	0	0	-0.88	0.3791	0.904	53	-1.87	0.0625	0.8	10	-0.87	0.3864	1.06	7	1.03	0.3028	0.833	82	2.18	0.0296	0.639	6	-1.2	0.2316	0.946	4	1	1	--	0
cg00316223	Body	ANO7	50636	FALSE	2	242148936	-0.62	0.5381	-0.38	0.701	0.795	0.45	0.6551	0.986	40	-1.73	0.0848	0.813	4	-3.13	0.0019	--	2	2.34	0.0198	0.554	80	0.94	0.3465	--	1	0.34	0.7305	1.008	4	-1.54	0.1245	--	1
cg00317648	5'UTR	ANKRD50	57182	FALSE	4	125633640	-1.94	0.0525	-2.15	0.031	0.064	0.13	0.9001	0.99	53	1.43	0.1538	0.943	4	1.43	0.1534	--	1	0.88	0.3799	0.904	64	1.78	0.0761	0.874	10	2.91	0.0038	0.215	7	2	0.0464	0.707	3
cg00317680	TSS1500	MTERFD1;PTDSS1	51001	FALSE	8	97274070	-2.06	0.0398	0.29	0.769	0.846	-1.4	0.162	0.776	41	-0.24	0.8083	1.008	6	0.34	0.7338	1.028	3	-2.5	0.0126	0.419	61	1.41	0.1582	--	1	-0.82	0.4149	--	1	1	1	--	0
cg00318084	Body	S1PR2	9294	FALSE	19	10335510	-2.54	0.0112	-1.57	0.117	0.2	0.63	0.5284	0.934	52	-0.49	0.6235	1.015	5	-1.06	0.2883	1.054	3	2.14	0.0328	0.577	20	0.23	0.8205	1.023	5	1	1	--	0	1	1	--	0
cg00318766	TSS200	DEPDC1	55635	TRUE	1	68962907	-2.67	0.0076	-2.55	0.011	0.024	2.38	0.0176	0.474	56	2.2	0.028	0.632	11	-0.61	0.5417	1.043	6	0.46	0.6447	0.964	39	-0.86	0.3921	1.056	6	1.77	0.0775	0.813	9	1	1	--	0
cg00321065	5'UTR	RLF	6018	TRUE	1	40627063	-2.26	0.0237	-0.71	0.479	0.606	0.1	0.9221	0.987	52	-0.72	0.4721	1.02	4	-0.92	0.3601	1.059	3	-0.84	0.4031	0.851	98	2.06	0.0396	0.796	4	-0.17	0.8657	--	1	0.04	0.9679	--	1
cg00321709	Body	CYP2E1	1571	FALSE	10	135341933	-5.08	0	-5.26	0	0	0.9	0.3675	0.891	44	0.86	0.3891	1.016	9	0.57	0.5672	1.041	5	-1.97	0.0492	0.628	80	-0.34	0.7305	1.028	5	0.28	0.7771	1.006	4	0.31	0.7587	--	1
cg00323266	TSS1500	RAB10	10890	TRUE	2	26256363	1.67	0.0954	0.41	0.684	0.781	0.9	0.369	0.889	53	0.48	0.6306	1.014	6	0.66	0.509	1.049	3	-1.34	0.1811	0.807	132	0.77	0.4413	1.054	3	2.79	0.0054	0.22	10	-0.61	0.5426	--	2
cg00323305	TSS1500	THRB	7068	FALSE	3	24537182	-1.76	0.0787	-1.99	0.047	0.091	0.61	0.5443	0.961	47	1.05	0.2946	1.012	6	-0.16	0.8732	1.018	4	2.55	0.0109	0.484	276	1.31	0.1916	1.035	3	-0.23	0.8191	1.005	24	-1.23	0.2206	1.009	6
cg00324693	TSS200	FAM113A;VPS16	64773	TRUE	20	2821357	-0.76	0.4503	-0.42	0.675	0.774	0.36	0.7155	0.971	41	0.39	0.7003	1.011	3	1.07	0.2844	--	1	3.4	0.0007	0.162	11	2.98	0.003	0.172	5	1	1	--	0	0.77	0.4398	1.047	3
cg00325599	1stExon	TRANK1	9881	TRUE	3	36986513	-3.82	0.0001	-3.99	0	0	1.83	0.0678	0.694	46	3.81	0.0002	0.054	10	4.79	0	0.002	5	-0.46	0.6446	0.949	127	0.14	0.8851	1.005	4	-1.59	0.1126	0.859	7	2	0.0462	--	1
cg00327072	Body	NEURL1B	54492	FALSE	5	172110477	-0.56	0.5761	-1.13	0.257	0.377	-2.76	0.006	0.379	50	-0.77	0.4442	1.017	5	-0.1	0.9196	--	2	-2.97	0.0031	0.338	78	0.3	0.7649	--	2	-0.86	0.3914	1.012	16	1	1	--	0
cg00327506	TSS200	LYPLA1	10434	TRUE	8	55014641	-5.66	0	-2.05	0.041	0.081	2.36	0.0185	0.668	59	1.6	0.1105	0.958	11	0.33	0.7401	1.008	5	1.55	0.1219	0.908	79	-0.23	0.8179	--	2	1.45	0.1469	0.977	6	0.15	0.8796	--	2
cg00328900	5'UTR	VCAN	1462	FALSE	5	82769097	-3.64	0.0003	-3.84	0	0	-0.34	0.7346	0.997	62	-1.35	0.1777	0.966	8	-1.06	0.2886	1.054	3	2.32	0.0209	0.482	149	-1.18	0.2373	1.046	11	-0.49	0.6263	1.006	7	-0.78	0.4372	--	1
cg00328972	TSS1500	NADK	65220	TRUE	1	1710237	-4.46	0	-1.55	0.12	0.204	-0.8	0.4249	0.876	41	-0.13	0.8984	1.004	6	0.59	0.5554	1.043	4	1.69	0.0925	0.85	56	3.42	0.0007	0.157	3	0.49	0.6267	1.014	5	1	1	--	0
cg00329039	5'UTR	UNC5C	8633	FALSE	4	96470053	-4.19	0	-4.36	0	0	1.85	0.0646	0.594	54	1.19	0.2335	0.958	8	1.1	0.273	1.035	7	-0.45	0.6547	0.992	327	0.11	0.9126	1.021	4	-2.09	0.0372	0.741	23	1	1	--	0
cg00330888	TSS1500	EPAS1	2034	FALSE	2	46524148	-0.74	0.4604	-0.77	0.441	0.571	1.11	0.2688	0.828	45	0.6	0.5483	1.016	7	0.19	0.8467	--	2	0.18	0.856	0.985	92	3.35	0.0009	0.093	4	-0.24	0.8113	1.006	3	-0.33	0.7389	--	1
cg00332153	5'UTR	BANK1	55024	FALSE	4	102712010	-13.55	0	-13.69	0	0	-2.08	0.0376	0.588	52	0.12	0.9084	1.004	12	-0.13	0.9	1.009	7	1.46	0.1454	0.787	389	1.58	0.1141	0.952	4	-0.47	0.6408	1.011	4	-1.2	0.2313	--	1
cg00332212	1stExon	OCIAD2	132299	TRUE	4	48908696	-19.53	0	-19.87	0	0	-0.11	0.9115	0.998	53	-1.49	0.1376	0.962	7	-1.87	0.0614	0.926	6	-0.29	0.775	0.99	41	-2.3	0.0216	0.556	6	0.08	0.9343	1.003	5	0.2	0.8446	--	1
cg00332249	TSS1500	CALCA	796	FALSE	11	14995258	-4.81	0	-4.82	0	0	0.34	0.7376	0.947	67	2.44	0.0152	0.444	9	-0.36	0.72	1.026	4	0.17	0.8644	0.978	17	-0.19	0.8457	1.012	5	-1.96	0.0499	0.715	3	1	1	--	0
cg00334257	TSS200	TERF2	7014	TRUE	16	69419950	-6.16	0	-2.04	0.042	0.083	1.28	0.2011	0.874	50	-0.78	0.4348	1.008	8	-0.45	0.6562	1.034	3	2.3	0.0216	0.643	55	-1.02	0.3086	--	2	0.66	0.5127	1.013	5	1	1	--	0
cg00334370	1stExon	HEXA;C15orf34	3073	TRUE	15	72668350	-13.06	0	-14.43	0	0	0.5	0.616	0.937	51	2.8	0.0054	0.28	3	4.16	0	--	2	-0.66	0.5127	0.949	48	-0.24	0.8116	--	1	3.14	0.0018	--	2	-0.88	0.377	--	1
cg00336669	Body	FGF23	8074	FALSE	12	4479842	1.47	0.1422	1.69	0.092	0.163	-0.14	0.8867	0.99	58	-0.11	0.9157	1.002	11	0.32	0.7508	1.024	7	-0.11	0.9134	0.995	36	2.81	0.0051	0.321	10	0.67	0.5022	1.012	15	1.14	0.2544	--	1
cg00337053	TSS200	DAG1	1605	TRUE	3	49507545	-1.59	0.1118	1	0.316	0.443	-1.31	0.1895	0.727	39	3.91	0.0001	0.03	9	5.07	0	0	3	0.71	0.4773	0.963	80	1.06	0.2893	1.055	4	4.58	0	0.004	3	-0.67	0.5021	1.037	3
cg00338749	1stExon	MUC6	4588	FALSE	11	1036677	-6.59	0	-6.43	0	0	-0.62	0.5346	0.904	50	0.77	0.4388	1.018	7	0.46	0.6428	--	2	0.72	0.4749	0.963	47	0.03	0.975	1	7	2.89	0.004	0.259	3	1	1	--	0
cg00339441	Body	RBM20	282996	TRUE	10	112431849	0.49	0.6237	0.49	0.626	0.735	1.98	0.0487	0.598	43	1.31	0.1891	0.96	11	1.84	0.0669	0.849	3	1.56	0.1202	0.758	201	-0.73	0.466	1.053	5	-0.1	0.9201	1.001	8	1	1	--	0
cg00339488	Body	DCHS2	54798	FALSE	4	155254194	8.25	0	8.04	0	0	-2.18	0.0296	0.597	48	-1.54	0.1234	0.932	10	0.05	0.9564	--	2	-1.45	0.1464	0.855	258	-0.75	0.4519	1.053	6	-0.18	0.8559	1.004	14	0.16	0.8767	--	2
cg00340921	Body	PNPLA6	10908	TRUE	19	7600526	-1.99	0.0463	-1.92	0.055	0.105	0.74	0.4588	0.916	41	0.78	0.435	1.019	4	1	1	--	0	-0.42	0.6714	0.968	44	-0.84	0.3997	1.056	5	2.44	0.0152	0.45	3	1	1	--	0
cg00341915	Body	CASC2;RAB11FIP2	255082	TRUE	10	119806516	-0.9	0.3674	0.26	0.796	0.865	-0.14	0.8899	0.962	38	-2.18	0.03	0.689	6	-0.21	0.8304	--	1	1	1	--	0	1.65	0.0994	0.874	5	1	1	--	0	1	1	--	0
cg00343022	Body	ACAA1	30	TRUE	3	38178135	2.28	0.0227	-0.09	0.927	0.954	1.13	0.2579	0.784	39	1.58	0.1151	0.866	5	-0.08	0.9365	1.003	3	0.82	0.4138	0.865	49	2.26	0.0243	0.601	5	-0.33	0.7404	--	1	0.38	0.7071	--	1
cg00343217	1stExon	ARIH1	25820	TRUE	15	72767332	0.03	0.9741	0.37	0.708	0.8	1.49	0.1366	0.745	50	0.48	0.6283	1.014	10	1.51	0.1322	0.984	5	0.59	0.5523	0.946	139	2.62	0.009	--	2	0.38	0.7041	1.008	16	1	1	--	0
cg00343240	Body	YWHAE	7531	TRUE	17	1303009	1.98	0.0479	-0.53	0.595	0.709	0.99	0.3244	0.834	43	3	0.0028	--	2	1	1	--	0	0.6	0.5466	0.923	78	0.23	0.8184	1.019	4	-0.15	0.8774	1.002	3	1	1	--	0
cg00346208	Body	VWA5B1	127731	FALSE	1	20669905	-1.33	0.1821	-1.33	0.184	0.289	-1.13	0.2588	0.842	55	-0.26	0.7938	1.005	6	-0.78	0.4378	1.049	4	-2.25	0.025	0.624	112	-0.15	0.8814	1.012	8	1	1	--	0	1	1	--	0
cg00346256	Body	C3	718	FALSE	19	6707507	4.7	0	4.69	0	0	-0.45	0.6522	0.952	53	-1.36	0.1738	0.958	12	-1.3	0.1926	1.03	5	-2.64	0.0086	0.395	91	0.13	0.8978	--	2	1	1	--	0	1	1	--	0
cg00347026	TSS200	DPP9	91039	FALSE	19	4723897	-2.32	0.0206	-1.63	0.104	0.18	2.27	0.0236	0.541	45	-0.18	0.856	1.005	6	-0.18	0.856	1.013	6	0.29	0.7711	0.983	76	-0.08	0.939	--	2	1	1	--	0	1	1	--	0
cg00347620	Body	TBX3	6926	FALSE	12	115109730	-5.39	0	-5.47	0	0	-2.17	0.0305	0.553	76	-2.47	0.0137	0.469	9	-1.1	0.2728	1.05	5	-2.21	0.0273	0.586	31	-0.25	0.8051	1.019	8	-0.64	0.5206	1.013	9	1.07	0.2866	1.037	3
cg00347938	3'UTR	CCND1	595	FALSE	11	69469113	-2.42	0.0155	-1.77	0.077	0.14	-0.28	0.7806	0.977	48	0.03	0.9774	1	3	0.16	0.8751	--	2	-0.22	0.8261	0.984	30	-2.09	0.0368	0.731	4	0.28	0.7818	1.004	11	-1.43	0.1537	--	1
cg00351210	Body	CRTC3	64784	TRUE	15	91073794	-1.97	0.0489	-1.24	0.214	0.327	0.53	0.5976	0.966	50	3.88	0.0001	0.027	8	4.5	0	0.002	5	0.41	0.6841	0.97	126	0.57	0.566	1.051	3	6.76	0	--	2	1	1	--	0
cg00351681	1stExon	HERC4	26091	TRUE	10	69834952	-2.35	0.0187	-0.18	0.857	0.907	2.38	0.0174	0.692	46	5.15	0	0.001	8	-0.05	0.9589	--	1	-0.07	0.9476	0.985	146	-0.01	0.9892	1.012	4	-0.46	0.645	1.014	4	-1.59	0.1119	--	2
cg00352532	1stExon	DUSP11	8446	TRUE	2	74007064	-1.46	0.1435	-0.96	0.337	0.466	0.81	0.4211	0.919	31	1.8	0.0718	0.847	11	2.38	0.0174	0.506	7	2.16	0.0316	0.565	25	-0.41	0.6801	1.019	3	0.64	0.5255	1.013	8	1	1	--	0
cg00353411	TSS1500	REEP6;PCSK4	92840	TRUE	19	1490432	-1.02	0.3097	-0.88	0.378	0.509	1.23	0.2209	0.829	58	0.85	0.3964	1.016	13	0.87	0.3857	1.059	10	-1.15	0.2519	0.809	17	2.34	0.0197	--	2	0.46	0.6488	1.006	3	1	1	--	0
cg00353844	Body	PRDM16	63976	FALSE	1	3275283	9.57	0	10.43	0	0	0.3	0.7654	0.977	58	0.96	0.3396	1.019	9	0.16	0.876	1.023	5	-2.37	0.0182	0.245	334	-0.1	0.923	1.026	5	-1.45	0.1488	0.858	27	1	1	--	0
cg00355089	TSS200	TLCD1	116238	TRUE	17	27053983	1.37	0.1716	-0.24	0.814	0.877	2.63	0.0088	0.362	48	2.42	0.0158	0.496	7	2.28	0.0231	0.602	3	-0.58	0.5603	0.955	3	1.24	0.2171	--	2	2.19	0.0292	--	1	1	1	--	0
cg00355389	TSS1500	CLSTN2	64084	FALSE	3	139653431	-4.14	0	-4.14	0	0	-1.35	0.1763	0.787	63	-1.59	0.113	0.909	11	-1.35	0.1764	1.028	7	0.04	0.9646	0.997	404	0.62	0.5359	1.053	6	1.67	0.0953	0.867	47	-2.18	0.0294	--	1
cg00355678	Body	PCSK4	54760	FALSE	19	1483413	8.33	0	7.65	0	0	-1.41	0.158	0.815	48	-3.95	0.0001	0.028	10	-5.21	0	0	7	-0.34	0.7322	0.986	20	0.04	0.9665	1.005	5	1	1	--	0	1	1	--	0
cg00356183	5'UTR	PRKAR1B	5575	FALSE	7	751833	2.93	0.0035	2.46	0.014	0.031	-1.06	0.2875	0.858	43	-0.6	0.5489	1.016	5	-0.42	0.6755	1.037	4	-1.4	0.1614	0.79	249	-2.42	0.016	0.519	6	0.09	0.9272	1	5	1	1	--	0
cg00356361	Body	NFATC1	4772	FALSE	18	77286260	5.05	0	6.76	0	0	0.21	0.8325	0.982	52	-1.16	0.2448	0.973	4	-1	0.3155	--	2	2.11	0.0353	0.821	188	0.78	0.4382	1.039	6	1	1	--	0	1	1	--	0
cg00356818	TSS1500	MTRF1L	54516	FALSE	6	153324278	-5.1	0	-0.16	0.875	0.919	1.44	0.1493	0.947	45	-0.44	0.6611	1.019	7	0.56	0.5772	1.016	5	2.94	0.0034	0.366	24	0.31	0.7542	--	1	0.36	0.7167	--	1	1	1	--	0
cg00357238	TSS200	POT1	25913	FALSE	7	124570053	-4.19	0	-3.07	0.002	0.006	1.46	0.1449	0.701	77	3.32	0.001	0.129	11	4.61	0	0.001	8	1	0.3191	0.947	152	1.26	0.2075	0.966	5	-0.36	0.7194	1.006	6	0.17	0.8624	1.01	4
cg00357593	TSS1500	DDX39	10212	FALSE	19	14530417	2.22	0.0266	0.8	0.423	0.553	-1.34	0.1815	0.77	45	-1.24	0.214	0.986	5	1	1	--	0	0.4	0.6897	0.94	20	-2.32	0.0208	0.643	3	1	1	--	0	-1.25	0.2109	--	1
cg00357610	5'UTR	ANKRD50	57182	FALSE	4	125633704	-0.39	0.6933	-1.84	0.066	0.123	1.22	0.2216	0.815	53	1.55	0.1225	0.893	4	2.47	0.0139	--	1	0.79	0.4295	0.908	64	2.83	0.0048	0.28	10	2.4	0.0168	0.466	7	1.61	0.1079	0.878	3
cg00357671	3'UTR	NCOR2	9612	FALSE	12	124809516	1.3	0.1937	1.6	0.109	0.188	-0.02	0.9822	0.999	52	-0.36	0.7175	1.011	5	-0.62	0.5371	--	1	-0.53	0.5961	0.964	230	2.09	0.0374	0.709	3	-0.9	0.3685	1.011	6	1	1	--	0
cg00358442	TSS1500	DPY19L2P4	442523	FALSE	7	89747958	0.07	0.9417	-0.07	0.946	0.966	-1.35	0.1773	0.796	59	0.39	0.6959	1.011	10	1.11	0.2654	1.059	7	1	1	--	0	-2.11	0.0352	0.758	6	1	1	--	0	1	1	--	0
cg00358451	Body	ZNF672	79894	FALSE	1	249141919	1.59	0.113	3.12	0.002	0.005	-1.77	0.0765	0.675	54	-2.29	0.0223	0.575	10	-2.31	0.0214	0.584	8	-0.86	0.3877	0.92	26	0.37	0.7109	--	1	-0.37	0.7137	1.004	4	1.69	0.0911	0.868	4
cg00358695	Body	RABAC1	10567	TRUE	19	42463363	-6.13	0	-5.44	0	0	2.58	0.01	0.443	51	-0.28	0.7822	--	2	-0.28	0.7822	--	2	-0.5	0.6193	0.962	8	0.32	0.7493	--	1	1	1	--	0	1	1	--	0
cg00359325	1stExon	USP4	7375	TRUE	3	49377419	4.08	0	-0.41	0.683	0.78	1.59	0.1119	0.68	45	0.09	0.9287	1.001	7	0.82	0.4128	1.039	4	2.2	0.0281	0.449	84	-0.11	0.9098	--	1	1	1	--	0	1	1	--	0
cg00360362	5'UTR	HMGCR	3156	TRUE	5	74633527	-0.55	0.5804	-1.21	0.226	0.342	-0.62	0.5369	0.954	50	2.24	0.0256	0.595	8	0.24	0.8067	--	2	-0.4	0.6917	0.979	29	-1.58	0.1148	--	1	0.22	0.8249	1.007	6	1.09	0.2771	--	2
cg00360468	TSS200	PRMT10	90826	TRUE	4	148605329	-4.17	0	-1.73	0.084	0.151	1.42	0.1548	0.924	57	0.88	0.379	1.014	8	0.43	0.664	1.007	6	3.65	0.0003	0.295	53	-0.55	0.5798	1.034	3	0.45	0.6556	--	1	-0.5	0.6152	1.03	3
cg00360600	TSS200	FAM82A1	151393	TRUE	2	38152299	-7.86	0	-8.42	0	0	2.19	0.0293	0.502	45	0.21	0.8327	1.007	7	0.35	0.7233	1.024	5	1.01	0.3112	0.851	160	1.24	0.2156	--	1	1.12	0.2646	--	2	0.49	0.6243	1.027	3
cg00362263	Body	PDCL3	79031	TRUE	2	101179803	3.94	0.0001	1.45	0.146	0.24	0.8	0.4222	0.882	51	0.81	0.4199	1.019	9	1.16	0.247	1.045	4	2.18	0.0296	0.628	21	0.03	0.977	1.004	3	0.84	0.3992	1.011	4	1.22	0.2217	--	2
cg00362959	Body	ARHGAP26	23092	TRUE	5	142150831	-1.56	0.1194	-2.74	0.006	0.015	0.06	0.9537	0.99	50	0.48	0.6347	1.011	6	0.85	0.3968	--	2	-2.28	0.0233	0.716	283	0.67	0.5002	1.056	3	1.02	0.3096	0.994	10	-1.39	0.1649	--	2
cg00364357	TSS1500	SNX22	79856	FALSE	15	64443650	-5.79	0	-5.61	0	0	0.23	0.8201	0.982	43	-1.11	0.2655	0.999	10	-1.52	0.1286	0.986	7	1.31	0.1901	0.824	7	2.4	0.0166	--	1	-0.45	0.6532	1.01	4	1	1	--	0
cg00365505	5'UTR	REPIN1	29803	TRUE	7	150066001	-4.6	0	-3.01	0.003	0.007	0.23	0.8219	0.971	46	2.79	0.0055	0.233	13	0.17	0.8644	1.034	6	1.4	0.1631	0.823	7	0.37	0.7129	1.035	4	0.05	0.9583	--	2	1	1	--	0
cg00366505	TSS1500	ZC3H18	124245	TRUE	16	88636230	-3.34	0.0008	-2.78	0.005	0.013	2.27	0.0237	0.512	55	0.65	0.5136	1.018	8	0.69	0.4923	1.051	6	1.47	0.1412	0.799	87	-0.39	0.695	1.034	9	1	1	--	0	-0.16	0.8736	--	1
cg00366814	1stExon	HK2	3099	TRUE	2	75061219	-4.82	0	-4.52	0	0	0.52	0.6022	0.945	40	0	0.9983	1	6	0.23	0.8168	1.017	5	-0.69	0.49	0.924	86	-0.03	0.9729	--	2	0.94	0.349	1.007	8	2.11	0.0354	--	2
cg00367488	Body	STEAP3	55240	FALSE	2	120020686	4.33	0	3.38	0.001	0.002	0.68	0.4999	0.977	58	0.38	0.7021	1.006	8	0.27	0.7863	1.012	4	-1.83	0.0675	0.751	65	-2.13	0.0336	0.868	3	0.25	0.7995	1	8	1.28	0.2	0.978	3
cg00367532	Body	SEMA7A	8482	FALSE	15	74703141	-2.47	0.0137	-2.35	0.019	0.041	0.73	0.463	0.92	48	0.71	0.4759	1.018	7	0.22	0.8287	--	2	2.02	0.0437	0.625	38	-1.02	0.3085	1.058	4	1.18	0.2375	--	2	0.16	0.8705	1.01	6
cg00368415	TSS1500	SNX27	81609	TRUE	1	151584398	5.69	0	1.37	0.171	0.273	1.8	0.0729	0.61	55	-0.27	0.787	1.018	4	0.39	0.6949	--	2	-0.17	0.8672	0.988	125	-0.84	0.4039	1.054	5	1.97	0.0494	0.93	20	1	1	--	0
cg00368565	5'UTR	RGS19;OPRL1	10287	TRUE	20	62711129	-2.63	0.0086	-2.43	0.015	0.033	1.07	0.2835	0.845	47	-1.92	0.0556	0.749	4	-1.48	0.1397	--	2	2.56	0.0106	0.396	18	-0.04	0.9659	1.004	5	-0.63	0.5288	--	2	1	1	--	0
cg00369151	Body	PIP4K2A	5305	TRUE	10	23002323	-1.33	0.1848	-0.18	0.857	0.907	-0.13	0.8928	0.974	58	-1.29	0.1986	0.977	8	-0.56	0.5735	1.043	4	1.14	0.2534	0.961	177	-2.76	0.0059	0.181	4	-1.49	0.1373	0.889	6	6.45	0	--	1
cg00370047	Body	BRSK2	9024	FALSE	11	1481436	2.88	0.0041	3.01	0.003	0.007	1.09	0.2777	0.845	57	2.13	0.0336	0.662	9	1.76	0.0795	0.903	4	-0.09	0.9277	0.998	130	0.21	0.8338	1.018	5	-1.26	0.2075	0.947	4	1.07	0.2853	--	2
cg00370303	TSS1500	FBRSL1	57666	FALSE	12	133066056	-0.14	0.8896	-0.69	0.491	0.617	1.36	0.1746	0.764	61	-0.59	0.5562	1.015	7	1.54	0.1237	--	1	2.05	0.0409	0.589	145	1.11	0.2676	1.053	4	1.15	0.252	0.972	6	-0.49	0.6229	--	2
cg00371107	1stExon	ARID1A	8289	FALSE	1	27023736	-5.29	0	-0.23	0.818	0.88	1.55	0.1209	0.809	51	0.79	0.4291	1.016	5	-0.64	0.5254	--	1	-1.02	0.3102	0.776	93	0.77	0.4404	1.027	3	2.82	0.005	0.431	5	-0.87	0.3823	--	2
cg00371627	TSS200	PTPN12	5782	FALSE	7	77167295	-1.23	0.2197	0.37	0.709	0.801	0.22	0.8279	0.995	55	1.27	0.2041	0.995	10	1.68	0.0936	0.997	7	-2.33	0.02	0.444	106	-0.8	0.4215	1.056	7	1	1	--	0	-0.76	0.4498	--	1
cg00372610	TSS200	C19orf36;MOBKL2A	113177	TRUE	19	2096731	-1.24	0.2164	-0.08	0.933	0.958	1.55	0.1226	0.787	41	-0.14	0.8918	1.004	8	-0.54	0.5889	1.029	3	0.31	0.7535	0.98	3	3.49	0.0005	0.087	4	0.05	0.9598	--	1	1	1	--	0
cg00373397	3'UTR	FAM19A5	25817	FALSE	22	49146166	15.58	0	16.18	0	0	-0.89	0.3753	0.877	81	-0.02	0.9818	1.004	11	1.35	0.1791	1.024	4	-2.25	0.0248	0.512	361	0.99	0.3218	1.055	16	-0.27	0.7893	1.007	6	1	1	--	0
cg00373643	5'UTR	PCIF1	63935	TRUE	20	44563418	3.52	0.0005	1.61	0.109	0.187	2.23	0.0259	0.533	50	-0.72	0.4731	1.016	4	-0.67	0.5018	--	2	0.64	0.5207	0.959	23	0.76	0.4502	1.046	3	1	1	--	0	-1.17	0.2417	1.033	5
cg00373967	Body	MAP3K10	4294	FALSE	19	40711980	-1.21	0.2268	2.08	0.038	0.076	0.3	0.7614	0.962	59	-2.48	0.0133	0.494	7	-2.48	0.0133	0.487	5	-1.28	0.2002	0.784	40	-0.36	0.7153	1.027	9	1.18	0.2379	--	2	-0.5	0.6141	--	1
cg00374015	Body	PLXNA1	5361	FALSE	3	126737226	-2.98	0.0029	0.46	0.647	0.752	1.08	0.2794	0.826	47	-0.43	0.664	1.016	5	-0.29	0.7698	1.031	3	1	0.3201	0.965	68	1.99	0.0474	0.916	4	-1.64	0.101	0.806	14	1	1	--	0
cg00374546	Body	IFT140	9742	FALSE	16	1574590	2.28	0.0229	4.15	0	0	0.59	0.5564	0.947	34	0.32	0.7495	1.009	6	-0.19	0.8515	1.013	3	-1.98	0.0478	0.575	141	0.37	0.709	1.026	6	0.2	0.841	1.004	3	1	1	--	0
cg00374596	Body	PPP1CA	5499	TRUE	11	67169070	-3.75	0.0002	0.75	0.455	0.584	2.28	0.0232	0.496	51	2.56	0.0108	0.579	8	0.92	0.3588	1.028	4	0.5	0.6146	0.955	28	0.28	0.7791	1.021	3	1	1	--	0	1	1	--	0
cg00374688	TSS1500	ZNF295	49854	FALSE	21	43431365	-0.67	0.5025	-1.06	0.291	0.416	-0.35	0.7259	0.969	48	-0.39	0.6987	1.011	7	-0.31	0.7558	1.023	4	0.06	0.9525	0.997	24	0.52	0.6061	1.043	3	3.07	0.0023	0.157	10	-0.54	0.5888	--	1
cg00374927	5'UTR	FAIM	55179	TRUE	3	138328184	-9.39	0	-7.78	0	0	-0.14	0.891	0.969	38	-2.02	0.0439	0.689	3	-1.46	0.1439	--	1	0.56	0.5766	0.963	42	0.04	0.966	--	2	0.07	0.9411	--	1	1	1	--	0
cg00375031	1stExon	INTS8	55656	TRUE	8	95835718	3.95	0.0001	-1.1	0.271	0.394	1.95	0.0512	0.698	51	2.39	0.0174	0.61	16	1.98	0.0488	0.89	11	0.13	0.8948	0.996	96	1.35	0.178	1.031	4	1.29	0.1991	0.979	4	0.39	0.6931	--	1
cg00375983	Body	TAS1R2	80834	FALSE	1	19181390	-0.99	0.321	-0.83	0.408	0.539	-0.67	0.5043	0.883	47	1.99	0.047	0.713	7	1.65	0.0999	1.012	3	-0.18	0.857	0.945	47	-0.4	0.6898	1.036	6	1	1	--	0	1	1	--	0
cg00376129	1stExon	PTPRG	5793	FALSE	3	61547524	-5.21	0	-5.64	0	0	3.13	0.0018	0.253	48	-0.19	0.8519	1.003	5	-0.93	0.3506	1.061	3	0.59	0.5567	0.941	368	1.52	0.1288	0.969	3	-0.23	0.822	1.005	9	3.8	0.0002	--	1
cg00376283	5'UTR	ABCB9	23457	TRUE	12	123451042	-3.65	0.0003	-2.42	0.016	0.034	3.78	0.0002	0.157	39	-0.27	0.7906	1.005	5	-0.66	0.5082	--	2	0.13	0.8968	1	93	2.43	0.0152	--	1	-0.54	0.5875	1.011	5	-0.53	0.5988	1.026	13
cg00376544	TSS1500	FBXO39	162517	FALSE	17	6679348	2.22	0.0264	1.63	0.103	0.179	2.01	0.0449	0.554	42	1.13	0.2583	0.984	4	1.32	0.1867	1.017	3	-0.2	0.8414	0.999	26	-0.51	0.6133	1.037	3	1	1	--	0	1.26	0.2083	--	1
cg00376735	Body	LPPR2	64748	FALSE	19	11473212	4.84	0	5.43	0	0	-1.31	0.192	0.776	53	-2.5	0.0128	0.448	6	-1.12	0.2648	1.048	5	0.33	0.742	0.976	16	-0.34	0.7365	1.025	6	-1.15	0.2494	--	1	0.74	0.4571	--	1
cg00377169	1stExon	TYSND1	219743	FALSE	10	71905957	-0.86	0.3872	-1.71	0.087	0.156	0.75	0.4546	0.909	29	2.71	0.0069	0.341	4	-0.61	0.5404	--	1	0	0.9988	0.999	9	0.87	0.386	1.056	3	1.6	0.111	0.883	3	1	1	--	0
cg00377695	Body	DSCAML1	57453	FALSE	11	117667189	-2.79	0.0054	-3.33	0.001	0.002	2.13	0.0333	0.473	51	0.33	0.7438	1.011	8	0.5	0.6157	1.04	6	-0.91	0.3633	0.957	297	-1.47	0.1415	1.021	5	1.77	0.0781	--	2	1	1	--	0
cg00378218	Body	SCARF1	8578	FALSE	17	1546841	1.72	0.0848	1.59	0.111	0.191	-2	0.0458	0.624	42	-1.73	0.0835	0.863	7	-1.58	0.1147	0.953	3	-1.65	0.0988	0.744	22	-0.55	0.5857	1.044	4	4.06	0.0001	--	2	1	1	--	0
cg00379107	TSS200	BANP	54971	TRUE	16	87984838	-1.15	0.2518	0.31	0.76	0.839	1.53	0.1271	0.75	57	1.16	0.2454	0.987	3	1.32	0.1882	--	2	0.83	0.4095	0.964	159	1	1	--	0	5.12	0	--	2	1.34	0.1797	--	1
cg00379302	TSS200	PNKD;AAMP	25953	TRUE	2	219134963	2.87	0.0041	1.08	0.278	0.402	-0.07	0.9434	0.984	46	-0.71	0.4764	1.01	9	-1.01	0.3119	1.051	7	0.41	0.6841	0.936	100	2.22	0.0268	0.661	6	0.17	0.8619	--	2	1	1	--	0
cg00380150	TSS1500	EIF4ENIF1	56478	FALSE	22	31885763	-6.75	0	-2.06	0.04	0.079	-0.25	0.7996	0.943	37	-0.07	0.9458	1.002	6	0.17	0.8655	1.01	4	2.22	0.0271	0.713	72	0.19	0.851	--	2	-0.71	0.4762	--	1	1.18	0.2387	--	1
cg00381179	TSS200	AMOTL2	51421	FALSE	3	134093562	-0.94	0.3496	-0.33	0.743	0.827	0.42	0.6771	0.973	52	1.25	0.2117	0.983	4	1	1	--	0	2.74	0.0064	0.428	31	0.38	0.7065	1.031	7	0.36	0.7224	1.006	8	1	1	--	0
cg00381974	Body	ST8SIA5	29906	FALSE	18	44260357	4.27	0	4.22	0	0	-0.03	0.9795	0.998	60	2.43	0.0156	0.478	12	1.34	0.1816	1.023	6	0.54	0.5861	0.947	140	1	0.3174	1.057	3	1.54	0.1249	0.843	4	0.69	0.4906	--	2
cg00382227	Body	PDIA2	64714	FALSE	16	334557	-1.64	0.1019	-1.43	0.153	0.249	-1.06	0.2912	0.741	48	2.03	0.043	0.761	5	0.51	0.6105	--	1	2.56	0.0108	0.419	12	0.3	0.7673	1.034	3	1	1	--	0	1	1	--	0
cg00383598	Body	HSPBP1	23640	FALSE	19	55790889	-7.14	0	-2.68	0.007	0.017	-0.3	0.767	0.921	49	0.3	0.7677	1.005	7	-0.37	0.7148	1.022	3	1.09	0.2782	0.988	32	-1.06	0.2882	1.052	5	-0.28	0.7758	1.004	3	2.83	0.0048	--	2
cg00383909	1stExon	WDR6	11180	TRUE	3	49044727	0	0.9983	2.06	0.039	0.078	1.85	0.0652	0.723	39	1.63	0.1039	0.9	6	2.23	0.0264	0.645	4	-0.29	0.7757	0.962	13	0.2	0.8382	1.007	3	2.23	0.0259	--	1	-0.54	0.5888	--	1
cg00384539	TSS200	PRDM14	63978	FALSE	8	70983567	-2.59	0.0096	-3.02	0.003	0.007	-0.72	0.4732	0.924	71	0.51	0.61	1.018	15	0.17	0.8625	1.026	9	-1.98	0.0482	0.594	64	0.43	0.6655	1.022	5	0.51	0.6098	1.011	5	1	1	--	0
cg00385906	5'UTR	MAN1A2	10905	FALSE	1	117910225	1.64	0.1004	1.61	0.108	0.186	-0.15	0.8769	0.978	41	-0.63	0.5302	1.019	8	-0.12	0.9082	1.013	5	0.85	0.3973	0.938	154	-1.99	0.0472	0.741	4	1.47	0.1416	0.888	12	-0.18	0.8538	1.01	5
cg00386338	TSS200	EFNA4	1945	TRUE	1	155036189	1.16	0.2477	0.41	0.679	0.777	2.21	0.0273	0.518	48	0.05	0.964	1.001	10	-0.33	0.7388	1.033	6	0.75	0.4506	0.931	13	-0.04	0.969	1	5	0.54	0.5913	1.011	3	1	1	--	0
cg00386581	Body	UBXN1	51035	FALSE	11	62446121	-3.44	0.0006	-0.91	0.364	0.495	0.64	0.5213	0.906	45	1.53	0.1268	0.974	5	1.66	0.0978	1.035	3	-0.22	0.8274	--	2	2.16	0.0314	0.711	3	0.68	0.4972	--	1	1	1	--	0
cg00387704	5'UTR	LEPREL1	55214	FALSE	3	189838376	-6.61	0	-6.78	0	0	2.16	0.0311	0.508	49	0.67	0.5049	1.019	11	0.3	0.764	1.02	6	1.08	0.2826	0.845	206	1.64	0.101	0.926	4	1.6	0.1096	0.879	8	1	1	--	0
cg00388521	5'UTR	CPEB3;MARCH5	22849	TRUE	10	94050649	1	0.3161	-1	0.317	0.445	0.21	0.8344	0.948	30	0.38	0.7018	--	2	0.78	0.433	--	1	-0.28	0.7762	0.967	213	3.03	0.0025	0.197	3	1.69	0.0912	0.738	7	1	1	--	0
cg00388605	Body	PKN2	5586	TRUE	1	89150448	0.55	0.5856	0.87	0.383	0.514	0.97	0.333	0.869	40	1.99	0.047	0.73	9	1.38	0.169	1.013	4	0.42	0.6766	0.967	156	-0.51	0.6132	1.043	3	0.04	0.9679	1.001	11	1	1	--	0
cg00388812	Body	OSR2	116039	FALSE	8	99961376	4.08	0	3.35	0.001	0.002	-2.93	0.0036	0.271	55	0.05	0.9604	1.005	6	0.48	0.6292	1.036	3	-1.1	0.2736	0.901	26	-0.28	0.7775	1.014	6	-0.6	0.5507	--	1	0.59	0.5525	1.018	5
cg00389176	5'UTR	TGFB1	7040	TRUE	19	41859014	-3.67	0.0003	-2.83	0.005	0.011	1.72	0.0862	0.937	39	-0.36	0.7203	1.017	3	1	1	--	0	2.5	0.0126	0.529	69	-0.5	0.6155	1.052	4	-0.59	0.5584	1.013	4	1	1	--	0
cg00389406	Body	OBSL1	23363	FALSE	2	220432815	12.45	0	14.44	0	0	-0.39	0.6963	0.948	66	0.89	0.3762	1.016	13	0.81	0.4176	1.059	8	0.34	0.7358	0.967	38	-3.4	0.0007	--	2	0.99	0.321	--	1	1	1	--	0
cg00389713	TSS200	SRF	6722	TRUE	6	43138877	2.38	0.0172	0.65	0.517	0.642	2.13	0.0337	0.619	42	1.08	0.2796	1.008	7	-0.05	0.9638	1.004	3	-1.08	0.2811	0.897	23	0.26	0.7927	--	2	2.62	0.0091	0.295	9	1	1	--	0
cg00389976	5'UTR	KLHL14	57565	FALSE	18	30350977	-5.65	0	-5.74	0	0	0.25	0.8059	0.97	57	1.27	0.2032	0.98	8	2.26	0.0244	0.549	6	2.41	0.0164	0.459	171	-0.48	0.6344	1.035	5	-0.63	0.5291	1.013	11	-1.26	0.2081	--	2
cg00390143	Body	GALNT9	50614	FALSE	12	132842539	7.43	0	7.99	0	0	-0.42	0.6734	0.924	70	1.63	0.1039	0.91	8	2.18	0.0294	0.658	3	-0.31	0.7569	0.951	259	-1.65	0.1005	--	2	0.9	0.3678	0.997	5	3.08	0.0022	--	2
cg00390682	TSS200	ARMC9	80210	TRUE	2	232063187	0.54	0.5898	-0.24	0.808	0.873	2.03	0.0431	0.593	46	0.98	0.3284	1.016	8	-1.23	0.2186	1.032	3	0.66	0.5076	0.924	160	-0.4	0.6912	--	2	1	1	--	0	-0.05	0.9602	--	2
cg00390945	Body	FBXL15	79176	TRUE	10	104181505	-1.14	0.2555	-0.44	0.66	0.762	0.95	0.3437	0.888	49	-0.32	0.7486	1.01	7	-0.45	0.654	1.034	3	2.34	0.0197	0.511	4	0.32	0.7507	--	1	-0.58	0.5636	--	1	-0.64	0.5205	1.036	3
cg00391481	1stExon	FAM91A1	157769	TRUE	8	124780911	-3.25	0.0012	-0.19	0.851	0.903	0.83	0.4069	0.92	60	-0.36	0.7159	1.015	14	0.84	0.403	1.039	9	1.97	0.0493	0.597	64	-0.52	0.6047	1.054	4	0.05	0.9638	1.001	9	1	1	--	0
cg00392156	5'UTR	PDE6B	5158	FALSE	4	647194	3.07	0.0022	3.64	0	0.001	0.48	0.6341	0.992	56	0.67	0.504	1.002	6	0.71	0.4788	1.004	5	0.58	0.5647	0.974	109	2.48	0.0136	--	2	1.17	0.2423	--	2	1	1	--	0
cg00394021	5'UTR	SLC26A2	1836	FALSE	5	149340950	-9.18	0	-9.27	0	0	0.27	0.7838	0.987	41	0.68	0.4964	1.018	7	0.57	0.5699	1.039	3	-0.06	0.9547	0.99	41	2.38	0.0178	--	2	0.05	0.9615	1.001	19	-0.7	0.4816	--	1
cg00394040	TSS1500	IL10RA	3587	TRUE	11	117856785	-2.62	0.0088	-2.82	0.005	0.012	2.15	0.0322	0.491	49	-0.87	0.3842	1.017	3	-1.19	0.2351	--	1	-0.16	0.8764	0.996	28	-1.24	0.215	1.025	4	0.21	0.8314	1.004	16	1	1	--	0
cg00394358	Body	NRG2	9542	FALSE	5	139283681	-2	0.0456	-2.23	0.026	0.054	-2.23	0.026	0.561	37	-1.44	0.151	0.981	5	-0.89	0.3754	1.052	4	2.21	0.0277	0.508	204	-0.74	0.4576	--	1	1.64	0.1015	--	1	1	1	--	0
cg00394712	TSS200	NUDT17	200035	TRUE	1	145589534	-0.57	0.5666	-0.34	0.731	0.818	-0.62	0.5383	0.933	39	0.26	0.7973	1.007	7	-0.23	0.8207	1.015	3	-2	0.046	0.613	5	-0.86	0.3883	1.056	4	0.3	0.7643	1.006	3	1	1	--	0
cg00394830	TSS1500	PAN2	9924	TRUE	12	56727915	-4.24	0	-2.37	0.018	0.039	1.4	0.161	0.809	36	1.37	0.1725	0.988	4	0.54	0.588	1.024	3	-0.32	0.7468	0.912	29	-2.08	0.038	--	2	1	1	--	0	0.25	0.8007	--	1
cg00395632	TSS1500	MAPK11	5600	FALSE	22	50709221	-0.28	0.7763	-0.41	0.683	0.78	1.25	0.2118	0.812	65	0.08	0.9387	1.005	3	-0.23	0.8164	--	2	-0.2	0.8446	0.98	14	0.49	0.6267	1.036	7	2.72	0.0066	0.331	5	1	1	--	0
cg00396667	3'UTR	PITX1	5307	FALSE	5	134364387	0.8	0.4258	0.75	0.455	0.584	-3.06	0.0023	0.347	58	-0.75	0.4565	1.016	11	-1	0.3167	1.056	5	-2.79	0.0055	0.38	14	-1.15	0.2491	1.054	7	0.04	0.9653	1.002	4	-0.09	0.9308	--	2
cg00396687	1stExon	ELL3	80237	TRUE	15	44069062	-7.17	0	-8.42	0	0	2.98	0.003	0.257	42	0.54	0.5888	1.016	7	0.74	0.4585	1.047	4	-0.23	0.8152	0.988	8	-1.39	0.1641	--	2	-0.32	0.7522	1.006	3	-1.2	0.2304	--	2
cg00396991	TSS200	HSPA6	3310	FALSE	1	161494029	2.14	0.0327	2.59	0.01	0.022	0	0.9984	0.981	66	-0.12	0.9084	1.009	11	0.79	0.4307	1.041	7	1	1	--	0	-0.42	0.6777	1.046	8	0.85	0.3978	--	1	3.59	0.0004	0.029	3
cg00397324	5'UTR	MX1	4599	TRUE	21	42798594	-15.47	0	-15.64	0	0	-1.16	0.246	0.825	40	-1.98	0.0488	0.764	7	-1.71	0.0877	0.948	3	0.34	0.7342	0.983	65	1	1	--	0	3.26	0.0012	0.12	5	0.17	0.8669	--	2
cg00397635	Body	ZYG11A	440590	FALSE	1	53309162	-19.49	0	-19.43	0	0	-3.86	0.0001	0.095	51	-0.61	0.5408	1.016	4	-1.04	0.2978	1.057	3	-1.01	0.3143	0.854	86	-0.44	0.6568	1.035	3	1.37	0.1707	0.929	9	1	1	--	0
cg00397673	1stExon	RAX	30062	FALSE	18	56940418	-6.5	0	-6.73	0	0	-2.32	0.0205	0.588	52	0.11	0.9111	1.005	15	-0.26	0.7964	1.014	6	-1.49	0.1359	0.798	12	-0.03	0.9767	1.007	3	-0.4	0.6925	1.008	11	1	1	--	0
cg00397851	TSS200	ZNF304	57343	TRUE	19	57862484	-20.03	0	-22.45	0	0	-0.16	0.8696	0.991	56	-1.37	0.1724	0.958	12	0.52	0.602	1.039	3	0.36	0.7173	0.968	9	0.29	0.7728	--	2	2.22	0.0271	0.564	8	0.25	0.8031	--	1
cg00397986	TSS200	GATA4	2626	FALSE	8	11561593	-6.7	0	-7.81	0	0	-0.97	0.3316	0.945	45	0.99	0.3214	0.956	10	0.27	0.7885	1.038	5	0.74	0.4598	0.788	123	0.24	0.8135	1.022	7	0.51	0.6083	1.01	10	2.11	0.0355	0.62	4
cg00399938	TSS1500	ZDHHC8	29801	FALSE	22	20118646	-6.15	0	-5.3	0	0	2.92	0.0036	0.313	40	-0.19	0.8509	1.009	6	-0.19	0.8509	1.021	6	0.88	0.379	0.925	26	-0.38	0.7035	--	1	0.08	0.9384	1.002	4	1	1	--	0
cg00400334	1stExon	ATOH8	84913	FALSE	2	85981962	-5.12	0	-5.13	0	0	0.12	0.9083	0.992	42	1.46	0.1458	0.959	6	0.01	0.9937	1.003	3	1.91	0.0563	0.623	72	4.64	0	--	2	0.21	0.8354	1.003	6	0.3	0.7668	--	1
cg00400832	Body	DLX5	1749	FALSE	7	96650323	4.75	0	4.32	0	0	-2.14	0.0331	0.578	64	-1.78	0.0764	0.802	9	-0.77	0.4412	1.056	3	-0.52	0.6006	0.939	18	-2.09	0.0367	0.639	4	-1.22	0.2211	0.93	6	-0.1	0.9187	1.006	4
cg00400948	Body	GABRD	2563	FALSE	1	1959442	2.08	0.0377	2.06	0.04	0.079	1.27	0.2044	0.905	45	1.98	0.048	0.702	6	1.19	0.2329	--	2	2.6	0.0094	0.605	41	-1.25	0.2105	1.037	4	-1.89	0.06	--	2	1	1	--	0
cg00401880	Body	TRA2A	29896	FALSE	7	23570884	-16.41	0	-16.78	0	0	0.76	0.4457	0.916	51	-1.37	0.1698	0.957	5	-0.06	0.9484	--	1	-2.05	0.0406	0.605	67	-0.21	0.8364	1.017	4	-0.01	0.989	1	4	1	1	--	0
cg00402516	Body	MBD3	53615	FALSE	19	1580504	-1.06	0.2888	-0.98	0.325	0.454	-0.27	0.7862	0.989	43	-2.95	0.0033	0.241	8	1	1	--	0	1.12	0.2612	0.859	38	-0.88	0.3809	1.056	5	0.53	0.597	1.012	6	1	0.3162	--	1
cg00403457	TSS1500	PTPN12	5782	FALSE	7	77166947	0.39	0.6963	-0.29	0.769	0.846	3.08	0.0022	0.271	55	0.69	0.4922	1.02	10	0.51	0.6107	1.04	7	-0.62	0.5384	0.951	106	-1.12	0.2614	1.054	7	1	1	--	0	-0.5	0.6172	--	1
cg00403955	5'UTR	LITAF	9516	TRUE	16	11680241	-10.99	0	-11.64	0	0	1.97	0.0494	0.602	42	1.81	0.0708	0.81	3	2.09	0.0375	--	2	-0.96	0.3354	0.908	102	1	1	--	0	-0.37	0.7085	1.008	5	1.29	0.1972	--	1
cg00405060	Body	ADCY9	115	FALSE	16	4016306	7.35	0	6.06	0	0	0.95	0.3412	0.77	50	2.5	0.0127	0.539	8	2.3	0.0217	--	2	-2.24	0.0252	0.775	157	-1.17	0.2407	1.06	3	0.51	0.6107	0.964	10	-0.16	0.8745	--	1
cg00405356	Body	LRP3	4037	FALSE	19	33698126	21.45	0	22.24	0	0	-2.44	0.0151	0.477	42	-2.21	0.0273	0.649	8	-1.14	0.254	1.053	6	-0.53	0.5938	0.957	28	0.44	0.6623	--	2	0.81	0.4184	--	2	1	1	--	0
cg00406826	Body	COQ7	10229	TRUE	16	19079282	2.74	0.0062	0.34	0.731	0.818	0.85	0.3949	0.835	57	0.77	0.4437	1.018	7	1.39	0.1656	1.045	4	0.77	0.4402	0.828	19	0.63	0.5315	--	2	2.76	0.006	0.348	5	1	1	--	0
cg00407729	1stExon	PRKG1	5592	FALSE	10	52751144	-4.73	0	-4.75	0	0	2.66	0.008	0.375	57	0.93	0.3537	1.013	9	1.92	0.0549	--	2	0.74	0.4614	0.926	464	0.69	0.4925	1.054	9	0.23	0.8188	1.006	9	1	1	--	0
cg00410467	TSS200	BCAS3	54828	TRUE	17	58755141	-3.04	0.0024	-1.4	0.16	0.259	1.27	0.2055	0.812	35	1.04	0.2974	1.012	6	1.22	0.2231	--	2	-1.06	0.2895	0.701	375	-3.03	0.0026	0.318	4	0.97	0.3347	0.984	4	-0.56	0.5777	--	1
cg00410521	TSS1500	AZI1	51582	TRUE	17	79197231	1.72	0.0855	2.6	0.009	0.022	-1.03	0.3024	0.842	44	-0.95	0.3426	1.012	5	-0.87	0.3823	1.06	3	-0.6	0.547	0.946	68	-0.53	0.5941	1.043	3	-0.11	0.9152	1.001	5	2.35	0.0192	0.482	4
cg00412239	Body	KDM4B	23030	FALSE	19	5044006	2.37	0.0179	0.8	0.426	0.556	-1.44	0.1497	0.784	39	0.68	0.4976	1.016	7	0.27	0.7903	--	2	0.54	0.5898	0.923	195	-0.28	0.7799	1.019	3	1.12	0.264	0.992	6	-5.56	0	--	2
cg00415642	TSS1500	NRIP1	8204	FALSE	21	16437351	-0.98	0.3288	-1.6	0.11	0.19	1.44	0.1507	0.701	45	0.12	0.9047	1.007	5	-0.87	0.3841	1.051	3	2.06	0.0402	0.565	122	1.17	0.2408	1.041	6	-0.27	0.7852	1.004	12	0.36	0.7212	--	1
cg00417408	TSS200	TMEM176B;TMEM176A	28959	FALSE	7	150497740	-8.18	0	-8.35	0	0	0.45	0.6548	0.97	68	0.58	0.5642	1.015	18	0.86	0.388	1.06	9	-1.37	0.1714	0.814	31	-0.56	0.5736	1.051	6	-0.41	0.6811	--	1	-2.54	0.0113	0.479	6
cg00418880	TSS1500	HS6ST3	266722	FALSE	13	96742317	-4.72	0	-4.72	0	0	1.99	0.0474	0.633	58	3.11	0.002	0.178	7	-0.1	0.924	--	1	-0.13	0.8952	0.982	423	2.28	0.0228	0.591	9	-1.38	0.1696	--	1	1	1	--	0
cg00419314	TSS200	CXCL1	2919	FALSE	4	74735092	-4.53	0	-4.66	0	0	1.05	0.2945	0.835	38	1.02	0.3101	1.007	3	0.76	0.4477	--	1	1.98	0.0477	0.62	3	-0.51	0.6085	1.042	5	0.56	0.5729	--	2	1	1	--	0
cg00420354	Body	C4orf44	345222	FALSE	4	3251386	2.1	0.036	2.58	0.01	0.023	1.86	0.063	0.742	37	1.63	0.1036	0.913	6	1.62	0.1056	--	1	1.13	0.257	0.916	24	2.01	0.0455	0.842	5	-0.27	0.7875	1.007	7	-0.03	0.9726	1.018	9
cg00420361	5'UTR	ZDHHC1	29800	FALSE	16	67449937	-12.69	0	-14.47	0	0	0.16	0.8722	0.983	27	2.2	0.0285	0.649	3	2.22	0.0267	--	2	0.53	0.5942	0.952	43	0.75	0.454	--	1	0.75	0.454	--	1	1	1	--	0
cg00420715	TSS200	VPS13B	157680	TRUE	8	100025364	3.26	0.0011	0.5	0.619	0.729	1.5	0.1351	0.686	44	-0.4	0.6913	1.012	4	0.16	0.8736	--	2	0.34	0.7312	0.948	403	1.69	0.0909	--	2	2.17	0.0308	0.593	6	-0.01	0.9946	--	1
cg00420922	TSS200	TBC1D8	11138	FALSE	2	101767891	-0.13	0.8992	0.5	0.619	0.729	-0.56	0.5788	0.947	31	0.34	0.7336	1.005	9	0.05	0.9628	1.003	5	0.25	0.805	0.988	196	5.26	0	--	2	-0.35	0.7235	1.007	3	1	1	--	0
cg00421363	Body	PPFIA3	8541	FALSE	19	49646246	8.42	0	8.84	0	0	0.28	0.78	0.982	42	0.23	0.8193	1.007	6	1.41	0.159	1.004	4	-1.65	0.0999	0.711	53	0.29	0.7756	1.019	3	2.59	0.0098	--	1	1	1	--	0
cg00422230	TSS1500	ITGAV	3685	TRUE	2	187454414	-1.9	0.0572	-1.47	0.143	0.235	2.06	0.0396	0.603	43	0.79	0.43	1.019	6	1.29	0.1964	1.036	3	0.7	0.4871	0.938	115	1.64	0.1013	0.922	6	0.68	0.4976	1.012	13	-0.32	0.7465	--	1
cg00422699	Body	MAN2B1	4125	FALSE	19	12759093	6.22	0	6.09	0	0	-0.37	0.7137	0.968	44	-0.88	0.38	1.017	8	0.46	0.6487	1.036	4	2.13	0.0338	0.587	36	0.29	0.7692	1.024	5	1	1	--	0	1	1	--	0
cg00422714	Body	MAPK8IP3	23162	FALSE	16	1814418	-2.91	0.0037	-3	0.003	0.007	0.1	0.9181	0.988	36	-1.49	0.1358	0.938	3	-1.49	0.1358	0.997	3	0.25	0.8029	0.969	121	-1.29	0.1961	1.043	6	-3.08	0.0022	0.195	7	1	1	--	0
cg00422935	5'UTR	SEMA6A	57556	FALSE	5	115908483	-17.95	0	-18.04	0	0	-0.85	0.3949	0.877	40	-0.55	0.5823	1.017	3	-0.55	0.5823	1.046	3	2	0.0464	0.716	150	-0.35	0.7269	1.028	4	-0.88	0.3807	1.009	10	0.87	0.3852	1.05	3
cg00424572	TSS1500	EBF2	64641	FALSE	8	25903209	-2.79	0.0054	-2.7	0.007	0.016	0.35	0.7297	0.852	67	-0.1	0.9194	1.005	14	-0.65	0.5134	1.037	9	0.4	0.6924	0.823	260	0.2	0.8443	1.027	14	1.98	0.0478	0.453	18	1	1	--	0
cg00425708	TSS1500	HMGA2;RPSAP52	8091	FALSE	12	66217779	-5.46	0	-5.77	0	0	1.87	0.0625	0.635	60	2.22	0.0271	0.617	8	3.28	0.0011	0.102	4	1.85	0.065	0.656	186	1.78	0.076	0.887	8	0.83	0.4073	1.01	13	0.28	0.7763	1.026	3
cg00425792	1stExon	PEX12	5193	TRUE	17	33905503	-0.66	0.5101	-1.12	0.263	0.385	2.51	0.0125	0.466	47	-0.14	0.8853	1.004	5	-0.12	0.901	1.01	3	-2.16	0.031	0.567	5	1.71	0.088	0.906	3	1.19	0.2349	0.968	3	-1.41	0.1579	0.968	4
cg00425988	TSS1500	C8orf41	80185	FALSE	8	33372188	4.92	0	4.08	0	0	-0.1	0.9213	0.974	61	0.34	0.7317	1.014	10	0.84	0.4034	1.058	5	-0.91	0.3619	0.951	46	2.39	0.0174	--	1	1.31	0.1904	--	1	0.08	0.9356	1.004	4
cg00426626	Body	GPR107	57720	TRUE	9	132816402	4.22	0	0.76	0.448	0.577	1.11	0.2659	0.791	45	0.19	0.8501	1.012	6	0.46	0.6434	1.037	4	-2.44	0.0149	0.706	102	0.64	0.5194	--	1	-1.07	0.2851	0.994	13	-0.4	0.6876	1.02	3
cg00426921	Body	PHGDH	26227	TRUE	1	120254845	-16.46	0	-16.33	0	0	-0.87	0.3847	0.888	45	-1.27	0.2032	0.974	6	-0.52	0.6046	1.039	4	2.43	0.0155	0.504	41	2.96	0.0032	0.26	7	1	1	--	0	1	1	--	0
cg00427086	TSS200	ARPP19	10776	TRUE	15	52861396	0.94	0.3498	-0.19	0.849	0.902	0.68	0.4943	0.914	44	2.59	0.01	0.42	5	2.24	0.0253	0.605	3	0.93	0.3508	0.877	24	-0.07	0.9445	--	2	0.51	0.6075	1.013	8	1	1	--	0
cg00427296	TSS1500	MYH10	4628	FALSE	17	8534932	-11.22	0	-12.48	0	0	-0.14	0.8916	1	56	1.25	0.2111	0.931	7	1	1	--	0	-0.6	0.5458	0.978	115	-0.54	0.5896	--	2	0.63	0.5276	1.013	3	2.9	0.0039	--	1
cg00427454	TSS200	SEMA6C	10500	FALSE	1	151119109	-3.31	0.001	-2.82	0.005	0.012	-0.57	0.5701	0.932	44	0.73	0.4642	1.016	4	0.28	0.7782	1.013	3	-1.32	0.1887	0.821	24	3.13	0.0019	0.14	5	0.14	0.8901	1.006	3	0.18	0.8564	1.012	8
cg00428944	1stExon	YWHAZ	7534	FALSE	8	101963525	-7.54	0	-3.07	0.002	0.006	0.37	0.7096	0.973	61	0.53	0.5941	1.013	7	-1.15	0.2497	1.035	3	-2.16	0.0308	0.496	58	1.01	0.3107	--	1	1.09	0.2762	0.993	10	0.09	0.9268	1.018	3
cg00429402	1stExon	CYP26A1	1592	FALSE	10	94833658	-8.18	0	-8.09	0	0	1.3	0.1944	0.789	40	3.41	0.0007	0.079	7	2.74	0.0064	0.29	4	-1.77	0.0777	0.707	9	-0.81	0.4161	1.055	6	-0.71	0.478	1.012	3	1.62	0.105	--	1
cg00431236	1stExon	ACP1;SH3YL1	52	TRUE	2	264988	1.84	0.0662	-0.78	0.433	0.563	0.58	0.5596	0.917	43	0.25	0.8058	1.015	6	-0.09	0.9259	1.013	4	2.01	0.0451	0.62	34	1.58	0.1143	--	1	-1.26	0.2075	0.966	4	1	1	--	0
cg00432979	1stExon	MRP63;SKA3	78988	TRUE	13	21750473	-5.43	0	-2.45	0.014	0.032	2.2	0.0285	0.762	37	1.5	0.1335	0.952	6	0.49	0.625	--	2	1	1	--	0	-0.68	0.4985	--	2	-2.38	0.0179	0.498	10	1	1	--	0
cg00433081	TSS1500	MAPK9	5601	TRUE	5	179719502	-4.03	0.0001	-0.08	0.939	0.962	0.38	0.7022	0.987	56	2.4	0.0168	0.738	9	-0.76	0.4458	1.048	4	0.21	0.8368	0.984	93	3.08	0.0022	0.328	3	1.33	0.1834	0.969	7	6.92	0	--	1
cg00433292	Body	PWWP2B	170394	FALSE	10	134219521	-6.47	0	-5.48	0	0	-0.61	0.5394	0.918	37	-3.53	0.0005	--	2	0.59	0.5541	--	1	0.61	0.5421	0.981	35	1.13	0.2592	--	2	1	1	--	0	1	1	--	0
cg00433770	5'UTR	ANKLE1	126549	TRUE	19	17392656	-9.53	0	-10.03	0	0	1.74	0.082	0.679	44	2.27	0.0238	0.592	10	1.04	0.2981	1.057	7	0.45	0.6539	0.965	11	-0.08	0.9341	1.008	5	0.72	0.4706	1.012	5	-1.02	0.3089	--	2
cg00433861	Body	DOK6	220164	FALSE	18	67070170	5.51	0	5.57	0	0	-0.8	0.4257	0.891	82	1.84	0.0664	0.848	11	1.43	0.1519	1.014	6	-2.38	0.0176	0.471	376	-2.31	0.0213	0.566	10	-0.24	0.8143	1.008	40	0.15	0.8783	--	2
cg00435723	Body	CDH15	1013	FALSE	16	89245659	5.77	0	5.98	0	0	-0.23	0.8192	0.981	52	1.01	0.3125	1.007	5	1.73	0.0849	--	2	-1.23	0.2186	0.848	71	3.11	0.002	0.176	8	-0.95	0.3442	--	1	1	1	--	0
cg00436183	Body	ATXN1	6310	FALSE	6	16328200	6.17	0	4.99	0	0	-3.15	0.0017	0.484	51	1.13	0.26	0.954	9	0.9	0.3663	1.055	3	-1.58	0.1156	0.891	311	0.39	0.6948	--	2	-5.74	0	0	16	0.16	0.8703	--	2
cg00437228	Body	ZSWIM4	65249	FALSE	19	13941768	-1.85	0.0646	0.23	0.816	0.879	1.99	0.0474	0.774	43	-0.93	0.3554	0.992	8	-1.66	0.0982	0.989	5	-1.47	0.1411	0.729	63	-0.79	0.4286	1.056	3	-0.17	0.8624	--	1	-1.03	0.303	--	2
cg00439196	5'UTR	KATNB1	10300	TRUE	16	57769757	-6.41	0	-0.11	0.909	0.942	0.58	0.5597	0.986	41	1.96	0.0509	1.019	12	1.93	0.0539	1.056	11	3.05	0.0024	0.598	44	0.69	0.4915	--	2	1	1	--	0	0.09	0.9277	--	1
cg00441231	5'UTR	PIGF;CRIPT	5281	FALSE	2	46843863	3.12	0.0019	1.6	0.109	0.188	-0.09	0.9299	0.995	38	3.01	0.0027	0.182	6	1.32	0.1881	--	2	0.57	0.5678	0.949	42	0.47	0.6372	1.055	4	1.5	0.1334	--	2	-0.42	0.6727	--	1
cg00441918	Body	IGF2BP1	10642	FALSE	17	47113407	8.01	0	8.16	0	0	-0.36	0.7212	0.944	61	-0.55	0.5854	1.016	11	-0.92	0.3574	1.052	5	1.32	0.1878	0.862	114	2.42	0.0158	0.546	5	-1.62	0.1066	0.859	21	1.21	0.2271	--	1
cg00442112	1stExon	CYTL1	54360	FALSE	4	5021113	-6.31	0	-6.48	0	0	-2.23	0.0263	0.56	56	-0.32	0.7494	1.005	11	0.22	0.8252	1.032	8	1.43	0.1543	0.787	13	1.01	0.3142	--	2	-1.4	0.161	--	2	1	1	--	0
cg00442658	TSS1500	CXADR	1525	FALSE	21	18885041	-2.82	0.0049	-2.73	0.007	0.015	0.74	0.4617	0.925	62	-0.67	0.5015	1.019	4	-1.03	0.3056	--	1	1.07	0.2853	0.878	101	-0.51	0.6098	--	2	2.33	0.0203	0.542	11	0.7	0.4833	--	1
cg00443645	Body	BEGAIN	57596	FALSE	14	101034236	-4.3	0	-4.49	0	0	-0.34	0.7355	0.971	58	-0.51	0.6081	1.014	8	-0.26	0.7938	1.018	4	2.78	0.0056	0.344	64	0.53	0.5994	1.044	6	0.05	0.9599	1.001	5	1.92	0.0559	--	1
cg00444847	TSS200	PACSIN1	29993	FALSE	6	34433789	-4.18	0	-4.25	0	0	0.2	0.8421	0.987	52	0.71	0.4786	1.019	6	-0.43	0.6654	1.032	4	-0.39	0.6972	0.964	102	-1.02	0.3065	1.057	6	-0.74	0.4586	1.012	6	-2.48	0.0135	0.399	3
cg00446211	Body	B3GAT2	135152	TRUE	6	71665522	-2.14	0.0329	-2.48	0.013	0.03	0.51	0.6078	0.941	71	-0.59	0.5551	1.016	9	-0.47	0.6389	1.033	4	0.24	0.8075	0.972	179	-1.05	0.2954	1.058	6	-1.01	0.3152	1.001	15	3.05	0.0024	0.121	4
cg00446595	Body	SBK1	388228	FALSE	16	28331871	6.64	0	6.78	0	0	-1.11	0.2689	0.817	58	-4.12	0	0.014	9	-6.24	0	--	2	-3.43	0.0007	0.127	57	-3.04	0.0025	0.156	4	-4.07	0.0001	0.012	19	-3.66	0.0003	--	2
cg00451215	TSS200	C7orf55	154791	FALSE	7	139025801	-2.71	0.0068	0.24	0.81	0.874	2.37	0.0183	0.585	60	0.49	0.6229	1.011	9	-0.93	0.3552	1.058	5	-0.59	0.5528	0.942	12	-1.12	0.2647	--	1	0.77	0.4438	--	2	-1.4	0.1628	--	1
cg00452016	TSS200	NNT	23530	FALSE	5	43603138	-6.51	0	-5.5	0	0	3.01	0.0027	0.334	43	-0.93	0.3524	1.007	6	-1.12	0.2648	1.035	4	-0.51	0.6085	0.921	141	-1.62	0.1051	0.922	4	-1.44	0.1517	0.921	8	0.67	0.5013	--	1
cg00452400	Body	MAN2C1	4123	FALSE	15	75648441	-4.07	0	-1.28	0.2	0.309	1.65	0.0996	0.77	34	0.46	0.6438	1.007	8	0.7	0.4867	1.049	4	2.29	0.0225	0.615	22	-0.64	0.5203	1.053	4	-0.1	0.9174	--	1	1	1	--	0
cg00453349	TSS200	SEPT10;ANKRD57	151011	FALSE	2	110371869	-3.69	0.0002	-1.72	0.085	0.152	1.57	0.117	0.745	52	-0.05	0.9631	1.005	12	0.38	0.7057	1.037	9	1.29	0.1977	0.896	97	-1.03	0.3027	1.027	3	3	0.0029	0.22	5	1.17	0.2414	--	2
cg00454993	TSS1500	PABPC3	5042	FALSE	13	25670057	-1.61	0.1082	-1.62	0.106	0.184	-0.54	0.5886	0.923	51	1.1	0.2719	1.017	9	1.3	0.1932	1.042	5	1	1	--	0	0.11	0.9112	1.014	6	-2.09	0.0368	0.651	9	1	1	--	0
cg00455372	TSS1500	KCNC1	3746	FALSE	11	17756750	-3.04	0.0024	-3.06	0.002	0.006	1.95	0.0519	0.622	64	0.8	0.4236	1.019	8	2.82	0.005	--	1	1.97	0.049	0.657	90	1.8	0.073	--	2	2.31	0.0212	0.535	24	1	1	--	0
cg00456348	TSS200	C12orf44	60673	TRUE	12	52463677	-1.23	0.2184	0.74	0.46	0.589	1.64	0.1013	0.742	49	0.08	0.9355	1.002	7	0.44	0.6609	1.024	3	2.75	0.0061	0.344	16	-0.76	0.4487	--	2	1	1	--	0	0.07	0.9431	--	2
cg00456597	Body	MAD2L1BP	9587	TRUE	6	43603713	6.21	0	2.04	0.042	0.083	1.82	0.0699	0.709	36	0.3	0.7632	1.015	5	0.12	0.9049	--	1	0.6	0.547	0.897	28	6.67	0	--	2	1	1	--	0	1	1	--	0
cg00456892	Body	ESAM	90952	FALSE	11	124629925	-7.5	0	-7.59	0	0	-0.36	0.721	0.971	34	-0.19	0.846	1.004	7	0.21	0.8365	--	2	-2.49	0.0131	0.49	23	0.48	0.6297	1.041	4	-0.1	0.923	1.001	4	-0.58	0.5598	--	1
cg00457195	Body	CHRNA4	1137	FALSE	20	61979272	6.09	0	6.15	0	0	-1.4	0.1615	0.791	75	-0.63	0.5287	1.016	12	1.24	0.2161	0.996	4	2.56	0.0106	0.476	96	-1.02	0.3105	1.057	7	0.97	0.3327	0.976	12	1	1	--	0
cg00459289	TSS200	ACTR3B	57180	TRUE	7	152456746	-4.43	0	-1.45	0.148	0.242	-1.24	0.2159	0.751	62	-0.06	0.9553	1.003	12	-0.46	0.6453	1.024	7	-0.66	0.5064	0.853	148	1.01	0.3124	1.056	3	3.35	0.0009	0.19	6	-1.05	0.294	--	1
cg00459953	TSS200	DSN1	79980	TRUE	20	35402377	2.89	0.0039	1.58	0.115	0.196	2.63	0.0089	0.394	41	1.02	0.3087	1.012	4	0.29	0.7754	--	2	0.72	0.474	0.924	34	-0.21	0.8344	--	1	0.22	0.8285	--	2	0.38	0.7027	--	2
cg00460260	1stExon	ELOVL6	79071	FALSE	4	111119726	-1.64	0.1014	-0.7	0.485	0.612	1.8	0.0722	0.811	48	-0.35	0.7301	1.012	5	-0.17	0.862	1.024	3	0.22	0.8262	1	151	-0.18	0.8564	1.017	5	2.91	0.0038	0.354	14	-1.11	0.2671	1.036	3
cg00460268	TSS200	ZMYND10	51364	FALSE	3	50383175	-4.47	0	-5.01	0	0	0.14	0.8895	0.988	21	1	1	--	0	1	1	--	0	2.31	0.0213	0.519	3	-0.73	0.4671	--	2	-0.8	0.4239	--	2	3.35	0.0009	0.076	4
cg00460807	Body	SACM1L	22908	TRUE	3	45731126	2.82	0.0048	-0.62	0.533	0.655	-0.99	0.3227	0.947	37	2.22	0.0266	0.627	6	1.65	0.0999	0.871	4	1.92	0.0559	0.575	73	1	1	--	0	0.8	0.4252	1.013	7	0.11	0.9148	1.018	3
cg00461735	TSS1500	C1orf31	388753	TRUE	1	234509013	0.9	0.3668	0.43	0.668	0.768	-2.37	0.0179	0.472	55	0.17	0.8682	1.005	10	0.43	0.6705	1.028	8	-0.19	0.8498	0.986	26	0.79	0.4314	--	1	1	1	--	0	1	1	--	0
cg00465373	5'UTR	FAM54A	113115	TRUE	6	136571419	-2.81	0.005	-2.16	0.031	0.064	-2.38	0.0177	0.465	42	-0.8	0.4218	1.017	7	-0.47	0.635	1.037	4	-1.58	0.1145	0.73	30	0.27	0.7853	1.027	5	1	1	--	0	-0.24	0.8131	--	2
cg00465413	Body	SLCO4A1	28231	FALSE	20	61288142	11.72	0	12.22	0	0	0.5	0.6157	0.946	44	0.19	0.8479	1.004	13	0.36	0.7189	1.023	7	1.07	0.2841	0.879	71	2.14	0.0325	0.643	6	0.6	0.5462	--	1	1	1	--	0
cg00465476	TSS200	DUOX2;DUOXA2	50506	FALSE	15	45406486	-6.4	0	-6.14	0	0	2.03	0.0426	0.597	46	-0.27	0.7904	1.009	7	-0.89	0.3725	--	2	-1.07	0.2867	0.878	34	0.43	0.6671	1.034	5	-0.98	0.3264	0.996	4	1	1	--	0
cg00465841	1stExon	BHLHE22	27319	FALSE	8	65494451	-4.44	0	-4.37	0	0	2.2	0.0279	0.552	86	-0.5	0.62	1.019	9	-1.26	0.2097	1.009	6	1	1	--	0	0.12	0.9013	1.019	8	-0.64	0.5244	1.011	11	2.87	0.0043	--	2
cg00466301	5'UTR	PMEPA1	56937	TRUE	20	56285388	-1.87	0.061	-1.48	0.139	0.23	0.24	0.8109	0.98	58	2.21	0.0272	0.649	10	2.1	0.036	0.742	4	0.09	0.9277	0.996	105	-0.52	0.6021	1.045	8	-0.97	0.3349	1.008	18	1	1	--	0
cg00468144	TSS1500	WNT2B	7482	TRUE	1	113008976	-2.29	0.0221	-2.23	0.026	0.054	2.33	0.0201	0.493	30	0.81	0.4157	--	1	0.81	0.4157	--	1	1.05	0.2952	0.91	99	0.41	0.6845	1.028	3	0.28	0.7818	1.005	11	1	1	--	0
cg00468146	1stExon	ID4	3400	FALSE	6	19838211	-12.77	0	-12.54	0	0	0.15	0.8794	0.99	63	1.62	0.1057	0.9	7	1.65	0.1005	0.945	5	2.54	0.0115	0.441	5	-0.03	0.979	1.001	3	-1.61	0.1089	0.871	7	0.48	0.6349	1.03	3
cg00469287	TSS200	C7orf30	115416	FALSE	7	23338798	3.13	0.0018	1.34	0.18	0.284	-0.91	0.3646	0.883	56	-0.53	0.5974	1.015	6	-0.26	0.7956	1.02	3	0.2	0.8382	0.996	20	-0.5	0.6208	--	2	-2.35	0.0191	0.496	6	-0.59	0.5549	1.039	4
cg00469341	5'UTR	ETV1	2115	FALSE	7	14031022	-4.34	0	-4.24	0	0	-1.75	0.0802	0.744	75	0.79	0.432	1.017	11	-0.58	0.5636	1.047	7	-1.12	0.265	0.806	168	0.59	0.555	1.053	5	-1.68	0.0941	0.858	23	2.57	0.0104	0.298	4
cg00469508	TSS200	SMC3	9126	TRUE	10	112327249	0.53	0.5932	-0.77	0.441	0.571	-0.97	0.3313	0.909	48	0.53	0.5996	1.016	7	-0.68	0.494	1.044	4	0.04	0.9644	0.981	54	2.05	0.0407	0.693	3	1.59	0.1118	--	1	1	1	--	0
cg00470924	TSS200	GABARAPL2	11345	TRUE	16	75600069	-6.44	0	-0.62	0.533	0.656	-0.04	0.9679	0.925	54	0.67	0.505	1.018	7	0.98	0.3273	1.05	6	2.28	0.0232	0.698	20	-0.02	0.9869	--	1	3.14	0.0018	--	2	1	1	--	0
cg00471966	TSS200	ZNF420	147923	TRUE	19	37569350	-23.33	0	-23.81	0	0	-1.66	0.0969	0.587	75	-0.12	0.9018	1.005	17	0.22	0.8286	1.015	10	0.86	0.3913	0.941	88	-1.59	0.1119	0.931	6	-0.9	0.3683	1.013	6	-2.41	0.0162	0.4	3
cg00472375	TSS1500	ENTPD4	9583	TRUE	8	23315376	-5.49	0	-1.62	0.105	0.183	-0.84	0.4015	0.788	44	-0.05	0.9569	1.005	9	0.52	0.6039	1.039	4	-1.24	0.215	0.821	88	0.57	0.5685	1.025	5	-0.48	0.6335	1.01	10	3.46	0.0006	--	2
cg00472393	5'UTR	C6orf167;MIR548H3	253714	TRUE	6	97730957	-2.4	0.0164	-1.7	0.09	0.16	-2.08	0.0382	0.594	79	-0.73	0.4652	1.019	14	-0.18	0.8604	1.017	5	0.26	0.796	0.995	168	-1.12	0.2627	1.053	4	2.17	0.0302	0.669	11	0.14	0.8851	--	2
cg00472445	TSS200	ASCC3	10973	TRUE	6	101329307	-3.2	0.0014	-0.43	0.666	0.766	-0.18	0.8576	0.982	56	-0.79	0.4276	1.017	10	-0.2	0.8424	1.004	4	-2.18	0.03	0.42	289	-0.34	0.7347	1.029	5	-1.11	0.2675	0.977	5	1	1	--	0
cg00472814	1stExon	ADAMTS1	9510	FALSE	21	28217676	-4.47	0	-4.42	0	0	0.29	0.7719	0.965	64	0.14	0.8864	1.005	10	0.26	0.7951	1.02	7	-0.4	0.6914	0.972	12	-0.06	0.9503	1.005	4	0.45	0.6512	1.011	6	2.07	0.0394	0.646	7
cg00472822	5'UTR	SLC38A1	81539	FALSE	12	46662932	-5.29	0	-4.72	0	0	-1.7	0.0897	0.643	57	-0.87	0.3836	1.014	12	-0.23	0.8219	1.024	8	3.92	0.0001	0.103	123	-0.66	0.5065	1.053	3	1.11	0.2685	0.977	17	4.65	0	0.001	3
cg00473834	TSS200	NR1D2	9975	TRUE	3	23987430	-2.31	0.0208	-1.12	0.264	0.386	3.09	0.0021	0.499	36	-0.07	0.9444	1.003	3	1	1	--	0	1.33	0.1826	0.944	43	0.37	0.7105	1.023	5	-0.24	0.8105	1.001	4	0.26	0.794	--	2
cg00474209	TSS1500	DLL1	28514	FALSE	6	170600060	-6.01	0	-6.19	0	0	-0.08	0.9331	0.997	44	-0.09	0.9307	1.002	10	-0.23	0.8162	1.015	8	0.01	0.9902	0.999	14	2.35	0.0189	0.546	7	-2.22	0.0268	--	1	1	1	--	0
cg00474465	1stExon	HMX2	3167	FALSE	10	124907942	-5.48	0	-5.39	0	0	-2.34	0.0197	0.434	59	-0.56	0.5727	1.019	11	-0.74	0.4577	1.053	7	0.38	0.7069	0.958	4	-1.3	0.1927	1.048	6	0.37	0.7093	--	2	-0.27	0.7853	--	1
cg00475036	TSS200	CHPT1	56994	FALSE	12	102091219	-4.85	0	-4.93	0	0	4.28	0	0.052	51	-0.11	0.9112	1.005	4	0.37	0.7129	1.024	3	-0.29	0.771	0.975	51	0.14	0.8913	1.016	5	0.04	0.9651	--	1	1	1	--	0
cg00475161	TSS200	KDELR1	10945	TRUE	19	48894892	-7.94	0	-6.93	0	0	1.17	0.2407	0.867	51	0.83	0.4088	1.019	9	0.56	0.5735	1.037	6	1.41	0.1598	0.833	19	0.16	0.8714	1.021	3	2.61	0.0093	--	2	0.07	0.9445	--	1
cg00475193	TSS200	TM7SF2	7108	TRUE	11	64879185	-6.29	0	-6.65	0	0	0.85	0.3938	0.884	53	0.3	0.7625	1.007	8	-0.15	0.8832	1.014	4	0.62	0.5384	0.955	10	3.77	0.0002	0.042	3	1	1	--	0	-0.14	0.8881	--	2
cg00476317	Body	DLC1	10395	FALSE	8	12990213	-7.48	0	-7.1	0	0	-0.66	0.5105	0.924	62	0.76	0.4462	1.019	13	0.07	0.9409	1.007	7	0.93	0.3539	0.909	318	0.14	0.8873	1.013	4	1.59	0.113	0.883	11	2.64	0.0084	--	1
cg00476580	TSS1500	ANP32E	81611	FALSE	1	150207583	-2.39	0.0168	-2.04	0.042	0.082	1.59	0.1113	0.712	50	0.99	0.3204	1.008	5	1.12	0.2616	1.039	4	-1.08	0.2811	0.866	42	-2.01	0.0447	0.759	4	2.39	0.0174	0.411	10	1.52	0.1298	--	1
cg00476814	Body	ARVCF	421	FALSE	22	19974536	-3.11	0.0019	-2.46	0.014	0.031	-0.18	0.8595	0.976	45	-0.3	0.7659	1.013	8	0	0.9971	1.014	6	0.59	0.5574	0.965	69	-1.8	0.0722	--	2	1	1	--	0	5.56	0	--	1
cg00477378	TSS1500	RCBTB1	55213	FALSE	13	50160095	-3.78	0.0002	-0.87	0.384	0.515	1.93	0.0537	0.567	43	4.55	0	0.005	3	4.55	0	0.003	3	-1.03	0.3036	0.849	63	-0.06	0.9515	--	2	-0.62	0.5371	1.011	6	0.47	0.6391	--	1
cg00478246	3'UTR	FAM84A	151354	FALSE	2	14775494	-11.66	0	-11.77	0	0	0.69	0.49	0.917	68	-0.76	0.45	1.019	14	-1.38	0.1692	1.03	6	0.69	0.4918	0.932	33	1.64	0.1026	0.918	7	-0.07	0.9464	1.003	20	2.35	0.019	--	2
cg00478333	TSS200	COMTD1	118881	TRUE	10	76995922	-1.85	0.0646	-3.32	0.001	0.003	0.84	0.4038	0.867	55	2.27	0.0234	0.583	3	0.34	0.7365	--	1	0.68	0.4972	0.923	3	0.74	0.4569	--	2	1	1	--	0	1	1	--	0
cg00478599	TSS200	SLAIN1	122060	FALSE	13	78272443	-9.98	0	-9.98	0	0	0.08	0.9347	0.992	64	0.99	0.3202	1.012	6	2.55	0.0111	--	2	3.26	0.0012	0.227	105	0.44	0.6592	1.036	4	0.32	0.746	1.007	4	1	1	--	0
cg00479101	TSS1500	PSEN2	5664	TRUE	1	227058070	-4.07	0	-3.4	0.001	0.002	2.51	0.0124	0.47	47	3.62	0.0003	0.045	8	5.46	0	--	2	0.23	0.8204	0.987	56	1	1	--	0	0.48	0.6283	1.011	4	1	1	--	0
cg00479986	5'UTR	ZNF235	9310	TRUE	19	44808898	-7.46	0	-7.74	0	0	-0.21	0.8308	0.946	49	2.85	0.0045	0.35	14	0.96	0.3374	1.06	5	0.37	0.7141	0.996	99	-0.27	0.789	--	2	-1.96	0.0509	0.725	5	1	1	--	0
cg00480161	3'UTR	SCGB3A1	92304	FALSE	5	180017227	-2.1	0.0356	-2.07	0.038	0.077	1.41	0.1606	0.742	61	3.32	0.001	0.105	7	2.69	0.0073	0.318	5	-0.46	0.6457	0.971	6	0.11	0.9144	1.004	5	1	1	--	0	1	1	--	0
cg00480331	5'UTR	BCL6	604	FALSE	3	187455371	-2.12	0.0339	-1.8	0.073	0.133	1.25	0.2116	0.809	54	1.36	0.1732	0.958	12	1.57	0.1178	0.971	8	-0.21	0.8358	0.986	47	2.38	0.0174	0.538	3	-0.05	0.9609	1.001	7	0.15	0.8817	1.01	10
cg00481259	TSS1500	DECR2	26063	TRUE	16	450837	2	0.0462	1.46	0.146	0.239	-2.58	0.0102	0.423	38	-1.07	0.284	1	7	-0.92	0.357	1.06	6	-1.45	0.1463	0.801	32	1.05	0.294	--	1	0.94	0.3486	--	2	0.34	0.7353	--	1
cg00481499	TSS200	SPAG16	79582	TRUE	2	214148958	-27.41	0	-28.52	0	0	2.24	0.0257	0.506	51	-1.42	0.1555	0.95	8	0.24	0.8125	1.018	5	-0.83	0.4061	0.918	463	-0.23	0.8191	1.017	7	2.19	0.0287	--	1	1	1	--	0
cg00481629	Body	FAM19A5	25817	FALSE	22	48972850	-6.63	0	-6.84	0	0	0.57	0.5657	0.938	81	0.62	0.5382	1.017	11	0.72	0.4738	1.051	4	2.73	0.0065	0.362	361	0.33	0.7421	1.028	16	0.22	0.827	1.005	6	1	1	--	0
cg00484358	Body	ALX3	257	FALSE	1	110610995	5.06	0	4.97	0	0	-1.43	0.153	0.8	46	-1.34	0.1809	0.982	11	-1.65	0.0998	0.977	7	-0.68	0.4956	0.954	30	-0.29	0.7754	1.02	3	-2.06	0.0403	--	2	-1.61	0.1081	--	1
cg00484532	TSS1500	PLEKHA2	59339	TRUE	8	38758482	-0.21	0.8318	-2.34	0.019	0.041	2.65	0.0084	0.315	47	1.97	0.0496	0.772	3	2.06	0.0394	--	2	-0.36	0.7207	0.995	96	0.45	0.6511	1.051	4	0.74	0.4573	1.011	3	-0.45	0.6508	--	1
cg00486340	TSS1500	MSX1	4487	FALSE	4	4860026	2.56	0.0106	2.57	0.01	0.023	-2.72	0.0068	0.351	69	-0.87	0.387	1.015	11	-1.39	0.1637	1.015	7	-2.09	0.0369	0.587	12	1.1	0.2705	1.059	7	-0.46	0.6428	1.011	7	0.31	0.7578	--	1
cg00486627	TSS200	CACNA2D2	9254	FALSE	3	50541026	-7.54	0	-7.68	0	0	1.2	0.2291	0.827	43	-3.04	0.0025	0.195	7	-0.63	0.5281	--	2	1.94	0.053	0.645	151	1	1	--	0	1	1	--	0	1	1	--	0
cg00487727	5'UTR	NFKBID	84807	TRUE	19	36391260	0.05	0.9605	0.15	0.879	0.922	2.55	0.0111	0.433	62	0.02	0.9815	1	5	-0.23	0.8214	1.018	3	-0.56	0.5768	0.952	33	1.53	0.1269	--	2	1	1	--	0	-0.03	0.976	1.002	3
cg00487737	TSS1500	ACP5	54	TRUE	19	11689726	-10.15	0	-10.29	0	0	-0.15	0.8841	0.984	42	-0.32	0.7502	1.011	5	0.5	0.6163	--	2	1.67	0.0956	0.732	11	0.28	0.7759	1.019	4	-0.99	0.3223	--	2	-2	0.0461	--	1
cg00487780	Body	CCDC97	90324	TRUE	19	41816298	-6.98	0	-1.93	0.054	0.103	1.44	0.1491	0.806	40	-1.19	0.2328	0.947	6	-1.48	0.1385	0.912	3	0.96	0.3366	0.916	33	-0.79	0.43	1.057	3	0.48	0.628	1.012	5	-5.5	0	0	3
cg00487870	TSS200	FZD6	8323	TRUE	8	104310886	-11.34	0	-10.75	0	0	-2.36	0.0185	0.45	44	-1.14	0.2552	0.98	9	-0.98	0.3291	1.059	4	1.13	0.2594	0.843	44	-0.03	0.9799	1.002	3	-1.69	0.0916	0.835	3	0	0.9996	--	1
cg00488323	Body	DAB2IP	153090	FALSE	9	124414166	-1.42	0.1551	-0.69	0.489	0.616	-0.85	0.3972	0.896	37	-0.24	0.8111	1.006	7	-0.17	0.8656	1.013	4	0.99	0.3217	0.89	191	0.4	0.687	1.033	3	2.28	0.0227	0.53	9	-0.71	0.4771	--	1
cg00488787	TSS1500	VENTX	27287	FALSE	10	135050905	-2.15	0.0315	-2.19	0.028	0.058	-0.97	0.3312	0.905	69	-0.56	0.5736	1.014	9	-0.7	0.4813	1.038	5	-0.22	0.8252	0.987	7	2.89	0.0041	0.189	5	1.33	0.1854	--	2	3.52	0.0005	--	2
cg00488788	Body	ONECUT1	3175	FALSE	15	53077609	8.91	0	8.88	0	0	0.36	0.7193	0.969	57	-0.34	0.7322	1.01	4	-0.47	0.6411	--	2	-3.37	0.0008	0.176	67	0.69	0.4922	1.053	5	-0.42	0.6716	--	2	1	1	--	0
cg00489169	Body	WDR75	84128	TRUE	2	190306432	0.27	0.7865	-0.32	0.746	0.829	2.39	0.017	0.46	54	1.95	0.0515	0.75	7	0.47	0.6398	1.032	3	0.24	0.81	0.98	54	0.66	0.5093	1.051	4	1	1	--	0	1	1	--	0
cg00489219	TSS1500	ZNF621	285268	TRUE	3	40566141	-3.18	0.0015	-2.97	0.003	0.007	1.75	0.0807	0.693	31	2.02	0.0438	0.727	8	2.4	0.0166	0.519	5	0.52	0.6012	0.962	70	-0.55	0.5859	1.045	4	0.19	0.8497	1.004	13	0.43	0.6657	--	2
cg00491963	1stExon	UBE2L6	9246	TRUE	11	57335356	-1.09	0.2766	-1.37	0.172	0.274	2.55	0.0112	0.415	62	0.66	0.5078	1.02	12	0.49	0.6228	1.044	7	0.56	0.5748	0.925	34	-0.3	0.7631	1.028	4	1.78	0.0764	--	2	0.11	0.9137	--	1
cg00492868	Body	SYT5	6861	FALSE	19	55684882	-4.96	0	-4.96	0	0	2.54	0.0115	0.434	56	0.4	0.6895	1.012	11	-0.1	0.9195	1.008	6	-1.59	0.1113	0.752	17	-0.45	0.6515	1.036	8	2.21	0.0273	0.57	11	-0.37	0.7125	1.021	5
cg00492873	TSS1500	GJB3	2707	FALSE	1	35247496	-5.95	0	-5.93	0	0	0.07	0.9436	0.994	55	1.64	0.1008	0.898	7	0.69	0.4931	1.048	3	1.36	0.1754	0.818	12	1.03	0.3035	1.058	9	2.03	0.043	0.677	5	1.03	0.3052	--	1
cg00493304	TSS200	GTF2A1L;STON1-GTF2A1L	11036	FALSE	2	48844908	-3.01	0.0027	-2.58	0.01	0.023	-0.62	0.5363	0.929	57	1.33	0.1837	0.963	9	0.62	0.5351	1.045	7	0.73	0.4664	0.947	202	-0.21	0.835	1.013	10	-2.57	0.0103	--	1	1	1	--	0
cg00493327	TSS1500	BAIAP3	8938	FALSE	16	1384131	-3.57	0.0004	-2.67	0.008	0.018	2.11	0.0349	0.65	44	-0.59	0.5566	1.016	6	-0.84	0.4	1.057	3	-0.06	0.9484	0.984	29	0.26	0.7945	1.026	5	-0.86	0.3928	--	2	-0.27	0.786	--	1
cg00495433	Body	CACNA1H	8912	FALSE	16	1268551	14.11	0	14.32	0	0	0.85	0.3936	0.905	56	1.66	0.0978	0.879	5	1.17	0.2425	1.046	3	0.12	0.9084	0.999	152	2.39	0.0173	0.526	6	0.8	0.4265	1.013	3	1	1	--	0
cg00495462	TSS200	LIN9	286826	FALSE	1	226497359	0.83	0.4044	0.02	0.984	0.99	-0.8	0.4227	0.949	47	0.28	0.7804	1.004	9	0.29	0.7715	1.02	4	3.19	0.0015	0.201	105	4.58	0	0.003	8	0.4	0.6896	1.013	6	1	1	--	0
cg00496170	TSS200	EIF2S1;ATP6V1D	1965	TRUE	14	67826880	2.64	0.0083	1.12	0.263	0.385	-1.51	0.1319	0.754	31	0.33	0.7442	1.011	5	-0.17	0.8613	--	1	3.77	0.0002	0.102	23	1.48	0.1384	--	1	-0.18	0.8554	1.003	5	-0.3	0.7615	1.017	3
cg00496805	TSS200	ZNF548	147694	FALSE	19	57901154	-14.3	0	-15.99	0	0	1.71	0.0879	0.689	63	-1.37	0.1727	0.958	7	-1.26	0.2081	1.036	4	2	0.0461	0.621	26	-0.13	0.8956	1.011	5	-2	0.0463	0.683	9	1	1	--	0
cg00497110	Body	LY6K	54742	FALSE	8	143782367	-15.2	0	-14.3	0	0	0.47	0.6394	0.972	73	0.46	0.6425	1.015	10	-0.15	0.8806	1.006	7	2.01	0.0445	0.628	14	0.03	0.9764	1.018	10	0.19	0.8491	1.003	12	1.99	0.0467	0.658	3
cg00497554	1stExon	HDLBP;SEPT2	3069	FALSE	2	242255158	-7.37	0	-2.77	0.006	0.013	0.38	0.7017	0.988	33	0.09	0.927	1.004	7	0.6	0.5511	1.03	6	0.21	0.835	0.968	108	0.31	0.7577	1.008	3	-0.35	0.725	1.001	6	-3.09	0.0021	--	1
cg00497967	TSS200	VAT1L	57687	FALSE	16	77822438	-1.47	0.1411	-1.58	0.114	0.195	1.61	0.1083	0.686	64	-0.5	0.6173	1.014	14	-0.98	0.3269	1.058	7	2.71	0.0068	0.296	253	0.17	0.8637	1.008	6	0.55	0.5826	1.01	13	1	1	--	0
cg00498438	TSS200	SBDS;TYW1	51119	TRUE	7	66460676	0.75	0.4506	0	0.997	0.998	1.06	0.2915	0.857	52	-0.47	0.6355	1.013	8	0.11	0.9118	1.009	3	1.03	0.3014	0.878	14	2.85	0.0046	0.274	5	-0.24	0.8112	1.005	5	1.67	0.0949	--	1
cg00499289	TSS200	CHCHD5	84269	TRUE	2	113341849	-9.02	0	-9.85	0	0	2.27	0.0239	0.471	24	3.55	0.0004	0.042	10	2.74	0.0064	0.236	8	1.79	0.0746	0.721	8	-0.65	0.5153	1.054	3	1	1	--	0	-0.17	0.8651	--	1
cg00499700	Body	F2RL1	2150	FALSE	5	76116088	-15.77	0	-15.95	0	0	0.82	0.4146	0.92	61	-0.18	0.8582	1.006	9	-0.75	0.4512	1.053	3	2.76	0.0059	0.38	36	-0.04	0.9661	1.007	3	1.56	0.1198	0.895	8	-1.8	0.0725	--	1
cg00499750	5'UTR	RAB3IP	117177	FALSE	12	70133067	-3.62	0.0003	-1.42	0.157	0.254	-1.28	0.2006	0.79	63	-0.49	0.624	1.018	7	0	0.9965	1.014	5	-1.59	0.1125	0.688	109	6.29	0	0	7	-1.61	0.1075	0.783	23	1.69	0.0913	0.925	8
cg00499781	Body	A2BP1	54715	FALSE	16	7568364	2.01	0.0443	1.96	0.05	0.096	-0.07	0.941	0.996	94	2.15	0.0322	0.684	18	1.82	0.0697	0.862	11	0.05	0.9641	0.999	534	1.56	0.1188	0.977	5	1.03	0.3029	--	2	0.94	0.3467	1.046	10
cg00499819	TSS1500	TPD52L2	7165	TRUE	20	62496386	2.41	0.016	1.6	0.109	0.188	0.28	0.7773	0.978	53	0.08	0.9392	1.004	11	0.1	0.9183	1.013	9	0.89	0.3742	0.903	66	3.18	0.0016	0.13	5	-0.32	0.7486	1.007	6	0.59	0.5524	--	1
cg00499838	5'UTR	C20orf166;C20orf200	128826	FALSE	20	61148684	-0.56	0.5748	-0.55	0.579	0.696	-2.08	0.038	0.578	37	-1.58	0.1154	0.909	13	-0.71	0.4799	1.051	4	-0.32	0.7457	0.978	69	1.25	0.2108	1.038	3	1	1	--	0	-1.4	0.1617	0.965	3
cg00500400	TSS1500	EP300;MIR1281	2033	TRUE	22	41487283	-4.55	0	-1.78	0.076	0.138	0.77	0.4416	0.929	50	-0.25	0.8002	1.014	8	-0.18	0.8552	1.049	5	0.2	0.8425	0.996	105	1.15	0.2501	--	1	-1.44	0.1491	0.699	3	1.98	0.0478	0.784	8
cg00500602	Body	TSC2	7249	FALSE	16	2105310	-7.25	0	-7.56	0	0	-0.67	0.5019	0.925	32	0.94	0.3465	1.014	5	0.29	0.7709	--	1	0.45	0.6517	0.97	60	-3.89	0.0001	--	1	1	1	--	0	-0.42	0.6747	1.028	7
cg00500892	TSS1500	NPR1	4881	FALSE	1	153650952	-2.81	0.005	-2.8	0.005	0.013	2.44	0.0152	0.468	49	3.54	0.0004	0.067	11	0.43	0.6674	1.031	7	1.72	0.0862	0.712	37	-1.53	0.126	0.969	8	1	1	--	0	0	0.9969	--	1
cg00501421	TSS200	RPP14	11102	FALSE	3	58291814	-7.16	0	-0.8	0.426	0.557	2.5	0.0128	0.759	56	0.16	0.873	1.016	9	-0.09	0.9307	1.058	8	0.22	0.8296	0.992	15	-0.79	0.4291	1.053	3	1.38	0.1676	1.013	15	0.75	0.452	--	2
cg00501628	5'UTR	LDHB	3945	TRUE	12	21810600	-16.12	0	-17.12	0	0	-2.15	0.032	0.547	69	-0.09	0.9251	1.003	9	-0.07	0.946	1.006	7	-2.44	0.0149	0.466	178	-0.94	0.3498	1.056	4	1	1	--	0	-1.76	0.0788	--	2
cg00502190	Body	BCAN	63827	FALSE	1	156616560	10.03	0	9.53	0	0	-0.12	0.9082	0.998	61	-1.24	0.2165	0.973	9	-1.27	0.2052	1.015	6	-1.76	0.0795	0.723	35	-0.74	0.4612	1.054	3	-2.22	0.0269	--	1	-0.34	0.7363	1.024	4
cg00502222	Body	GALNT9	50614	FALSE	12	132880128	1.77	0.0764	1.76	0.078	0.142	0.3	0.7651	0.963	70	1.38	0.1687	0.955	8	1.78	0.0752	0.888	3	0.74	0.4604	0.916	259	-0.59	0.5577	--	2	-0.63	0.526	1.011	5	2.45	0.0145	--	2
cg00502442	TSS1500	ZDHHC14	79683	TRUE	6	157801893	-4.1	0	-1.73	0.084	0.152	2.16	0.0312	0.646	59	-0.53	0.5989	1.016	6	-0.08	0.935	--	1	-0.06	0.9542	0.982	231	-0.17	0.8616	1.022	5	-0.73	0.4676	1.013	13	-6.91	0	0	5
cg00502746	Body	HCCA2	81532	FALSE	11	1715993	-2.82	0.0048	0.34	0.732	0.819	0.52	0.6028	0.98	42	1.43	0.1537	0.997	5	2.35	0.0192	0.703	3	2.11	0.035	0.722	58	-1.29	0.197	--	1	1	1	--	0	3.08	0.0022	--	2
cg00503804	TSS1500	NKD1	85407	TRUE	16	50581707	-5.34	0	-5.38	0	0	2.19	0.0287	0.535	47	0.57	0.5713	1.016	7	-0.18	0.8561	1.014	4	0.66	0.5113	0.941	125	-0.16	0.8739	1.013	3	0.4	0.6929	1.008	13	1	1	--	0
cg00503840	Body	DLX5	1749	FALSE	7	96650509	0.72	0.4689	0.44	0.659	0.761	-3.29	0.0011	0.234	64	-1.94	0.0528	0.733	9	-1.09	0.2774	1.051	3	-1.36	0.1744	0.791	18	-1.1	0.2736	1.05	4	-1.36	0.1736	0.904	6	-0.7	0.4834	1.044	4
cg00504410	Body	MGRN1	23295	FALSE	16	4732262	0.82	0.4099	2.62	0.009	0.02	0.54	0.591	0.95	48	0.17	0.8655	1.003	9	-0.31	0.7531	1.025	6	-0.45	0.6543	0.946	87	0.79	0.4297	--	2	-3.01	0.0027	0.124	14	1	1	--	0
cg00504705	Body	PCDHA6;PCDHA2;PCDHA1;PCDHA7;PCDHA8;PCDHA5;PCDHA3;PCDHA4	56142	FALSE	5	140221357	4.62	0	4.47	0	0	-3.22	0.0013	0.271	70	-0.9	0.3696	1.019	13	-0.17	0.8681	1.008	8	-1.07	0.2851	0.918	216	0.03	0.9791	1.005	4	-0.14	0.8869	1.004	12	-0.35	0.7277	--	1
cg00505045	Body	POU4F2	5458	FALSE	4	147561669	1.71	0.0877	1.7	0.089	0.158	0.29	0.7722	0.98	73	0.07	0.9417	1.002	9	1.09	0.2762	1.049	3	0.06	0.9512	--	1	-1.34	0.1811	1.012	10	-2.46	0.0144	0.417	13	0.03	0.9739	--	2
cg00505997	TSS200	GTF2F2	2963	TRUE	13	45694580	5.77	0	0.42	0.677	0.776	-0.68	0.4967	0.844	44	0.92	0.3556	1.019	11	0.56	0.5736	1.036	8	1.46	0.1461	0.669	160	-2.12	0.0342	0.861	3	-0.2	0.8455	1.006	3	0.46	0.6454	--	1
cg00507259	TSS1500	SMARCAD1	56916	FALSE	4	95128692	-2.88	0.004	0.9	0.37	0.501	0.75	0.4544	0.997	51	0.4	0.6905	1.002	7	0.02	0.9832	1.011	5	0.14	0.8921	0.996	90	1.66	0.0968	1.037	6	2.19	0.0292	0.938	4	1	1	--	0
cg00507679	Body	TTBK1	84630	FALSE	6	43251876	3.79	0.0002	3.92	0	0	-2.2	0.0281	0.53	60	-0.67	0.5038	1.018	6	-0.86	0.3886	1.059	3	-1.44	0.1514	0.796	69	1.45	0.1487	--	2	-1.25	0.2103	0.959	17	1	1	--	0
cg00507823	Body	ZNF821;ATXN1L	55565	FALSE	16	71894108	-3.49	0.0005	-0.49	0.624	0.733	0.78	0.4332	0.991	38	0.66	0.5113	1.014	10	0.3	0.7637	1.037	4	-0.88	0.3769	0.965	48	0.13	0.9005	--	2	1	1	--	0	-2.27	0.0234	--	1
cg00508123	1stExon	MMAA	166785	TRUE	4	146540553	-3.7	0.0002	-1.28	0.199	0.309	2.57	0.0103	0.494	42	1.28	0.2007	--	2	0.51	0.6084	--	1	-0.63	0.5322	0.897	62	0.08	0.9333	1.002	4	0.58	0.5628	1.006	17	3.11	0.002	0.093	5
cg00508499	TSS1500	PDXP	57026	TRUE	22	38054505	0.54	0.5904	-1.44	0.15	0.245	2.47	0.0139	0.429	48	0.46	0.6436	1.016	9	0.61	0.5429	1.045	5	-0.34	0.7332	0.977	10	-0.37	0.7133	1.026	6	0.21	0.8305	--	2	1	1	--	0
cg00508526	TSS1500	NDST3	9348	FALSE	4	118954411	-5.08	0	-5.17	0	0	0.24	0.8084	0.968	42	-0.62	0.5378	1.016	6	-0.61	0.5425	1.038	3	1.15	0.2513	0.806	268	0.87	0.3871	1.056	5	0.54	0.5891	1.012	14	2.68	0.0076	0.279	3
cg00508543	Body	ADAMTS9	56999	FALSE	3	64672197	-3.97	0.0001	-3.93	0	0	-1	0.3167	0.87	53	-0.43	0.6682	1.013	5	0.15	0.8814	--	2	0.3	0.7676	0.964	197	2.1	0.0366	0.672	7	0.38	0.7076	1.007	6	-0.67	0.5054	--	1
cg00509507	Body	SSC5D	284297	FALSE	19	56028542	-0.18	0.8607	-0.21	0.833	0.891	0.59	0.5546	0.954	48	2.17	0.0304	0.666	6	2.67	0.0079	0.38	4	-0.86	0.3907	0.913	55	0.71	0.4785	1.054	5	0.18	0.8568	--	1	1	1	--	0
cg00510094	Body	MCF2L	23263	FALSE	13	113729377	5.79	0	7.67	0	0	-0.07	0.9471	0.995	48	-0.24	0.8066	1.014	6	0.11	0.9126	--	2	0.5	0.6186	0.936	229	-2.26	0.024	0.838	5	-0.65	0.516	--	1	1	1	--	0
cg00510320	Body	RLTPR	146206	FALSE	16	67686943	19.21	0	19.86	0	0	1.2	0.2297	0.826	52	0.91	0.3658	1.017	10	1.28	0.2017	1.03	6	2.12	0.0347	0.603	20	-0.17	0.8667	--	2	1	1	--	0	1.09	0.277	1.036	3
cg00510991	Body	CILP2	148113	FALSE	19	19656163	4.13	0	4.42	0	0	0.15	0.8785	0.988	49	-2.17	0.0306	0.641	11	-2.54	0.0113	0.421	5	-2.13	0.0334	0.586	15	1.33	0.1836	1.025	4	0.48	0.6341	--	2	-0.38	0.7058	--	1
cg00512103	Body	PCSK4	54760	FALSE	19	1486989	7.58	0	8.13	0	0	-1.69	0.0925	0.681	48	-2.97	0.0031	0.213	10	-3.49	0.0005	0.058	7	1.14	0.253	0.87	20	-0.38	0.7045	1.031	5	1	1	--	0	1	1	--	0
cg00512279	5'UTR	SLC18A2	6571	FALSE	10	119000991	-0.61	0.5396	-0.92	0.36	0.49	-1.44	0.1517	0.784	69	0.38	0.703	1.008	9	0.68	0.4967	1.05	5	0.46	0.6472	0.945	82	-1.3	0.1938	1.037	3	2.37	0.0181	0.466	5	0.83	0.4095	--	1
cg00513012	Body	TRIP10	9322	FALSE	19	6746184	-2.12	0.0342	-0.5	0.62	0.73	-1.66	0.0974	0.67	59	-2.17	0.0305	0.539	13	-0.52	0.6025	1.048	10	0.43	0.6666	0.988	27	-0.54	0.5878	1.053	3	0.21	0.8333	--	2	1	1	--	0
cg00514241	1stExon	MN1	4330	FALSE	22	28193910	12.27	0	12.78	0	0	2.16	0.0308	0.595	43	1	0.3201	1.016	7	1.71	0.0882	0.99	3	-1.24	0.2153	0.799	96	0.52	0.6038	1.038	6	-0.62	0.537	1.012	17	0.72	0.4746	1.038	5
cg00514413	TSS200	C19orf26	255057	FALSE	19	1238130	-2.6	0.0094	-2.03	0.042	0.083	-1.11	0.2667	0.802	41	0.74	0.459	1.016	5	0.03	0.974	--	2	-0.23	0.8153	0.968	11	-1.49	0.136	1.021	6	1	1	--	0	-4.33	0	--	1
cg00515161	TSS200	BRIP1	83990	TRUE	17	59940900	-4.03	0.0001	-1.28	0.202	0.312	2.72	0.0068	0.585	39	0.17	0.8646	1.003	7	-0.61	0.5436	1.049	5	-0.68	0.4955	0.568	171	1	1	--	0	0.91	0.3612	0.976	8	1	1	--	0
cg00516501	TSS200	NCAPG2	54892	TRUE	7	158497565	-3.29	0.001	-0.24	0.807	0.872	-1.68	0.0941	0.693	53	0.01	0.9944	1.003	7	-0.21	0.8305	1.024	6	0.42	0.672	0.995	92	-0.63	0.526	--	1	-0.34	0.7329	--	1	4.4	0	--	2
cg00516639	Body	SMARCD3	6604	FALSE	7	150949183	-2.89	0.0039	-3.16	0.002	0.004	2.2	0.0282	0.525	54	1.73	0.085	0.88	10	2.07	0.0387	0.734	5	-1.96	0.0504	0.634	69	1.94	0.0533	0.782	3	1	1	--	0	0.05	0.9607	1.005	3
cg00517001	TSS200	FIGNL1	63979	TRUE	7	50518170	-6.89	0	-6.46	0	0	-1.32	0.1884	0.794	60	-0.68	0.496	1.016	12	-0.54	0.5922	1.037	7	2.65	0.0083	0.371	6	-0.68	0.4971	1.051	3	0.79	0.4324	1.011	8	0.57	0.571	1.039	3
cg00517218	TSS200	DOCK4;ZNF277	9732	TRUE	7	111846502	-0.04	0.9715	0.48	0.631	0.739	3	0.0028	0.373	40	0.59	0.5542	1.016	11	0.41	0.6834	1.032	6	-0.09	0.9269	0.974	334	0.12	0.9045	1.013	6	1	1	--	0	1	1	--	0
cg00517407	TSS200	HNRNPA1L2	144983	TRUE	13	53191541	1	0.3184	1.08	0.281	0.405	0.12	0.906	0.988	40	0.58	0.561	--	2	1	1	--	0	2.18	0.0297	0.577	39	1.29	0.1993	--	2	-1.03	0.3016	--	2	-0.08	0.9354	--	2
cg00517796	Body	F7	2155	FALSE	13	113772778	4.66	0	4.75	0	0	1.15	0.2494	0.867	66	0.71	0.478	1.018	7	0.27	0.7862	1.018	4	-1.99	0.0473	0.605	56	-2.03	0.0434	0.737	5	0.29	0.7738	1.005	9	1	1	--	0
cg00518029	Body	AP3D1	8943	FALSE	19	2116572	0.92	0.3557	-0.89	0.372	0.503	-0.05	0.9621	0.969	40	-0.12	0.9033	1.001	5	-0.37	0.7124	1.02	4	-0.17	0.867	0.986	74	-2	0.046	0.823	6	0.12	0.9055	1.006	3	1	1	--	0
cg00518698	5'UTR	ITSN1;CRYZL1	6453	TRUE	21	35015074	-2.31	0.0211	-0.66	0.51	0.635	0.22	0.8298	0.995	34	1.31	0.1916	0.983	10	1.33	0.1856	1.036	9	-0.47	0.6404	0.903	241	-0.36	0.7191	--	1	-2.03	0.0431	0.664	25	1	1	--	0
cg00518989	Body	LIMK2	3985	TRUE	22	31608519	1.02	0.3099	-0.85	0.396	0.528	-1.43	0.1535	0.776	41	-0.31	0.7553	1.006	8	0.1	0.9219	--	2	0.17	0.8639	0.959	98	1.4	0.1632	1.014	4	2.44	0.015	0.37	3	1	1	--	0
cg00519463	TSS200	KIF11	3832	TRUE	10	94352821	-1.66	0.0964	-1.06	0.287	0.412	0.37	0.7137	0.981	45	0.15	0.8835	1.001	3	-0.16	0.8753	--	2	-2.11	0.0351	0.491	82	0.42	0.6756	1.031	4	-1.77	0.0772	0.783	9	1	1	--	0
cg00520096	Body	EVI5	7813	TRUE	1	93251044	-5.24	0	-2.13	0.033	0.068	0.71	0.4769	0.982	53	0.66	0.5081	1.02	12	0.37	0.7112	1.024	4	-2.11	0.035	0.569	228	0.38	0.7006	1.03	3	0.91	0.3657	1.013	16	1	1	--	0
cg00521130	1stExon	HCFC1R1;THOC6	54985	FALSE	16	3073893	-2.15	0.0314	-0.81	0.418	0.549	0.15	0.8811	0.99	40	-2.1	0.0366	0.617	8	-1.96	0.051	0.748	5	-0.07	0.9473	0.987	4	-0.98	0.327	1.057	3	1	1	--	0	-0.3	0.7665	1.006	3
cg00522056	TSS200	RPRM	56475	FALSE	2	154335386	-8.71	0	-8.74	0	0	-0.36	0.7215	0.965	82	1.95	0.0519	0.749	9	1.1	0.2705	1.046	5	1	1	--	0	-0.47	0.6421	1.035	6	-0.61	0.5439	1.013	4	2.03	0.043	--	2
cg00522316	TSS1500	KHSRP	8570	TRUE	19	6425042	0.96	0.3352	-0.68	0.498	0.624	1.71	0.0869	0.67	40	7.25	0	0	5	-0.48	0.6324	--	2	3.9	0.0001	0.091	24	0.13	0.8953	1.023	3	0.57	0.5694	--	1	1	1	--	0
cg00522384	TSS1500	COX4NB;COX4I1	10328	TRUE	16	85833413	-2.96	0.0031	0.42	0.673	0.772	1.33	0.1844	0.877	52	-0.61	0.543	1.017	9	-1.63	0.1039	0.843	4	0.48	0.6339	0.981	29	0.26	0.7935	1.045	3	2.36	0.0186	0.736	5	-0.6	0.548	--	1
cg00522893	5'UTR	TLX2	3196	FALSE	2	74741699	-4.85	0	-4.85	0	0	-0.36	0.7199	0.969	43	-1.39	0.1646	0.958	13	-0.97	0.3307	1.058	6	0.24	0.8122	0.987	4	0.65	0.5185	1.053	5	2.38	0.0177	--	2	1	1	--	0
cg00523012	Body	IER2	9592	TRUE	19	13264324	-1.18	0.2364	-0.58	0.562	0.681	0.99	0.3207	0.888	32	0.22	0.8237	1.006	3	1	1	--	0	0.3	0.7647	0.98	5	2.2	0.028	--	2	-0.36	0.7193	1.007	5	-0.49	0.6258	1.037	4
cg00523812	TSS200	TSGA14	95681	TRUE	7	130081019	-15.25	0	-16.54	0	0	-0.58	0.5636	0.938	50	1.45	0.1472	0.934	5	1.49	0.1363	0.983	4	1.64	0.1009	0.729	73	2.57	0.0105	0.468	6	0.63	0.5317	1.013	15	-0.23	0.8174	--	2
cg00524288	5'UTR	UPP1	7378	TRUE	7	48128452	-3.81	0.0001	-4.28	0	0	-0.06	0.9536	0.99	53	0.71	0.4763	1.019	6	0.16	0.8766	1.014	3	0.2	0.8425	0.985	39	-3.24	0.0013	0.133	4	0.12	0.9051	1.001	5	1	1	--	0
cg00524706	Body	GALNT9	50614	FALSE	12	132859820	0.71	0.4805	0.97	0.331	0.46	-2.3	0.0217	0.494	70	-0.17	0.8669	1.005	8	0.26	0.7926	1.019	3	-0.88	0.377	0.901	259	-0.04	0.9689	--	2	0.13	0.8957	1.003	5	0.23	0.8209	--	2
cg00525145	Body	FGFR3	2261	FALSE	4	1803443	1.17	0.2431	1.44	0.149	0.244	-0.57	0.5714	0.885	55	2.08	0.0382	0.935	7	2.01	0.0448	1.034	5	-0.92	0.36	0.866	38	0.61	0.5405	1.053	5	1.62	0.1055	--	1	2.71	0.0068	--	1
cg00526576	1stExon	ZNF747	65988	TRUE	16	30545772	-8.35	0	-10.3	0	0	4.54	0	0.032	32	7.65	0	0	6	3.63	0.0003	0.046	4	0.08	0.9389	0.998	4	-0.51	0.6073	1.044	8	0.98	0.3276	0.993	7	0.66	0.5125	--	1
cg00527440	Body	THAP4	51078	FALSE	2	242549864	-2.74	0.0061	-2.6	0.009	0.021	-1.08	0.279	0.848	34	-0.97	0.3317	1.013	8	-2.11	0.0353	0.689	3	-1.68	0.0931	0.72	88	-1.21	0.2268	1.049	3	-2.46	0.0141	--	1	0.11	0.9139	--	2
cg00527552	Body	MYOM2	9172	FALSE	8	2003810	7.42	0	7.8	0	0	0.42	0.672	0.98	61	2.06	0.0395	0.744	11	1.57	0.117	0.978	7	-0.99	0.3217	0.86	173	0.02	0.9806	1.001	5	1	1	--	0	1	1	--	0
cg00528464	Body	TXNDC12;KTI12	51060	TRUE	1	52498993	4.23	0	2.34	0.019	0.042	2.43	0.0155	0.472	40	0.67	0.5031	1.02	6	0.27	0.7855	1.024	3	0.79	0.4276	0.908	51	-0.3	0.7661	1.033	4	0.73	0.4644	--	1	-0.3	0.7659	--	1
cg00528600	TSS200	DIMT1L	27292	TRUE	5	61699751	2.52	0.0119	2.21	0.027	0.056	1.89	0.0597	0.61	44	0.97	0.3327	1.013	6	0.18	0.8541	1.014	3	-0.48	0.6313	0.969	25	0.45	0.6503	1.036	3	2.18	0.0297	0.567	4	1.61	0.1078	0.898	3
cg00528793	TSS1500	GNB1L;C22orf29	54584	TRUE	22	19842837	2.07	0.0389	0.82	0.412	0.543	-1.29	0.1977	0.822	42	0.39	0.6974	1.005	5	0.65	0.514	1.04	3	-0.36	0.7157	0.99	88	-0.66	0.507	--	1	-1.1	0.2717	0.989	13	2.35	0.0191	0.486	3
cg00529585	1stExon	ADRB1	153	FALSE	10	115803805	-6.29	0	-6.31	0	0	2.17	0.0304	0.543	46	0.78	0.4352	1.019	8	0.49	0.6265	1.036	4	1	1	--	0	1.55	0.1216	0.963	4	1.38	0.1671	0.93	5	1	1	--	0
cg00530199	TSS200	INTS6	26512	TRUE	13	52027382	-5.12	0	-0.59	0.554	0.675	3.08	0.0022	0.436	39	-0.19	0.8479	1.011	5	0.14	0.8917	1.009	4	1.79	0.0741	0.782	101	0.48	0.6305	1.052	5	0.81	0.4205	--	1	-0.27	0.7844	1.044	3
cg00531307	Body	MAP4K5;ATL1	11183	TRUE	14	50998683	1.76	0.078	-0.94	0.347	0.477	0.85	0.397	0.904	44	2.67	0.0079	0.476	13	0.98	0.3299	1.059	5	-1.21	0.2252	0.926	144	1	1	--	0	1.7	0.0897	0.835	7	0.91	0.3623	--	1
cg00531789	Body	PI16	221476	FALSE	6	36927248	0.94	0.3453	1.03	0.302	0.428	2.79	0.0055	0.428	55	1.15	0.2503	0.991	7	0.28	0.7813	1.02	5	0.27	0.7899	0.986	39	-0.57	0.5692	1.051	3	-0.06	0.9492	--	1	1	1	--	0
cg00531924	1stExon	GTF3C6	112495	TRUE	6	111279890	-3.63	0.0003	-3.93	0	0	1.25	0.2136	0.817	41	-0.66	0.5068	1.018	7	0.82	0.4103	1.058	6	3.28	0.0011	0.204	17	1.57	0.1166	0.956	4	1	1	--	0	1	1	--	0
cg00532901	1stExon	ZNF747	65988	TRUE	16	30545962	-10.01	0	-10.7	0	0	3.85	0.0001	0.107	32	9.79	0	0	6	5.41	0	0	4	-0.48	0.6282	0.961	4	-0.56	0.5759	1.047	8	-0.79	0.4291	1.013	7	-0.16	0.8737	--	1
cg00533084	TSS200	C1orf66;ISG20L2	51093	TRUE	1	156698170	3.47	0.0005	1.29	0.198	0.307	1.19	0.235	0.872	37	2.49	0.0131	0.574	4	2.26	0.0241	0.705	3	-0.79	0.4286	0.936	16	-0.75	0.4563	--	1	1	1	--	0	-0.18	0.8557	--	1
cg00533364	TSS1500	ZNF331	55422	TRUE	19	54023893	-9.48	0	-9.91	0	0	2.1	0.0363	0.586	82	1.13	0.2572	0.995	15	1.34	0.1811	1.026	5	1.23	0.2205	0.847	134	0.39	0.694	1.033	9	1.59	0.1114	0.871	7	0.34	0.7314	1.022	16
cg00534133	1stExon	CENPH	64946	TRUE	5	68485420	-2	0.046	-0.53	0.596	0.71	4.16	0	0.139	46	2.31	0.0215	0.669	14	2.32	0.0205	0.696	10	1.38	0.1672	0.865	32	-0.43	0.668	--	1	0	0.9978	1.001	5	1	1	--	0
cg00534253	Body	PRKRA;MIR548N;DFNB59	8575	TRUE	2	179315623	-0.63	0.5316	0.36	0.722	0.811	2.36	0.0186	0.482	43	0.87	0.3838	1.016	8	0.79	0.4284	1.058	4	1.83	0.0679	0.661	35	-0.93	0.3509	1.056	7	-0.77	0.4402	1.012	5	-0.16	0.8752	--	1
cg00538642	5'UTR	C19orf36;MOBKL2A	113177	TRUE	19	2096903	-1.33	0.1844	0.47	0.638	0.745	0.88	0.3794	0.947	41	-0.29	0.7699	1.008	8	-0.16	0.8717	1.006	3	0.24	0.8103	0.988	3	2.83	0.0048	0.385	4	-0.89	0.376	--	1	1	1	--	0
cg00539386	Body	ADAM33	80332	FALSE	20	3662512	-3.11	0.0019	-3.03	0.002	0.006	-0.72	0.4694	0.916	56	-0.56	0.5761	1.015	8	0.23	0.8159	1.015	4	-3.04	0.0025	0.257	33	0.09	0.9318	1.008	7	-2.88	0.0041	0.24	10	1	1	--	0
cg00540891	TSS1500	RET	5979	FALSE	10	43572244	-8.29	0	-8.26	0	0	0.22	0.8289	0.982	69	0.59	0.5563	1.016	11	1.36	0.1734	1.021	4	-2.55	0.0111	0.452	105	-0.68	0.4937	1.053	4	-0.8	0.4239	1.013	9	1	1	--	0
cg00541350	Body	CCDC130	81576	FALSE	19	13869979	-4.63	0	-2.01	0.045	0.087	-0.35	0.7299	0.973	42	2.1	0.036	0.782	5	0.69	0.4899	--	2	-0.53	0.5991	0.948	47	-0.73	0.4685	1.037	6	0.27	0.7881	--	2	0.47	0.6394	1.038	4
cg00542402	TSS200	RNF141	50862	TRUE	11	10562851	-0.92	0.3594	-0.76	0.448	0.577	-0.34	0.7323	0.971	53	-0.96	0.339	1.015	9	-1.4	0.1625	1.014	4	0.35	0.7283	0.973	49	-2.76	0.0061	--	1	-0.39	0.6953	1.008	9	1	1	--	0
cg00543196	TSS200	ACP6	51205	TRUE	1	147142741	-3.46	0.0006	-2.82	0.005	0.012	1.44	0.1512	0.787	61	2.76	0.006	0.268	8	3.26	0.0012	0.103	5	-0.05	0.9625	0.98	50	0.78	0.4355	1.056	3	0.57	0.5678	1.011	18	1	1	--	0
cg00543485	5'UTR	JUN	3725	FALSE	1	59249218	-2.26	0.0238	-1.4	0.161	0.26	2.01	0.0448	0.686	40	0.1	0.9242	1.004	6	0.57	0.5716	1.043	4	1	1	--	0	-0.55	0.5853	--	1	0.46	0.6446	1.008	3	6.62	0	0	3
cg00543658	5'UTR	GARS	2617	TRUE	7	30634387	-2.68	0.0074	-0.03	0.974	0.984	-0.61	0.5441	0.966	38	0.26	0.7932	1.01	5	0.33	0.7433	--	2	2.21	0.0277	0.528	58	0.18	0.856	--	1	-0.43	0.6704	--	1	0.31	0.7575	--	2
cg00545759	5'UTR	SAMD4B	55095	TRUE	19	39833510	-9.51	0	-2.47	0.013	0.03	0.05	0.9583	0.982	53	-0.33	0.7441	1.017	8	-0.51	0.6136	1.055	3	2.29	0.0225	0.741	73	0.83	0.4096	1.005	4	-0.94	0.3469	1.012	4	0.21	0.8345	--	1
cg00545804	TSS1500	TSHZ3	57616	FALSE	19	31841391	-8.09	0	-8.04	0	0	1.58	0.1156	0.722	79	2.45	0.0147	0.489	8	1.11	0.267	1.052	5	0.21	0.8348	0.985	174	0.24	0.8137	1.019	9	0.4	0.6858	1.009	16	-0.87	0.3867	--	1
cg00547077	TSS200	ZNF132	7691	TRUE	19	58951756	-17.46	0	-19.39	0	0	0.89	0.3738	0.894	47	0.72	0.4721	1.019	9	1.46	0.1437	0.994	5	0.2	0.8441	0.985	18	-1.94	0.0529	0.782	5	2.15	0.0324	--	1	1	1	--	0
cg00547758	5'UTR	MSH2	4436	TRUE	2	47630294	-0.71	0.4809	-0.74	0.46	0.588	1.99	0.0469	0.611	44	2.68	0.0076	0.374	4	0.1	0.9182	--	2	-1.44	0.1493	0.8	171	-0.71	0.4762	1.054	7	-0.12	0.9076	1.001	4	-0.11	0.9096	1.006	3
cg00547777	TSS1500	ICA1L	130026	TRUE	2	203736784	-3.45	0.0006	-2.73	0.006	0.015	0.3	0.7674	0.988	40	0.2	0.8398	1.007	4	0.15	0.8833	1.014	3	-0.02	0.9804	0.98	106	-0.56	0.5727	1.043	3	2.03	0.043	0.658	10	-0.13	0.8971	1.01	3
cg00547829	5'UTR	TUBD1;RPS6KB1	51174	FALSE	17	57970161	-1.36	0.1732	-0.62	0.533	0.656	1.9	0.0575	0.63	41	-0.3	0.7673	1.008	5	0.11	0.9124	--	2	1.98	0.0484	0.698	63	1.22	0.2222	1.047	5	1	1	--	0	-0.45	0.6562	--	1
cg00548143	Body	ITPKB	3707	TRUE	1	226891174	0.05	0.9574	-1.72	0.086	0.154	0.97	0.3302	0.738	51	2.94	0.0034	0.271	10	2.62	0.0092	0.366	4	-0.73	0.4644	0.971	126	1.97	0.0493	0.846	4	1.88	0.0608	0.669	9	-0.96	0.3391	1.052	3
cg00548625	TSS200	FLVCR2	55640	FALSE	14	76044770	-2.09	0.0368	-2.55	0.011	0.024	-0.94	0.3491	0.907	49	1.56	0.1191	0.901	7	0.36	0.7189	1.029	5	0.07	0.9421	0.984	102	1.5	0.133	0.966	3	2.06	0.0397	0.646	6	-0.57	0.5668	1.037	3
cg00549463	TSS1500	HES2	54626	FALSE	1	6480232	-0.18	0.856	-0.01	0.992	0.995	-2.05	0.0408	0.581	52	-0.17	0.8684	1.005	3	-0.13	0.8991	--	1	1	1	--	0	-0.48	0.6349	1.041	4	-0.86	0.3917	1.011	8	1	1	--	0
cg00553880	TSS1500	PSIP1	11168	TRUE	9	15511231	0.52	0.6029	-0.81	0.416	0.547	2.74	0.0063	0.373	41	2.15	0.0321	0.66	9	1.9	0.0578	0.815	5	-1.53	0.1271	0.768	60	0	0.9986	--	2	0.45	0.6551	1.01	3	1.57	0.1164	--	1
cg00553886	5'UTR	TEAD1	7003	FALSE	11	12696980	-8.66	0	-6.04	0	0	2.44	0.0149	0.6	41	1.76	0.0797	0.914	5	-0.91	0.3626	--	1	0.34	0.7317	0.98	215	-0.85	0.3966	1.057	3	1.15	0.2527	0.93	19	-0.63	0.5322	1.032	3
cg00554604	Body	PTDSS2	81490	FALSE	11	460469	-0.48	0.628	0.05	0.962	0.976	2.38	0.0176	0.519	57	0.52	0.5999	1.013	11	0.12	0.904	1.003	9	-0.64	0.5231	0.92	66	0.57	0.571	1.047	3	-0.2	0.8422	1.006	3	1.56	0.1184	--	1
cg00556029	TSS200	MARCKSL1	65108	FALSE	1	32802033	-4.96	0	-4.53	0	0	-1.76	0.0793	0.688	36	-2.17	0.0302	0.658	6	-1.36	0.1758	1.02	3	-0.48	0.6314	0.961	4	-0.4	0.6861	1.033	3	0.83	0.4057	1.013	3	0.36	0.7164	1.02	3
cg00556132	Body	VGLL4	9686	TRUE	3	11684351	-1.49	0.1376	-1.22	0.222	0.337	1.84	0.067	0.68	53	3.58	0.0004	0.061	8	3.13	0.0018	0.146	3	-1.44	0.1513	0.771	164	1	1	--	0	-0.04	0.9708	--	2	-0.73	0.4673	1.048	6
cg00557069	Body	DNAJB2	3300	TRUE	2	220144582	-0.98	0.3286	-2.72	0.007	0.016	0.24	0.8112	0.983	59	0.04	0.9717	1.004	3	0.73	0.4651	--	2	-0.14	0.8879	0.989	11	-1.98	0.0486	0.668	3	-2.06	0.0399	0.647	4	0.2	0.8419	--	1
cg00558689	Body	MDFI	4188	FALSE	6	41607109	-7.73	0	-7.9	0	0	-0.42	0.672	0.96	49	0.21	0.8364	1.004	10	-0.4	0.6891	1.029	7	0.05	0.9637	0.998	45	0.3	0.764	1.023	5	1	1	--	0	-2.52	0.012	--	1
cg00559939	Body	RAPGEF4;LOC91149	11069	FALSE	2	173600969	-6.89	0	-6.89	0	0	-1.1	0.2733	0.84	43	1.22	0.2234	0.987	11	0.18	0.8569	1.014	4	0.3	0.7677	0.972	258	2.95	0.0033	0.297	5	0.27	0.7894	1.004	6	1	1	--	0
cg00560547	Body	CA7	766	FALSE	16	66878575	-4.47	0	-4.42	0	0	0.86	0.3896	0.891	37	-0.61	0.5427	1.017	9	-0.81	0.4173	1.058	4	0.13	0.8993	0.989	25	-0.26	0.7916	1.021	6	2.56	0.0108	0.375	3	1	1	--	0
cg00560722	Body	CHUK	1147	TRUE	10	101989177	2.39	0.0172	2.35	0.019	0.041	1.08	0.2822	0.839	32	0.8	0.4246	1.018	6	1.51	0.132	0.986	4	0.77	0.441	0.922	45	-0.51	0.6101	--	2	-2.28	0.023	0.542	4	1	1	--	0
cg00561803	Body	EXD3	54932	FALSE	9	140265575	0.33	0.7451	1.74	0.083	0.149	-0.88	0.3783	0.878	45	0.76	0.4475	1.018	3	1.39	0.1645	--	2	-2.51	0.0125	0.413	153	-0.86	0.3896	1.056	5	1.01	0.3127	0.998	8	1	1	--	0
cg00562151	TSS200	SEC14L2	23541	FALSE	22	30792888	-3.16	0.0016	-3.72	0	0.001	1.39	0.1636	0.77	38	2.55	0.0112	0.395	7	2	0.0456	0.722	4	1.71	0.0881	0.69	43	1.18	0.2389	1.043	5	-0.36	0.7219	1.007	15	1	1	--	0
cg00563229	TSS1500	XKR8	55113	TRUE	1	28286146	-27.05	0	-27.49	0	0	-2.51	0.0124	0.426	41	0.36	0.7223	1.011	7	1.2	0.2307	1.042	3	-0.49	0.6264	0.963	18	-0.39	0.6942	1.034	4	0.39	0.6965	--	2	1.07	0.2851	1.045	3
cg00563793	TSS1500	PACS1	55690	TRUE	11	65837595	-4.58	0	-2.75	0.006	0.014	1.7	0.09	0.796	30	0.41	0.6843	1.003	7	0.59	0.5524	--	2	1.57	0.1166	0.807	178	5	0	0	5	10.78	0	--	1	1	1	--	0
cg00565070	TSS1500	PDE4A	5141	FALSE	19	10530736	-2.46	0.0138	-2.24	0.025	0.053	1.76	0.0784	0.707	44	2.2	0.0284	0.666	10	1.6	0.1093	0.964	5	2.46	0.0142	0.446	79	0.5	0.6186	1.046	5	-0.25	0.8018	1.003	3	0.08	0.9361	--	2
cg00566492	TSS1500	JOSD1	9929	FALSE	22	39096679	-3.05	0.0023	-0.26	0.795	0.864	-0.97	0.3305	0.706	38	-1.35	0.1785	0.888	4	1	1	--	0	0.44	0.6609	0.997	15	-0.37	0.7152	1.044	5	3.15	0.0017	0.261	7	0.39	0.6999	--	1
cg00566515	Body	C21orf81	391267	FALSE	21	15352608	-4.42	0	-4.33	0	0	0.73	0.4665	0.922	77	2.64	0.0086	0.375	16	3.23	0.0013	0.111	7	1	1	--	0	-1.07	0.2862	1.054	7	1	1	--	0	1	1	--	0
cg00566635	5'UTR	ADAMTS8	11095	FALSE	11	130298267	-1.72	0.0864	-1.74	0.083	0.149	-0.21	0.837	0.972	42	2.24	0.0253	0.58	10	1.93	0.0541	0.79	7	-1.09	0.2745	0.805	58	1.53	0.1258	0.973	8	1	1	--	0	2	0.0463	0.74	3
cg00566759	1stExon	DSC2	1824	FALSE	18	28682345	-4.35	0	-4.42	0	0	1.01	0.3118	0.849	69	1.97	0.0496	0.74	7	3.03	0.0026	0.171	5	1.21	0.2273	0.824	67	3.27	0.0011	0.106	4	-2.23	0.0261	0.565	6	1	1	--	0
cg00566997	Body	DHRS7C	201140	FALSE	17	9675101	1.2	0.2315	1.19	0.236	0.353	2.19	0.0287	0.552	54	0.08	0.9352	1.001	9	0.1	0.9236	1.007	4	0.71	0.4758	0.937	62	0.07	0.9452	1.005	6	1	1	--	0	1	1	--	0
cg00568641	TSS200	RPL26L1;LOC100268168	51121	TRUE	5	172386405	-4.66	0	-5.68	0	0	2.4	0.0169	0.475	37	2.3	0.0221	0.576	6	3.09	0.0021	--	2	0.53	0.5983	0.955	30	-0.63	0.5297	1.05	5	1	1	--	0	1	1	--	0
cg00568741	Body	FAM133B	257415	TRUE	7	92219338	2.95	0.0032	-0.18	0.861	0.91	-0.31	0.7544	0.99	43	2.89	0.004	0.096	9	-0.39	0.6932	--	2	0.03	0.9757	0.979	49	-0.93	0.3532	1.058	4	0.98	0.3268	--	2	1	1	--	0
cg00568792	TSS200	STT3A	3703	TRUE	11	125462554	6.6	0	2.77	0.006	0.014	0.94	0.3476	0.886	39	0.21	0.831	1.016	10	0.48	0.6284	1.051	9	2.02	0.0442	0.597	44	0.52	0.6005	1.051	3	-0.14	0.8887	1.005	5	1	1	--	0
cg00568984	Body	STXBP2	6813	FALSE	19	7712354	6.95	0	6.66	0	0	1.72	0.0869	0.683	52	0.35	0.7261	1.011	5	0.86	0.3906	--	2	2.5	0.0127	0.443	30	0.83	0.4077	1.056	4	1	1	--	0	1	1	--	0
cg00569244	1stExon	JUN	3725	FALSE	1	59248673	-3.11	0.0019	-2.92	0.004	0.009	3.29	0.0011	0.253	40	1.53	0.1258	0.917	6	2.45	0.0145	0.473	4	1	1	--	0	-0.01	0.9937	--	1	-1.27	0.2054	0.948	3	6.18	0	0	3
cg00569385	5'UTR	MLLT11;CDC42SE1	10962	TRUE	1	151032336	-1.68	0.0929	-2.81	0.005	0.012	0.05	0.9633	0.972	45	0.93	0.3512	1.018	5	0.56	0.5753	1.041	3	-0.28	0.7824	0.971	23	-1.21	0.2258	--	1	-0.2	0.8414	1.003	3	2.26	0.024	0.457	7
cg00570362	Body	SLAIN2	57606	FALSE	4	48344328	2.11	0.0349	0.32	0.75	0.832	-2.65	0.0082	0.556	36	-0.83	0.4064	1.019	9	-0.28	0.7817	1.017	7	-0.49	0.6217	0.991	97	2.63	0.0087	--	2	1.87	0.0617	0.627	12	0.69	0.4934	--	2
cg00571448	Body	KDM5B	10765	FALSE	1	202776680	-2	0.0458	-3.21	0.001	0.004	1.34	0.1818	0.779	56	-2.1	0.0366	0.674	6	-0.18	0.8576	--	2	0.38	0.7077	0.961	103	0.62	0.5343	--	1	-0.15	0.8846	1.003	6	-1.29	0.1991	0.988	5
cg00571935	TSS200	SHPRH	257218	TRUE	6	146285339	-3.22	0.0013	-1.36	0.175	0.278	0.81	0.4173	0.953	63	0.7	0.4844	1.001	6	1.05	0.2945	1.024	5	2.36	0.0185	0.767	81	0.43	0.6708	--	1	0.33	0.7405	1.003	3	0.03	0.9757	--	2
cg00572739	TSS200	ARL5B	221079	TRUE	10	18948122	-2.75	0.006	-1.43	0.153	0.249	3.27	0.0012	0.331	47	1.37	0.1712	0.991	6	1.42	0.1551	1.038	3	1.3	0.1927	0.884	30	1.19	0.2362	1.032	3	0.36	0.7158	1	21	0.55	0.583	--	1
cg00573355	1stExon	LBX2;LOC151534	85474	FALSE	2	74730266	-5.75	0	-5.73	0	0	0.83	0.4049	0.897	44	2.82	0.0049	0.306	3	-0.13	0.8982	--	2	-0.34	0.7305	0.975	4	-0.62	0.5375	1.053	3	1	1	--	0	1	1	--	0
cg00573880	5'UTR	C1orf113	79729	TRUE	1	36772749	-6.35	0	-5.42	0	0	-0.81	0.4165	0.855	42	-0.36	0.7181	1.011	4	-0.35	0.7277	--	2	-0.44	0.6621	0.943	35	-0.37	0.7139	1.035	6	2.86	0.0044	0.266	3	1	1	--	0
cg00574907	Body	SEPT10;ANKRD57	151011	FALSE	2	110371141	-3.19	0.0014	-2.65	0.008	0.019	2.69	0.0074	0.389	52	0.13	0.8963	1.004	12	-1	0.3183	1.058	9	-0.08	0.9373	0.995	97	0.9	0.369	1.056	3	2.25	0.0251	0.555	5	-0.71	0.4761	--	2
cg00575683	1stExon	CRTC2	200186	TRUE	1	153930879	-3.67	0.0003	0.32	0.749	0.831	-1.68	0.0935	0.733	58	0.91	0.3623	0.99	9	1.91	0.0567	0.716	6	1.22	0.2245	0.844	21	0.68	0.4975	1.056	3	2.2	0.0285	--	2	-0.31	0.753	--	1
cg00576301	TSS1500	SPG20	23111	TRUE	13	36920965	-11.19	0	-11.28	0	0	2.22	0.0268	0.495	62	1.88	0.0603	0.789	10	-1.27	0.2056	1.035	4	1.25	0.2108	0.848	108	0.65	0.5191	1.054	9	-1.97	0.0498	0.752	7	-0.35	0.7251	1.022	3
cg00576402	TSS200	PTPN12	5782	FALSE	7	77167212	-2.64	0.0083	-1.46	0.145	0.238	1.68	0.0934	0.759	55	2.43	0.0154	0.616	10	2.82	0.0049	0.429	7	-1.23	0.2209	0.78	106	-0.08	0.9344	1.008	7	1	1	--	0	0.77	0.4428	--	1
cg00576639	TSS1500	TMEM57	55219	TRUE	1	25756900	-2.64	0.0083	-0.28	0.777	0.852	1.76	0.079	0.743	50	0.12	0.9044	1.001	9	0.66	0.5113	1.05	6	0.47	0.6374	0.987	89	6.58	0	--	2	-0.19	0.8508	--	2	1	1	--	0
cg00577030	TSS200	TPD52L2	7165	TRUE	20	62496404	-1.83	0.068	-1.5	0.133	0.222	1.22	0.2241	0.818	53	2.1	0.0362	0.662	11	2.34	0.0198	0.528	9	1.61	0.1086	0.741	66	-0.53	0.5978	1.043	5	-0.03	0.973	1.001	6	0.57	0.5666	--	1
cg00577109	Body	MZF1;LOC100131691	7593	FALSE	19	59074507	-2.12	0.0342	-1.87	0.062	0.116	-1.35	0.1775	0.772	39	-0.08	0.9345	1.003	10	-1.17	0.2411	1.046	5	1.05	0.296	0.878	25	-2.01	0.0445	0.751	6	-0.43	0.6673	--	1	1	1	--	0
cg00577189	Body	KIAA1984	84960	FALSE	9	139695076	-3.47	0.0005	-4.07	0	0	2.93	0.0035	0.292	53	0.43	0.6672	1.014	6	0.63	0.526	1.05	4	-0.98	0.3283	0.902	21	-0.06	0.9531	--	2	1	1	--	0	1	1	--	0
cg00577417	Body	ZNF219	51222	FALSE	14	21560483	2.35	0.019	2.62	0.009	0.021	2.54	0.0113	0.422	43	0.57	0.571	1.015	7	-0.33	0.7419	1.022	4	-0.44	0.6591	0.968	16	0.67	0.5009	--	2	-0.65	0.5132	--	2	-1.76	0.0788	0.867	3
cg00578252	TSS200	OSCP1	127700	TRUE	1	36916159	-6.2	0	-3.39	0.001	0.002	2.18	0.0295	0.695	48	0.87	0.3871	1.019	10	0.61	0.5452	1.037	5	-0.39	0.6981	0.948	51	0.22	0.8269	1.028	5	0.27	0.7834	--	1	1	1	--	0
cg00578638	TSS200	RAPGEFL1	51195	FALSE	17	38334161	-10.3	0	-11.09	0	0	-1.67	0.0961	0.723	27	-0.64	0.5237	1.016	4	-0.22	0.825	--	2	2.39	0.017	0.388	40	0.45	0.6561	1.042	5	0.59	0.5579	1.012	7	-0.14	0.8891	--	1
cg00579520	Body	TMEM132C	92293	FALSE	12	128752586	-7.68	0	-7.71	0	0	-0.76	0.4489	0.922	103	-2.58	0.0102	0.455	13	-1.25	0.2123	1.037	7	1.77	0.0781	0.67	424	0.86	0.3881	1.055	11	-1.11	0.2693	0.983	12	1	1	--	0
cg00580230	TSS1500	PLK2	10769	TRUE	5	57756537	-1.62	0.1044	-1.84	0.067	0.124	2.46	0.014	0.495	55	2.84	0.0047	0.286	7	3.35	0.0009	0.083	5	-0.27	0.7893	0.979	12	1.06	0.2881	1.054	6	-0.29	0.7714	1.006	5	0.51	0.6078	1.032	3
cg00582417	TSS200	KAT5	10524	TRUE	11	65479414	-6.72	0	-2.44	0.015	0.032	1.08	0.2804	0.975	35	-0.02	0.9873	1.003	4	-0.02	0.9873	1.007	4	0.61	0.5415	0.992	13	-0.05	0.9639	1.031	3	3.32	0.0009	--	1	0.55	0.5803	1.033	3
cg00582881	TSS200	AFAP1L1	134265	FALSE	5	148651359	-5.4	0	-5.16	0	0	1.21	0.2272	0.832	52	0.79	0.4325	1.019	7	1.52	0.1302	1.009	4	-1.21	0.2276	0.73	96	1.44	0.1499	1.006	4	3.15	0.0017	0.193	5	1	1	--	0
cg00584416	TSS1500	RSBN1	54665	TRUE	1	114355299	-4.7	0	0.06	0.951	0.969	-0.28	0.7811	0.866	45	-0.82	0.4099	1.015	5	-0.6	0.552	--	1	2.15	0.0319	0.741	62	-0.6	0.552	--	1	-0.16	0.8746	1.012	12	1	1	--	0
cg00584530	5'UTR	C2CD2	25966	FALSE	21	43373897	-7.41	0	-7.22	0	0	-0.25	0.8004	0.989	45	-1.9	0.0573	--	2	-1.9	0.0573	--	2	-0.36	0.7155	0.97	87	-0.31	0.7576	--	2	3.09	0.0021	0.142	12	1	1	--	0
cg00584670	TSS200	NNT	23530	FALSE	5	43603158	-12.66	0	-11.8	0	0	3.68	0.0003	0.177	43	-2.23	0.0265	0.551	6	-1.84	0.0666	0.744	4	2.07	0.0394	0.724	141	-0.71	0.4782	1.056	4	-0.33	0.7412	1.007	8	-0.76	0.446	--	1
cg00585572	TSS200	RBX1	9978	TRUE	22	41347381	2.84	0.0046	0.77	0.442	0.572	2	0.0458	0.511	33	1.35	0.1772	0.983	4	0.3	0.7614	--	1	-1.51	0.1313	0.878	40	0.47	0.6352	1.029	8	-0.16	0.8709	1.006	5	1	1	--	0
cg00585733	1stExon	AUTS2	26053	FALSE	7	69064884	-5.48	0	-6.42	0	0	0.52	0.6052	0.939	74	2.33	0.0201	0.579	10	2	0.0465	0.804	6	-0.7	0.4842	0.947	459	-0.37	0.7135	--	1	0.3	0.7671	1.006	7	1	1	--	0
cg00586515	TSS1500	C20orf72;SNX5	92667	FALSE	20	17948756	2.77	0.0056	-0.98	0.328	0.457	0.93	0.3503	0.888	37	2.56	0.0107	0.498	8	1.1	0.2719	1.05	5	2.37	0.0181	0.531	29	0.66	0.5124	1.054	3	1	0.3191	0.987	3	1	1	--	0
cg00587466	1stExon	FKBPL	63943	TRUE	6	32097911	0.54	0.5889	-1.72	0.086	0.154	2.06	0.0398	0.464	50	-0.35	0.7228	1.004	9	-0.44	0.6602	1.011	5	-0.78	0.4368	--	1	-0.45	0.6561	1.05	6	1	1	--	0	1	1	--	0
cg00587834	Body	GRM2	2912	FALSE	3	51749959	3.39	0.0007	3.46	0.001	0.002	0.15	0.8774	0.991	35	0.91	0.3641	1.017	6	0.91	0.365	1.061	3	1.89	0.059	0.654	28	-3.33	0.0009	0.096	3	0.12	0.9076	--	2	1	1	--	0
cg00588559	Body	C19orf6	91304	FALSE	19	1014481	-4.13	0	-2.43	0.015	0.033	0.39	0.6998	0.989	61	-0.15	0.8786	1.005	11	-0.3	0.7677	1.019	8	-1.04	0.2975	0.833	18	-0.74	0.4613	1.057	3	-1.57	0.1175	0.886	3	2.04	0.0414	--	1
cg00588577	TSS200	CCAR1	55749	TRUE	10	70480905	-2.49	0.0128	-1	0.316	0.444	-0.08	0.9353	0.952	44	0.33	0.7432	1.005	6	0.84	0.4032	--	2	1.16	0.2474	0.947	74	0.44	0.661	1.034	5	4.23	0	--	2	1.69	0.092	--	1
cg00588841	TSS200	DDX42;CCDC47	11325	TRUE	17	61851480	-4.98	0	-0.97	0.33	0.459	0.23	0.8209	0.976	33	0.74	0.4606	1.009	4	0.73	0.4646	--	2	-1.68	0.0939	0.719	60	-0.16	0.8741	1.051	4	0.6	0.5468	--	1	2.25	0.0246	0.722	4
cg00589371	5'UTR	CDH7	1005	FALSE	18	63417783	-7.63	0	-7.74	0	0	-0.87	0.3866	0.898	89	2.12	0.0343	0.658	14	1.51	0.1308	0.977	11	-0.06	0.9554	1	264	-1.15	0.2512	1.054	7	-0.22	0.8287	--	1	-0.02	0.9832	1.002	5
cg00589639	5'UTR	RECQL5;SAP30BP	9400	TRUE	17	73663253	3.1	0.002	-0.82	0.41	0.541	0.22	0.8277	0.95	42	1.48	0.1384	0.923	8	0.3	0.766	1.037	4	2.34	0.0199	0.597	58	1	1	--	0	-0.83	0.4042	0.997	3	1	1	--	0
cg00590324	Body	TCF21	6943	FALSE	6	134212732	-1.52	0.1287	-1.43	0.152	0.247	2.38	0.0179	0.552	54	-0.55	0.5807	1.016	10	0.05	0.9606	1.002	4	-0.25	0.8017	0.967	8	0.32	0.7481	1.008	4	1.13	0.2579	1.011	13	1	1	--	0
cg00590620	Body	CIDEA	1149	FALSE	18	12254690	-3.46	0.0006	-3.47	0.001	0.001	-1.29	0.1985	0.846	57	0.86	0.3898	1.017	11	0.83	0.4096	1.06	7	-2.54	0.0114	0.454	57	1.6	0.1104	0.966	3	0.55	0.5799	--	1	2.21	0.0276	--	2
cg00590960	TSS1500	BRUNOL4	56853	FALSE	18	35146726	-4.57	0	-5.19	0	0	-0.31	0.7539	0.983	63	1.72	0.086	0.827	8	1.2	0.2293	1.035	4	-1.16	0.2468	0.901	313	0.76	0.4473	1.055	4	2.16	0.0313	0.465	11	2.04	0.0421	0.662	4
cg00592058	3'UTR	UNC5CL	222643	TRUE	6	40996075	7.61	0	6.67	0	0	-2.03	0.0433	0.621	56	1.36	0.1745	0.915	11	1.58	0.1154	0.785	6	-0.83	0.4089	0.931	24	0.05	0.9587	1.008	4	2.04	0.0421	0.723	5	2.11	0.035	--	1
cg00592063	TSS200	NAGK	55577	TRUE	2	71295358	1.62	0.1059	0.44	0.657	0.759	2.36	0.0184	0.471	59	0.86	0.3907	1.016	9	0.58	0.5634	1.047	6	0.2	0.8428	0.98	19	0.12	0.9044	1.007	3	1	1	--	0	1	1	--	0
cg00593717	TSS200	LPIN1	23175	TRUE	2	11886589	-4.93	0	-2.99	0.003	0.007	-2.07	0.0392	0.523	66	1.17	0.2435	1.019	12	0.2	0.8435	1.001	8	0.54	0.5896	0.999	184	0.32	0.7463	1.021	4	2.24	0.0258	0.694	9	1.2	0.2323	1.046	3
cg00593962	TSS1500	FZD8	8325	FALSE	10	35931659	-6.6	0	-6.29	0	0	0.96	0.3379	0.893	44	-0.7	0.482	1.02	4	-0.67	0.5054	1.051	3	1	1	--	0	-2.66	0.008	--	2	-0.37	0.7092	--	2	1	1	--	0
cg00594118	1stExon	COBRA1	25920	TRUE	9	140150000	5.02	0	1.33	0.183	0.288	2.31	0.0214	0.454	49	-0.06	0.9542	1.002	6	-0.7	0.4824	--	2	0.65	0.5133	0.946	32	-2.63	0.0089	0.516	4	-1.14	0.2547	0.966	3	1.15	0.2518	--	2
cg00594128	1stExon	ZNF879	345462	FALSE	5	178450882	-25.18	0	-26.63	0	0	0.23	0.817	0.975	79	-1.56	0.1193	0.928	13	0.53	0.5936	1.038	4	0.29	0.7734	0.979	23	-0.35	0.7243	--	2	-0.49	0.621	1.01	4	2.53	0.0116	--	1
cg00595237	TSS1500	GATA4	2626	FALSE	8	11560763	0.6	0.5518	0.55	0.583	0.699	-1.11	0.2668	0.863	45	-0.81	0.4202	1.02	10	-0.32	0.7507	1.019	5	0.45	0.6528	0.949	123	0	0.9992	1.001	7	0.39	0.6955	1.007	10	2.58	0.01	0.36	4
cg00597366	TSS1500	GPT2	84706	TRUE	16	46917883	-0.7	0.4829	-0.28	0.78	0.854	-0.3	0.7609	0.973	44	-1.08	0.2812	1.001	7	-0.63	0.526	1.046	5	1.44	0.1504	0.797	75	0.67	0.5027	1.053	4	4.12	0	0.012	9	1	1	--	0
cg00598429	5'UTR	SP6	80320	FALSE	17	45928250	-1.84	0.0667	-1.74	0.081	0.147	0.17	0.8624	0.986	48	2.09	0.0372	0.687	7	2.17	0.0304	0.656	4	0.73	0.4673	0.93	21	-0.21	0.836	1.016	4	0.66	0.5094	--	2	1.09	0.2765	--	2
cg00599252	TSS1500	NRXN2	9379	FALSE	11	64491089	-3.68	0.0002	-3.66	0	0.001	1.84	0.0664	0.658	49	0.13	0.8954	1.004	8	0.54	0.5918	1.038	5	-0.19	0.8531	0.985	175	1.76	0.0785	--	2	-0.54	0.5907	1.013	4	3.31	0.001	--	2
cg00599914	Body	PRIC285	85441	FALSE	20	62197219	4.33	0	6.56	0	0	-2.24	0.0256	0.493	48	-0.09	0.9276	1.01	6	0.39	0.7003	1.034	4	1.87	0.0624	0.692	26	-0.05	0.9625	1.021	5	1	1	--	0	1	1	--	0
cg00601042	Body	GALNT9	50614	FALSE	12	132900274	6.51	0	6.49	0	0	-1.48	0.1387	0.753	70	0.58	0.5631	1.016	8	-0.35	0.7263	1.024	3	-1.07	0.2843	0.873	259	-0.28	0.7834	--	2	0.36	0.7169	1.007	5	2.1	0.0358	--	2
cg00601311	Body	MAD1L1	8379	FALSE	7	2186129	-3.26	0.0012	-0.52	0.601	0.714	2.46	0.0142	0.498	51	1.44	0.1517	0.916	6	0.8	0.4252	1.058	4	-0.59	0.5564	0.929	347	1.19	0.2345	1.031	5	-1.18	0.2404	--	1	1.41	0.1599	--	2
cg00601350	TSS200	ZNF879	345462	FALSE	5	178450758	-25.81	0	-27.28	0	0	-0.16	0.8741	0.989	79	-2.03	0.0427	0.727	13	0.17	0.865	1.013	4	-0.54	0.5893	0.953	23	-0.35	0.7237	--	2	-1.56	0.1198	0.887	4	2.23	0.026	--	1
cg00601819	5'UTR	PLEKHM1	9842	TRUE	17	43568097	-0.37	0.7107	0.54	0.589	0.704	1.91	0.0562	0.633	40	0.48	0.6293	1.013	7	-0.03	0.9778	--	1	1.51	0.1315	0.776	86	-0.48	0.6334	--	1	2.14	0.0328	0.607	4	4.78	0	--	1
cg00603274	Body	FADS2	9415	TRUE	11	61596626	-26.27	0	-26.66	0	0	-0.74	0.46	0.917	51	-1.26	0.2076	0.973	6	-0.53	0.5977	1.039	5	-0.44	0.6581	0.967	89	-0.08	0.933	1.008	12	1.98	0.0483	--	2	0.08	0.937	1.006	5
cg00605775	TSS200	SURF4;C9orf96	6836	TRUE	9	136243027	-3.1	0.002	-0.77	0.443	0.573	0.29	0.7731	0.992	45	-0.87	0.3854	1.002	5	-0.38	0.7014	--	2	3.66	0.0003	0.159	26	-0.94	0.3455	--	1	-0.74	0.4577	1.008	4	1	1	--	0
cg00606989	1stExon	FGF19	9965	FALSE	11	69519088	-2.65	0.0081	-3.85	0	0	-0.45	0.6506	0.972	75	2.19	0.029	0.655	6	0.33	0.7421	1.02	4	-1.53	0.1269	0.821	14	1.51	0.1322	1.005	7	0.98	0.3276	1.002	3	-0.63	0.5273	1.038	6
cg00607412	TSS200	C17orf59	54785	TRUE	17	8093697	-4.51	0	-1.09	0.277	0.401	-0.21	0.8307	0.971	50	-0.88	0.3787	1.017	6	-0.62	0.5386	1.037	4	1	1	--	0	2.73	0.0066	0.501	5	1.48	0.1407	--	1	-1.27	0.2063	--	2
cg00607526	5'UTR	ACSL6	23305	FALSE	5	131347278	-6.51	0	-6.76	0	0	-0.23	0.8161	0.992	49	-0.29	0.7722	1.007	9	-0.55	0.5844	1.042	4	1.11	0.2662	0.839	95	0.78	0.4354	1.054	9	3.7	0.0002	0.038	3	-1.61	0.1082	--	2
cg00608006	Body	KPNA4	3840	FALSE	3	160282993	-3.26	0.0011	-0.29	0.776	0.85	-1.1	0.2701	0.784	48	0.03	0.9749	1	7	-0.26	0.7948	1.036	4	1.2	0.2306	0.884	100	0.21	0.8304	1.029	4	2.48	0.0136	0.394	21	1	1	--	0
cg00609363	TSS200	ZNRD1;NCRNA00171	30834	TRUE	6	30028955	-3.07	0.0022	-1.34	0.18	0.284	-0.42	0.6723	0.948	54	-1.52	0.1293	0.909	11	-1.73	0.0841	0.971	5	-1.97	0.0497	0.717	11	-0.13	0.9002	1.029	3	-1.22	0.2227	0.977	3	-0.43	0.6696	--	2
cg00610692	Body	RTKN	6242	FALSE	2	74668072	-11.26	0	-10.52	0	0	2.51	0.0125	0.464	42	1.27	0.205	0.98	6	0.86	0.3878	--	2	0.72	0.4736	0.933	17	0.56	0.5789	1.047	5	1	1	--	0	-0.31	0.7536	--	1
cg00612299	Body	PTGER1	5731	FALSE	19	14584761	-4.91	0	-5.15	0	0	-0.62	0.5331	0.945	37	-2.69	0.0073	0.493	6	-1.8	0.0723	0.963	4	-1.07	0.2844	--	2	-1.08	0.2788	1.056	5	1	1	--	0	-1.15	0.2512	--	1
cg00613752	1stExon	GPR6	2830	FALSE	6	110300308	-2.83	0.0048	-2.78	0.005	0.013	-2.24	0.0257	0.462	63	-1.16	0.2477	1.001	12	-0.03	0.9799	1.001	7	1	1	--	0	-0.63	0.5272	1.053	7	1.03	0.3029	0.991	4	-1.39	0.165	--	1
cg00614641	Body	FADS2	9415	TRUE	11	61596405	-20.08	0	-20.12	0	0	-1.05	0.2927	0.858	51	-1.18	0.2384	0.987	6	-0.63	0.526	1.047	5	-0.31	0.7587	0.98	89	-0.1	0.9189	1.01	12	2.21	0.0274	--	2	-0.05	0.9634	1.005	5
cg00615473	5'UTR	TIAM1	7074	FALSE	21	32930423	-10.08	0	-10.24	0	0	1	0.3165	0.864	51	-2.98	0.003	0.221	6	-2.71	0.007	0.319	3	-0.12	0.9062	0.997	316	-1.26	0.2072	1.04	8	-0.54	0.589	1.013	14	-1.46	0.1445	--	1
cg00615550	TSS200	CD164	8763	TRUE	6	109703901	2.88	0.004	0.37	0.714	0.805	1.45	0.148	0.771	36	1.46	0.1462	0.952	6	1.21	0.2279	1.055	4	-0.1	0.9172	1	25	-0.27	0.7888	--	2	2.22	0.0265	0.506	6	1	1	--	0
cg00616369	1stExon	NCL	4691	TRUE	2	232329096	-4.34	0	-1.43	0.153	0.249	1.69	0.0925	0.762	41	2.24	0.0256	0.33	6	2.75	0.0062	0.322	4	0.62	0.5368	0.955	20	0.68	0.4941	1.037	3	1	0.3187	--	2	-0.51	0.6137	--	1
cg00616447	1stExon	NDUFAF1	51103	TRUE	15	41694635	-7.09	0	0.49	0.625	0.734	1.4	0.1614	0.993	44	0.71	0.4789	1.003	14	-0.54	0.5867	1.037	5	2.19	0.0287	0.852	30	-0.61	0.5441	1.008	6	1	1	--	0	-0.4	0.6904	--	1
cg00618865	1stExon	PLXND1	23129	FALSE	3	129324699	-4.43	0	-4.55	0	0	1.57	0.1161	0.694	54	-1.72	0.0869	0.828	5	-0.97	0.3332	1.054	4	0.96	0.3369	0.844	83	2.09	0.0375	0.73	7	0.55	0.5793	1.013	9	1	1	--	0
cg00619158	TSS200	C17orf59	54785	TRUE	17	8093705	0.61	0.5403	0.34	0.733	0.82	-0.66	0.5098	0.928	50	0.07	0.9414	1.002	6	-0.37	0.7094	1.026	4	1	1	--	0	4.32	0	0.005	5	0.85	0.3972	--	1	1.02	0.3101	--	2
cg00619347	1stExon	PFN2	5217	FALSE	3	149688574	-9.03	0	-8.98	0	0	2.24	0.0254	0.527	50	-0.13	0.9004	1.005	9	0.14	0.8865	1.006	7	-0.05	0.9587	0.991	151	0.2	0.8378	1.019	3	-0.88	0.3768	1.01	5	-0.21	0.8335	1.016	4
cg00620542	TSS200	PEX12	5193	TRUE	17	33905720	2.88	0.004	0.6	0.55	0.671	1.98	0.0487	0.54	47	0.56	0.5789	1.015	5	0.22	0.8287	1.015	3	0.57	0.5661	0.941	5	2.23	0.0263	0.647	3	2.45	0.0147	0.461	3	0.36	0.7155	1.018	4
cg00621240	3'UTR	C10orf114	399726	FALSE	10	21784314	-3.12	0.0018	-3.4	0.001	0.002	2.23	0.0264	0.521	51	0.47	0.6394	1.013	11	0.72	0.4734	1.051	5	-0.48	0.6298	0.961	3	1.01	0.3116	1.058	4	1.17	0.2443	0.973	13	1.78	0.0749	--	1
cg00622654	TSS1500	DOCK1	1793	FALSE	10	128593718	-3.55	0.0004	-3.42	0.001	0.002	2.78	0.0057	0.425	49	0.16	0.8703	1.001	7	0.46	0.6456	1.023	4	-1.96	0.0509	0.593	314	-0.73	0.4639	1.054	3	-0.77	0.4443	1.012	5	1	1	--	0
cg00624150	TSS200	PCBD2	84105	TRUE	5	134240771	-5.04	0	-2.59	0.01	0.022	2.12	0.0342	0.717	33	1.78	0.0751	0.905	6	0.05	0.9587	--	1	1.57	0.1162	0.888	107	-0.25	0.8037	1.013	4	-0.04	0.966	1.008	12	1	1	--	0
cg00624332	TSS200	LDB1	8861	TRUE	10	103880351	-2.54	0.011	-1.61	0.107	0.185	-1.75	0.0808	0.672	39	-2.58	0.0103	0.424	7	-1.49	0.1372	0.991	3	-1.03	0.3035	0.874	17	0.55	0.5804	1.039	5	-0.28	0.7776	--	1	1	1	--	0
cg00625021	5'UTR	C5orf37	134359	TRUE	5	75013185	4.7	0	0.43	0.67	0.77	1.54	0.1242	0.618	50	2.11	0.0352	0.414	8	1.87	0.0624	0.584	5	0.19	0.8467	0.94	58	-0.82	0.4145	--	2	2.15	0.0317	--	1	-1.52	0.1282	--	1
cg00625334	TSS200	C18orf34	374864	FALSE	18	31020754	-2.82	0.0049	-2.96	0.003	0.008	2.29	0.0225	0.483	82	0.87	0.3851	1.017	12	1.31	0.1916	1.028	9	0.29	0.7729	0.979	389	0.04	0.9709	1.002	7	0.15	0.8828	1.004	5	0.59	0.5547	1.038	4
cg00626438	TSS200	RDX	5962	FALSE	11	110167591	-9.64	0	-10	0	0	3.06	0.0023	0.297	37	0.87	0.3851	1.018	6	2.55	0.0109	0.39	3	3.24	0.0013	0.229	119	-1.15	0.2507	1.05	4	-1.68	0.0928	0.822	4	2.3	0.0216	--	2
cg00627045	Body	SHISA6	388336	FALSE	17	11461244	7.65	0	7.49	0	0	0.6	0.5467	0.924	50	1.48	0.1405	0.931	5	1.29	0.1977	1.033	4	-2.89	0.004	0.336	313	0.72	0.4712	1.056	4	1.71	0.088	0.829	27	1	1	--	0
cg00627241	TSS200	RASL10A	10633	FALSE	22	29711922	0.15	0.8795	0.31	0.76	0.839	1.25	0.2132	0.817	39	-0.02	0.985	1.001	7	-0.4	0.6898	1.034	3	2.96	0.0033	0.304	6	1.08	0.2792	1.057	6	-1.03	0.3017	--	1	-1.83	0.0673	0.777	4
cg00628703	1stExon	DNAJC30;WBSCR22	84277	TRUE	7	73097274	-1.52	0.1277	-1.69	0.092	0.163	-0.05	0.9587	0.995	46	0.17	0.8661	1.005	3	-0.09	0.9316	--	1	1	1	--	0	-0.4	0.6899	--	2	2.04	0.0414	0.67	8	1	1	--	0
cg00628877	1stExon	LYRM7	90624	TRUE	5	130506676	-2.79	0.0053	-1.21	0.225	0.34	-0.83	0.4068	0.904	39	-0.59	0.5562	1.019	12	-0.99	0.3222	1.049	10	1.4	0.1624	0.88	42	-2.44	0.0151	--	1	-0.71	0.4798	1.012	12	-0.43	0.6682	--	1
cg00629244	TSS200	NR3C1	2908	TRUE	5	142783379	-6.38	0	-6.52	0	0	-0.43	0.6646	0.953	52	-1.83	0.0677	0.808	8	-2.58	0.01	0.388	3	1.04	0.2966	0.891	158	-2.58	0.0101	0.397	3	-3.21	0.0014	0.115	8	2.15	0.0321	0.641	8
cg00629370	TSS200	PTHLH	5744	FALSE	12	28123081	-6.42	0	-5.88	0	0	-0.2	0.8415	0.977	57	-1.56	0.1184	0.821	7	-1.59	0.1121	0.838	6	1.21	0.2281	0.863	30	4.21	0	0.009	6	-0.87	0.3853	0.98	3	4.05	0.0001	0.009	5
cg00629941	TSS200	SCAMP5	192683	TRUE	15	75287862	-4.52	0	-4.2	0	0	2.24	0.0252	0.52	46	-0.12	0.9021	1.005	5	-0.12	0.9028	1.014	3	0.66	0.5086	0.946	49	-0.92	0.3592	1.059	3	-0.33	0.7451	1.011	7	-0.64	0.5222	--	1
cg00630164	1stExon	KCNQ4	9132	FALSE	1	41250062	-9.74	0	-9.51	0	0	0.53	0.5943	0.952	39	0.12	0.9085	1.004	3	0	0.9985	--	2	-0.71	0.4787	0.932	91	-2.54	0.0114	--	2	-1.64	0.102	0.859	5	1	1	--	0
cg00630453	TSS200	FAM113A;VPS16	64773	TRUE	20	2821369	-0.81	0.4202	-0.94	0.346	0.476	0.24	0.8095	0.979	41	0.76	0.4456	1.019	3	0.99	0.3212	--	1	3.27	0.0012	0.201	11	3.77	0.0002	0.038	5	1	1	--	0	-0.84	0.403	1.049	3
cg00630583	1stExon	PXMP2;POLE	5827	TRUE	12	133264314	-2.36	0.0183	-1.27	0.203	0.314	0.66	0.5101	0.947	51	0.84	0.4037	1.019	10	-0.72	0.4733	1.054	4	-0.61	0.5447	0.921	57	2.7	0.0071	--	2	0.2	0.8416	--	1	1	1	--	0
cg00631482	Body	RAP1GAP	5909	FALSE	1	21949221	-2.74	0.0062	-2.68	0.007	0.017	1.66	0.0975	0.685	40	1.37	0.1701	0.953	7	1.81	0.0707	0.851	4	-0.41	0.6846	0.978	100	-0.61	0.5393	--	2	2.58	0.0101	0.365	3	1	1	--	0
cg00631837	Body	PHF21B	112885	FALSE	22	45404212	-1.64	0.1003	-1.47	0.141	0.233	-0.78	0.4343	0.892	60	-0.12	0.9006	1.007	12	0.6	0.546	1.037	5	0.13	0.9003	0.997	197	0.38	0.7019	1.047	6	3.73	0.0002	0.059	11	1	1	--	0
cg00632792	TSS200	C4orf27	54969	TRUE	4	170679230	1.54	0.123	-0.38	0.706	0.799	1.82	0.0687	0.559	44	2.19	0.0287	0.566	12	1.27	0.2033	1.024	9	0.64	0.5224	0.891	47	-1.59	0.1132	--	2	1	1	--	0	1	1	--	0
cg00635528	1stExon	HEXIM1	10614	TRUE	17	43224934	-1.67	0.0944	0.15	0.881	0.923	2.64	0.0085	0.503	48	1.74	0.0819	0.871	7	2.17	0.0301	--	2	1	1	--	0	-0.92	0.3564	1.056	5	-1.53	0.1269	0.84	7	3.25	0.0012	0.111	11
cg00637058	TSS200	BNIP2	663	TRUE	15	59981721	-4.5	0	-1.19	0.236	0.353	-1.5	0.1353	0.586	49	-0.98	0.3289	1.012	4	-0.98	0.3289	1.031	4	2.41	0.0164	0.632	34	-0.23	0.8169	--	1	-0.04	0.9694	1.011	5	1	1	--	0
cg00637687	1stExon	PCSK1	5122	FALSE	5	95768915	-11.02	0	-11.54	0	0	-0.85	0.3975	0.924	51	-0.32	0.7523	1.004	7	-0.89	0.372	1.054	4	-2.49	0.0131	0.564	69	1.14	0.2565	1.054	4	-1.15	0.2521	0.986	9	1	1	--	0
cg00638075	1stExon	RNF40;C16orf93	9810	TRUE	16	30773657	-3.51	0.0005	-0.8	0.425	0.556	2.12	0.0341	0.496	41	1	0.3179	1.001	4	1.75	0.0804	--	2	-0.17	0.8618	0.983	17	0.07	0.9443	1.019	4	0.72	0.4707	1.012	8	0.18	0.8588	1.003	3
cg00639286	Body	ATOX1	475	TRUE	5	151138064	0.42	0.6737	0.09	0.927	0.954	0.2	0.8394	0.965	37	-0.77	0.4428	1.019	9	-1.05	0.2954	1.058	5	2.34	0.0196	0.468	50	0.62	0.5355	1.052	7	-0.72	0.4693	--	1	0.69	0.4886	--	1
cg00639289	TSS1500	ERBB4	2066	FALSE	2	213403734	-1.44	0.1496	-1.67	0.095	0.168	1.96	0.0505	0.575	59	-0.1	0.9238	1	10	1.28	0.2007	1.023	4	0.34	0.7352	0.972	466	-0.31	0.7588	1.021	9	2.75	0.0061	0.222	37	3.73	0.0002	--	1
cg00641009	1stExon	PRKAR2B	5577	FALSE	7	106685553	-6.4	0	-6.21	0	0	-0.06	0.9535	0.995	69	-2.23	0.0265	0.614	7	0.35	0.7255	--	2	-0.1	0.9231	0.995	173	0.97	0.3311	1.057	5	-0.49	0.6219	1.011	8	0.33	0.7397	1.02	3
cg00641177	5'UTR	ARHGAP11A	9824	TRUE	15	32907784	-1.99	0.0471	-0.61	0.541	0.663	0.91	0.3618	0.99	19	-0.1	0.9241	1.005	4	-0.72	0.4723	1.056	3	-0.29	0.7692	0.972	35	1.76	0.0791	1.029	5	2.1	0.0365	0.781	5	-0.93	0.353	--	2
cg00641792	TSS200	OXNAD1;DPH3	92106	TRUE	3	16306543	6.41	0	2.71	0.007	0.016	3.16	0.0017	0.171	37	0.49	0.6242	1.017	12	0.35	0.7284	1.053	11	1.32	0.1883	0.616	96	0.07	0.9442	--	2	0.55	0.585	1.012	6	0.14	0.8921	--	1
cg00642177	5'UTR	HCFC1R1;THOC6	54985	TRUE	16	3073960	3.17	0.0016	1.69	0.091	0.161	0.59	0.5576	0.936	40	0.28	0.7813	1.013	8	0.69	0.4899	1.055	5	2.04	0.0417	0.574	4	0.25	0.8008	1.019	3	1	1	--	0	0.69	0.4925	1.03	3
cg00642209	TSS200	SAMHD1	25939	TRUE	20	35580258	-4.29	0	-4.25	0	0	-1.49	0.1363	0.745	64	-0.74	0.4598	1.019	9	-1.65	0.0991	--	2	1.99	0.047	0.643	84	-0.13	0.8981	--	2	-2.37	0.0183	0.509	10	-0.18	0.8558	--	1
cg00642303	Body	ACAP2	23527	FALSE	3	195162912	2.09	0.0368	-0.32	0.747	0.83	0.18	0.8579	0.947	45	0.7	0.4849	1.014	8	0.58	0.5613	1.061	6	0.19	0.8458	0.981	172	-1.36	0.174	--	2	-2.15	0.0317	0.702	13	1.01	0.3109	--	1
cg00642306	Body	PALM3	342979	FALSE	19	14168215	12.3	0	12.39	0	0	1.19	0.2338	0.823	47	2.06	0.0395	0.702	6	-0.37	0.7136	1.026	4	-1.12	0.2633	0.866	10	-1.01	0.3132	1.056	3	-0.54	0.59	--	1	1	1	--	0
cg00644777	Body	EED	8726	FALSE	11	85956409	-12.2	0	-2.32	0.021	0.044	-0.16	0.8732	0.947	48	0.05	0.9619	1.005	9	0.33	0.7416	1.029	4	-1.73	0.085	0.677	45	0.08	0.9344	--	2	1	1	--	0	3.67	0.0003	0.45	3
cg00645075	Body	VPS26B;NCAPD3	112936	FALSE	11	134095386	1.62	0.1052	-0.6	0.549	0.67	2.17	0.0302	0.474	33	3.53	0.0004	0.058	6	7.16	0	--	2	-0.18	0.8585	1	39	0.6	0.551	--	2	-0.53	0.5959	1.013	7	0.18	0.8547	--	1
cg00646347	Body	UTF1	8433	FALSE	10	135044856	0.06	0.9503	0.05	0.963	0.977	-0.49	0.6242	0.96	64	-0.74	0.459	1.019	11	-0.7	0.4835	1.049	5	1	1	--	0	-0.09	0.9273	1.008	6	2.42	0.0157	--	1	1	1	--	0
cg00646883	TSS200	COX18	285521	FALSE	4	73935602	4.02	0.0001	1.9	0.058	0.11	1.62	0.1065	0.638	35	-0.55	0.5839	1.007	3	-1.32	0.1863	--	2	1.19	0.2339	0.765	29	-2.01	0.0446	0.84	3	-0.94	0.3463	1.013	5	1	1	--	0
cg00647258	1stExon	C22orf39	128977	TRUE	22	19435555	-5.06	0	-2.65	0.008	0.019	2.24	0.0252	0.636	28	0.66	0.5085	1.014	4	0.26	0.7986	--	2	1.24	0.2172	0.949	94	3.67	0.0003	0.276	3	-0.04	0.9656	1	7	-0.54	0.5902	--	1
cg00648582	Body	PGAM5	192111	FALSE	12	133294524	0.59	0.5539	-2.37	0.018	0.039	0.23	0.8206	0.924	52	-0.31	0.7579	1.012	6	-0.79	0.4289	1.06	5	-0.64	0.5207	0.942	16	2.96	0.0032	0.198	5	-0.26	0.7931	--	2	1	1	--	0
cg00650856	Body	D4S234E	27065	FALSE	4	4389720	-3.62	0.0003	-3.89	0	0	-1.72	0.0869	0.757	52	-1.49	0.1379	0.952	11	-0.87	0.3857	1.058	7	1	0.3196	0.865	114	-2.03	0.0424	--	1	-0.12	0.9075	1.001	8	0.06	0.9529	1.002	10
cg00651185	Body	TBC1D22A	25771	FALSE	22	47457016	1.16	0.2444	-2.17	0.03	0.062	-0.95	0.3425	0.94	45	-0.86	0.3897	1.019	8	-0.6	0.5486	1.037	7	0.2	0.8408	0.868	298	-0.11	0.9144	1.001	5	-1.18	0.2384	1.001	12	2.3	0.0216	--	1
cg00652555	Body	NOTCH4;GPSM3	4855	FALSE	6	32163405	0.59	0.5552	0.72	0.474	0.602	0.5	0.6144	0.974	54	0.79	0.4323	0.993	7	0.94	0.3469	1.046	3	2.09	0.0374	0.736	64	-1.19	0.2364	1.055	3	-0.01	0.991	1.004	5	1	1	--	0
cg00652657	Body	EBF3	253738	FALSE	10	131761587	-2.86	0.0043	-3.09	0.002	0.005	2.32	0.0207	0.405	64	0.74	0.459	1.019	9	1.11	0.267	1.053	4	1.05	0.2931	0.864	214	0.44	0.6625	1.043	5	-0.96	0.3357	1.008	7	1	1	--	0
cg00652796	TSS1500	EPHA6	285220	FALSE	3	96532832	-8.45	0	-8.4	0	0	2.06	0.0397	0.588	88	0.98	0.326	1.012	12	1.98	0.0482	0.797	6	-0.89	0.3746	0.923	453	-1.66	0.097	0.931	4	-1.11	0.2676	0.992	6	1.95	0.0518	--	2
cg00654814	1stExon	MGAT5B	146664	FALSE	17	74865068	-6.69	0	-6.86	0	0	-4.19	0	0.068	50	-0.56	0.575	1.016	7	0.04	0.9668	1.003	3	0.65	0.5173	0.942	126	-0.2	0.8435	1.016	4	2.65	0.0083	--	1	-0.67	0.5051	--	1
cg00654888	Body	EN1	2019	FALSE	2	119603133	-12.98	0	-13.16	0	0	0.71	0.4772	0.921	76	-0.06	0.9542	1.002	9	0.23	0.8147	1.016	3	-2.15	0.032	0.575	18	0.65	0.5135	1.053	10	-0.27	0.7863	1.006	4	-0.58	0.5637	1.038	5
cg00655702	1stExon	UNC45A	55898	TRUE	15	91478531	-0.82	0.4148	0.05	0.964	0.977	2.61	0.0092	0.425	31	-2.45	0.0145	--	2	-5.54	0	--	1	-0.43	0.6648	0.977	28	0.92	0.3587	--	2	-0.04	0.9658	--	2	-0.26	0.792	--	1
cg00658451	TSS200	CCDC38;AMDHD1	120935	TRUE	12	96336545	-0.22	0.8251	-0.32	0.747	0.83	-0.34	0.7363	0.979	51	-0.1	0.9197	1.005	4	-0.11	0.913	--	2	2.58	0.0102	0.379	115	0.02	0.9878	--	1	1	1	--	0	-0.02	0.9871	--	2
cg00659991	TSS1500	C15orf41	84529	TRUE	15	36871588	-4.11	0	-4.49	0	0	1.4	0.1611	0.793	61	2.26	0.0245	0.615	12	0.02	0.9815	1.001	6	2.47	0.0139	0.49	218	-0.14	0.8886	--	2	0.41	0.6807	1.007	7	-0.19	0.8528	--	1
cg00661010	5'UTR	MTRF1L	54516	TRUE	6	153323879	5.1	0	1.17	0.241	0.359	-0.64	0.5241	0.98	45	-0.17	0.8648	1.004	7	1.01	0.3149	1.035	5	2.18	0.0296	0.547	24	1.78	0.0752	--	1	0.39	0.6939	--	1	1	1	--	0
cg00661564	TSS200	IVNS1ABP	10625	TRUE	1	185286520	0.36	0.72	-0.27	0.784	0.856	-2.21	0.0273	0.595	52	-0.81	0.4181	1.016	8	0	0.9993	1.013	6	0.29	0.77	0.971	26	1.39	0.1648	1.029	3	1.66	0.0978	0.883	7	1.36	0.175	--	2
cg00661719	Body	OCA2	4948	FALSE	15	28249165	13.51	0	13.62	0	0	-0.62	0.5386	0.929	52	0.15	0.8846	1.003	11	0.62	0.5359	1.045	8	-2.12	0.0342	0.489	362	1.37	0.1711	1.036	8	1.84	0.0669	--	2	0.11	0.9103	--	1
cg00663797	TSS1500	DBF4;SLC25A40	10926	FALSE	7	87505172	-5.64	0	-0.4	0.688	0.785	-1.18	0.2402	0.868	45	-0.93	0.3515	0.99	7	0.17	0.8669	--	2	-2.15	0.0322	0.717	55	-0.81	0.4185	1.053	5	0.6	0.5459	1.012	8	0.63	0.5294	--	1
cg00664135	Body	C6orf217;AHI1	100131814	TRUE	6	135819137	1.13	0.2593	0.07	0.948	0.967	2.3	0.0216	0.476	39	1.1	0.271	0.988	7	0.83	0.4093	1.06	6	1.91	0.057	0.613	3	0.22	0.8267	1.043	7	1	1	--	0	1	1	--	0
cg00664682	TSS1500	SLC41A1	254428	TRUE	1	205782872	-4.05	0.0001	-2.71	0.007	0.016	2.95	0.0033	0.344	43	-0.09	0.9292	1.003	5	-0.02	0.9866	--	2	-0.29	0.7688	0.975	48	-0.5	0.6145	1.026	5	0.83	0.4094	1.008	5	3.31	0.001	0.075	3
cg00665395	TSS200	TTLL4	9654	TRUE	2	219575490	1.9	0.0575	-0.44	0.663	0.764	-0.07	0.9448	0.987	34	0.97	0.3326	0.996	5	0.74	0.4605	1.058	3	0.75	0.4545	0.891	58	0.62	0.5367	--	1	2	0.0464	0.682	3	-0.11	0.9143	1.005	3
cg00665482	Body	PRKAR1B	5575	FALSE	7	631926	13.21	0	13.44	0	0	0.54	0.5872	0.947	43	1.25	0.2112	0.979	5	0.91	0.3652	1.058	4	-1.65	0.0993	0.755	249	0.17	0.8626	1.013	6	-3.14	0.0018	0.152	5	1	1	--	0
cg00665908	TSS200	TAF11;ANKS1A	6882	TRUE	6	34855885	0.05	0.9592	-0.73	0.466	0.594	2.41	0.0162	0.472	41	-0.52	0.6041	--	2	1	1	--	0	0.01	0.9888	1	12	-0.79	0.4284	1.056	3	-0.3	0.7612	--	1	-1.21	0.2265	1.015	3
cg00666685	5'UTR	HYAL3;NAT6	8372	TRUE	3	50336856	-6.66	0	-3.26	0.001	0.003	-2.02	0.0436	0.52	40	-1.14	0.2538	0.885	5	-1.14	0.2538	0.933	5	0.17	0.8674	0.968	9	0.18	0.8598	1.033	7	1	1	--	0	1	1	--	0
cg00666849	1stExon	C2orf68	388969	TRUE	2	85839032	-0.57	0.5699	-2.09	0.037	0.074	1.52	0.1286	0.746	40	2.12	0.0346	0.658	7	0.49	0.6237	--	1	0.79	0.4309	0.917	5	1.67	0.0958	--	1	-0.8	0.4238	1.011	5	1	1	--	0
cg00666978	TSS200	LASS2	29956	FALSE	1	150947442	-7.62	0	-2.46	0.014	0.031	0.24	0.8106	0.961	41	0.46	0.6487	1.009	4	0.46	0.6487	1.022	4	2.25	0.0249	0.706	22	0.5	0.6185	1.04	4	0.23	0.8171	--	2	1.81	0.0715	1.005	4
cg00666986	Body	DNAH3;TMEM159	55567	TRUE	16	21170267	-2.09	0.0372	-1.87	0.062	0.116	2.51	0.0123	0.428	38	-0.21	0.8352	1.003	7	0.08	0.9395	1.009	5	0.53	0.596	0.96	224	-0.39	0.6987	--	2	0.21	0.8333	--	1	1	1	--	0
cg00667976	TSS1500	ARL1	400	TRUE	12	101801822	-2.54	0.0113	0.48	0.635	0.742	-0.1	0.9201	0.959	53	-0.61	0.5402	1.018	10	-0.53	0.5954	1.04	6	1.52	0.1303	0.88	25	-0.02	0.9866	--	2	2.62	0.0089	0.883	6	1	1	--	0
cg00668182	TSS200	POFUT1;PLAGL2	23509	FALSE	20	30795591	-5.66	0	-3.65	0	0.001	-0.05	0.9585	0.99	42	-1.9	0.058	0.735	5	-1.98	0.0484	--	1	-0.55	0.5835	0.978	51	0.97	0.3314	1.058	6	2.2	0.0281	0.496	14	1.68	0.0938	--	1
cg00669119	Body	L3MBTL4	91133	FALSE	18	6284570	11.91	0	11.99	0	0	-2.65	0.0082	0.444	62	0.71	0.48	1.02	10	0.68	0.4946	1.053	7	-0.05	0.9574	1	359	1.52	0.1288	0.943	5	-0.29	0.7728	1.006	9	1	1	--	0
cg00671093	TSS1500	CEP57;FAM76B	9702	FALSE	11	95522599	2.38	0.0173	0.53	0.598	0.712	0.96	0.3374	0.857	41	1.18	0.2385	0.999	5	1.67	0.0962	0.943	3	-1.09	0.2746	0.874	65	1.71	0.0871	0.902	3	-0.41	0.679	--	2	2.47	0.014	--	1
cg00673006	1stExon	CNNM3	26505	FALSE	2	97483133	-6.46	0	-7.08	0	0	0.88	0.3767	0.874	38	1.03	0.3025	1.005	9	0.52	0.601	--	2	1.19	0.2327	0.823	24	0.1	0.9228	1.008	3	2.88	0.0042	0.24	5	1	1	--	0
cg00673290	Body	APOB	338	FALSE	2	21266727	-5.12	0	-5.11	0	0	-0.68	0.4938	0.926	73	-1.15	0.252	0.995	11	-0.32	0.7457	1.024	5	2.46	0.0141	0.465	80	0.04	0.9718	--	1	0.63	0.5311	--	1	0.79	0.4285	--	1
cg00673557	TSS200	SFRS13B	135295	FALSE	6	89827915	-13.95	0	-13.8	0	0	-0.09	0.9275	0.993	36	-0.68	0.494	1.019	12	0.19	0.8501	1.022	6	2.71	0.007	0.463	36	-0.97	0.3319	--	1	-0.03	0.9721	1.001	8	1	1	--	0
cg00674304	TSS200	POMC	5443	FALSE	2	25391700	-7.75	0	-7.76	0	0	-0.21	0.8312	0.986	61	-0.84	0.4019	1.019	13	-1.38	0.1696	1.021	5	0.87	0.3865	0.909	21	-0.76	0.4479	--	2	0.25	0.8037	--	1	2.35	0.0193	0.487	3
cg00674365	TSS200	ZNF471	57573	FALSE	19	57019069	-25.7	0	-26.13	0	0	0.51	0.607	0.941	69	-2.56	0.0108	0.548	11	-1.02	0.3079	1.061	4	-0.2	0.842	0.998	53	-0.96	0.3379	1.057	5	-0.25	0.8065	1.006	21	-0.52	0.5999	1.027	3
cg00674428	Body	COL6A2	1292	FALSE	21	47552084	4.2	0	4.47	0	0	1.12	0.2638	0.881	61	1.72	0.0862	0.869	9	0.5	0.619	--	2	2.01	0.0446	0.75	91	0.27	0.7847	1.016	4	1.36	0.1751	--	2	1	1	--	0
cg00675324	TSS200	RELL1	768211	TRUE	4	37688114	-3.08	0.0021	-0.04	0.969	0.981	0.81	0.4171	0.931	45	-0.48	0.6292	1.015	7	-0.35	0.7281	1.036	6	2.32	0.0205	0.623	108	0.03	0.978	--	1	0.7	0.4855	--	2	-0.36	0.7205	1.037	3
cg00676660	Body	ADAMTS9	56999	FALSE	3	64672609	-3.29	0.001	-3.28	0.001	0.003	-1.07	0.2842	0.857	53	0.61	0.544	1.015	5	1.05	0.2948	--	2	0.59	0.5526	0.932	197	2.72	0.0067	0.31	7	0.73	0.4672	1.012	6	-0.38	0.7045	--	1
cg00676960	Body	SLC38A10	124565	FALSE	17	79256290	-3.18	0.0015	-0.11	0.912	0.944	-2.96	0.0032	0.385	40	1.6	0.1109	0.952	3	1.72	0.0865	--	2	-2.12	0.0347	0.508	82	-1.86	0.0636	--	1	0.85	0.3934	--	2	1.73	0.0847	--	1
cg00677685	TSS1500	UBE2W	55284	TRUE	8	74791355	6.13	0	2.94	0.003	0.008	0.85	0.3933	0.924	67	1.54	0.124	0.898	14	-0.69	0.4909	1.055	5	-0.5	0.618	0.982	137	4.17	0	0.004	3	0.81	0.4197	0.975	16	1	1	--	0
cg00677866	TSS1500	GATA5	140628	FALSE	20	61051685	-6	0	-5.95	0	0	0.36	0.7201	0.975	57	-0.15	0.8842	1.005	5	1.04	0.2997	1.061	3	0.04	0.9654	0.991	41	-2.22	0.0266	0.623	9	-0.25	0.8009	1.005	4	1	1	--	0
cg00678361	Body	C8ORFK29	340393	FALSE	8	145577929	2.09	0.0368	2.31	0.021	0.045	-0.36	0.7173	0.962	50	0.2	0.8377	1.005	5	1	1	--	0	1.43	0.1539	0.799	3	-2.22	0.0271	0.572	4	1	1	--	0	1	1	--	0
cg00678890	Body	SLC12A5	57468	FALSE	20	44660599	-1.89	0.0596	-1.7	0.089	0.158	0.68	0.4951	0.926	63	-0.62	0.5347	1.018	10	-1.11	0.2685	1.04	4	0.8	0.4212	0.924	82	-0.55	0.5802	--	2	2.79	0.0054	--	1	1	1	--	0
cg00680003	Body	GNL1;PRR3	2794	FALSE	6	30523449	-4.64	0	-5.33	0	0	-0.49	0.6235	0.952	41	-0.8	0.4261	1.02	7	-0.44	0.6569	1.033	4	-1.92	0.0548	0.644	18	-2.26	0.0242	--	2	1.44	0.1502	0.916	11	-0.06	0.9518	1.006	4
cg00681662	TSS200	ANKZF1;ATG9A	55139	TRUE	2	220094581	-4.11	0	0.46	0.647	0.752	2.24	0.0254	0.795	43	-0.38	0.707	1.013	5	-0.58	0.5597	1.053	3	0.08	0.9336	1	9	-0.85	0.395	1.057	4	1.1	0.2712	--	2	1	1	--	0
cg00682050	Body	PCBP3	54039	FALSE	21	47343716	5.32	0	5.61	0	0	-0.86	0.3914	0.898	67	-2.58	0.0101	0.419	4	-0.25	0.8013	--	2	0.13	0.8951	0.99	289	0.43	0.6638	--	2	0.45	0.6533	1.01	7	1	1	--	0
cg00682458	5'UTR	SRF	6722	FALSE	6	43139370	-2.94	0.0033	-0.67	0.503	0.629	1.99	0.0471	0.527	42	0.9	0.3665	1.014	7	-0.38	0.7039	1.026	3	0.84	0.4026	0.945	23	0.62	0.5355	--	2	4.08	0.0001	0.029	9	1	1	--	0
cg00682653	1stExon	VTI1B	10490	TRUE	14	68141442	-4.45	0	-0.99	0.32	0.449	0.35	0.7235	0.996	41	2.72	0.0067	0.441	7	2.82	0.005	0.419	4	1.15	0.2522	0.94	34	0.09	0.9256	1.013	3	-1.25	0.2101	0.907	7	0.36	0.7182	--	2
cg00683156	TSS200	OGDHL	55753	FALSE	10	50970546	-13.14	0	-13.19	0	0	0.13	0.898	0.98	74	1.87	0.0615	0.78	8	2.63	0.0087	--	2	1.9	0.058	0.624	67	3.53	0.0004	0.05	7	3	0.0029	0.172	3	1	1	--	0
cg00683895	TSS200	ZNF544	27300	FALSE	19	58739944	-17.22	0	-20.16	0	0	1.33	0.1826	0.664	57	2.13	0.034	0.622	11	3.72	0.0002	0.032	5	-0.63	0.5313	0.965	67	0.72	0.474	1.053	4	4.17	0	0.013	4	1	1	--	0
cg00685014	Body	AHNAK	79026	FALSE	11	62212195	0.58	0.5597	0.63	0.527	0.651	2.24	0.0256	0.498	40	-1.12	0.2632	--	2	-0.26	0.7971	--	1	-0.21	0.8365	0.99	128	-2.01	0.0449	0.79	5	-0.59	0.5557	1.014	3	0.08	0.9344	--	1
cg00688264	1stExon	AIF1L	83543	FALSE	9	133972025	-7.66	0	-8.06	0	0	-0.65	0.5157	0.935	46	0.65	0.5133	1.018	8	0.63	0.5286	1.046	7	0.3	0.7665	0.971	42	2.53	0.0116	0.454	3	1.5	0.1352	0.888	8	1	1	--	0
cg00688297	5'UTR	LRRC24;MGC70857	441381	FALSE	8	145752292	0.67	0.5056	0.66	0.509	0.634	-1.22	0.2219	0.82	42	-0.1	0.9187	1.002	6	0.28	0.783	1.023	4	-2.01	0.0447	--	2	-0.94	0.3496	--	1	-0.43	0.6692	--	1	0.92	0.3559	--	1
cg00688402	Body	SLC17A9	63910	FALSE	20	61591209	16.41	0	16.49	0	0	-0.8	0.4219	0.908	42	0.42	0.6737	1.012	9	0.43	0.6708	1.028	3	-0.89	0.3723	0.905	47	0.07	0.9416	1.007	4	0.64	0.5203	1.012	7	2.55	0.011	--	1
cg00688421	TSS1500	RAP1GDS1	5910	FALSE	4	99181920	3.34	0.0009	0.76	0.449	0.579	0.12	0.9031	0.954	50	-0.85	0.3944	1.013	8	0.37	0.7102	1.037	3	0.16	0.869	0.925	183	-0.99	0.3226	1.055	3	1.97	0.0495	0.725	5	1	1	--	0
cg00688963	1stExon	THRB	7068	FALSE	3	24536231	-7.6	0	-7.47	0	0	1.78	0.0749	0.733	47	1.28	0.2005	0.985	6	-0.69	0.4921	1.055	4	0.05	0.9583	0.995	276	0	0.9996	1.002	3	4.35	0	0.006	24	-2.03	0.0429	0.696	6
cg00690148	1stExon	C1QL2	165257	FALSE	2	119916017	-4.88	0	-4.95	0	0	2.35	0.0193	0.463	63	1	0.3154	1.012	5	-0.63	0.526	1.049	3	-1.27	0.2032	0.821	3	-0.86	0.388	1.056	5	1	1	--	0	-2.22	0.0272	0.558	7
cg00690311	Body	PYGO1	26108	FALSE	15	55880470	-6.78	0	-6.88	0	0	2.59	0.0097	0.392	66	0.3	0.7613	1.011	12	-0.88	0.3803	1.054	5	0.15	0.8772	0.996	87	2.69	0.0074	0.306	8	-0.14	0.8912	1.001	26	1	1	--	0
cg00690400	TSS200	MRPS14	63931	TRUE	1	174992704	0.74	0.4582	-1.38	0.167	0.267	2.81	0.0052	0.32	58	2.79	0.0055	0.362	10	0.67	0.5017	1.042	6	2.9	0.0038	0.329	20	-0.77	0.4436	1.051	3	1	1	--	0	1	1	--	0
cg00690431	Body	PTGS2	5743	FALSE	1	186649354	-5.37	0	-5.37	0	0	2.93	0.0036	0.303	59	1.83	0.0678	0.834	5	-0.02	0.983	--	1	0.94	0.3476	0.902	16	-0.26	0.7926	1.027	4	0.77	0.4413	1.012	16	1	1	--	0
cg00692279	5'UTR	IL17REL	400935	FALSE	22	50448934	-1.39	0.1634	-1.38	0.169	0.269	0.19	0.853	0.991	62	0.88	0.3798	1.016	9	1.59	0.1122	0.949	5	0.25	0.8017	0.988	33	2.37	0.0181	0.534	3	-0.25	0.8005	1.006	7	-0.51	0.6102	--	1
cg00692549	TSS1500	TARDBP	23435	TRUE	1	11072455	-2.86	0.0043	0.03	0.973	0.984	0.6	0.5475	0.991	38	3.2	0.0014	0.207	7	2.37	0.0182	0.848	5	-0.21	0.8311	0.919	20	-0.03	0.9798	1.035	5	1	1	--	0	-1.7	0.0903	--	1
cg00692933	TSS200	TMCO7	79613	TRUE	16	68877417	-2.72	0.0066	-0.72	0.471	0.6	2.39	0.0172	0.536	44	1.84	0.0666	0.957	6	0.53	0.5976	--	1	-1.5	0.1343	0.666	205	1	1	--	0	-0.8	0.4269	1.012	3	1	1	--	0
cg00692946	5'UTR	RAB3IP	117177	TRUE	12	70133292	4.7	0	-3.05	0.002	0.006	-0.42	0.6768	0.983	63	1.47	0.1431	0.724	7	1.06	0.2883	0.908	5	1.69	0.092	0.499	109	3.65	0.0003	0.024	7	0.51	0.6095	0.973	23	2.53	0.0117	0.287	8
cg00693401	Body	RAB40B	10966	FALSE	17	80655583	-5.69	0	-5.42	0	0	-0.49	0.6274	0.967	71	-0.1	0.924	1.001	13	1.46	0.1443	0.977	8	-0.29	0.7751	0.971	72	-2.23	0.026	--	2	-1.81	0.0708	0.753	5	0.44	0.6577	--	1
cg00693599	Body	FBXW5	54461	FALSE	9	139836323	-6.52	0	-6.55	0	0	-1.54	0.1234	0.735	49	-1.91	0.0571	0.781	7	-0.82	0.414	--	2	1.57	0.1162	0.756	5	1	1	--	0	-3.3	0.001	--	1	1	1	--	0
cg00694336	TSS200	PHTF1	10745	TRUE	1	114301873	4.07	0	0.23	0.818	0.88	2.52	0.012	0.386	43	-0.92	0.3565	--	2	0.23	0.8192	--	1	-0.4	0.6927	0.984	94	2.03	0.043	0.726	3	1.08	0.2819	0.981	3	0.79	0.4313	--	2
cg00695416	1stExon	CBR1	873	FALSE	21	37442476	-16.08	0	-17.15	0	0	0.39	0.6962	0.962	32	1.03	0.3025	1	7	-1.13	0.2583	--	1	0.7	0.4866	0.935	7	-2.06	0.0398	0.769	7	-0.75	0.4513	--	2	1	1	--	0
cg00697033	5'UTR	GFI1	2672	TRUE	1	92950379	2.04	0.0411	1.97	0.05	0.096	1.46	0.1436	0.747	55	-1.01	0.3115	1.011	9	-0.39	0.6967	--	2	2.01	0.0448	0.615	23	0.31	0.7603	1.026	4	-0.47	0.6352	1.009	6	0.33	0.744	--	1
cg00698124	TSS1500	SETBP1	26040	TRUE	18	42259037	-9.11	0	-9.97	0	0	0.52	0.6053	0.945	55	-0.09	0.9257	1.001	9	0.76	0.4467	1.056	5	0.02	0.986	0.996	296	-0.01	0.9919	1.002	3	3.29	0.0011	0.093	15	-3.04	0.0025	--	2
cg00699235	TSS1500	MCRS1	10445	FALSE	12	49962218	1.99	0.0469	0.96	0.339	0.469	-0.74	0.4595	0.946	34	1.58	0.1158	0.91	4	-0.23	0.8196	--	1	2.93	0.0035	0.299	22	2.6	0.0096	0.339	4	1	1	--	0	0.48	0.6346	--	2
cg00699721	TSS200	ITCH	83737	TRUE	20	32950990	0.57	0.5691	0.92	0.359	0.489	-0.09	0.9316	0.993	53	-2.11	0.0349	0.676	7	-0.82	0.4146	1.057	4	-0.19	0.8464	0.986	158	1	1	--	0	-0.45	0.6518	--	2	-1.95	0.0514	--	1
cg00699934	TSS200	KLRG2	346689	FALSE	7	139168503	-10.58	0	-11.1	0	0	0.91	0.3634	0.891	57	-1.7	0.0905	0.842	6	-0.44	0.66	--	2	2.55	0.011	0.508	76	2.08	0.0376	0.759	3	0.74	0.4622	1.014	3	-0.2	0.8443	--	1
cg00700466	Body	DOCK1	1793	FALSE	10	129195411	0.33	0.7403	2.48	0.013	0.029	-0.12	0.9067	0.949	49	0.75	0.455	1.015	7	0.81	0.4157	1.036	4	0.19	0.8456	0.991	314	-2.58	0.0103	0.416	3	-0.54	0.5924	1.011	5	1	1	--	0
cg00700969	TSS200	AKR1E2	83592	FALSE	10	4868386	-29.67	0	-31.12	0	0	0.26	0.7987	0.98	42	0.53	0.5944	1.016	8	0.6	0.5518	1.043	6	2.22	0.0271	0.556	55	-0.22	0.8238	--	1	1	1	--	0	0.22	0.8269	--	2
cg00701992	Body	PNPLA6	10908	FALSE	19	7621749	2.96	0.0031	0	0.997	0.998	-0.37	0.709	0.974	41	-0.02	0.9814	1.003	4	1	1	--	0	0.66	0.511	0.782	44	-0.22	0.8233	1.012	5	-2.99	0.0029	0.123	3	1	1	--	0
cg00702577	TSS200	SHQ1	55164	TRUE	3	72897627	-3.53	0.0004	-1.78	0.075	0.137	-0.17	0.8681	0.962	57	0.8	0.425	1.019	8	0.5	0.6186	1.025	5	-2.63	0.0087	0.339	109	-0.16	0.8704	1.02	3	-0.34	0.7342	1.01	7	1	1	--	0
cg00702638	1stExon	KIF15;KIAA1143	56992	TRUE	3	44803293	-7.45	0	-7.45	0	0	0.27	0.7866	0.978	35	0.32	0.7458	1.01	6	-0.11	0.9123	1.008	4	2.5	0.0127	0.478	118	0.33	0.7427	1.027	7	0.07	0.9409	--	1	1	1	--	0
cg00703040	Body	MUC6	4588	FALSE	11	1029084	2.24	0.0256	2.43	0.015	0.034	-0.74	0.4582	0.874	50	1.13	0.2574	1.012	7	1.85	0.0641	--	2	0.1	0.9166	0.987	47	0.25	0.8028	1.017	7	2.02	0.0435	0.724	3	1	1	--	0
cg00703260	TSS1500	SLC30A2	7780	FALSE	1	26372895	-7.55	0	-7.66	0	0	-1.26	0.2091	0.789	45	-2.51	0.0125	0.449	10	-0.15	0.8826	1.009	5	-0.49	0.6216	0.956	18	-2.64	0.0084	--	1	-0.52	0.6035	1.011	6	1	1	--	0
cg00704012	1stExon	RHEBL1	121268	TRUE	12	49463725	0.19	0.8511	0.43	0.667	0.767	-1.03	0.3046	0.882	47	0.65	0.5142	1.018	7	0.79	0.4311	1.052	5	4.06	0.0001	0.042	16	-0.94	0.3468	1.056	3	0.77	0.4396	--	2	0.69	0.4922	--	1
cg00704310	5'UTR	KCTD15	79047	FALSE	19	34288103	-13.31	0	-14.12	0	0	1.85	0.0651	0.63	56	-0.63	0.5267	1.015	4	-0.43	0.6693	--	2	0.56	0.5779	0.949	35	4.95	0	0	5	-1.6	0.1101	0.895	3	-1.86	0.0633	0.823	5
cg00704652	1stExon	ZNF598	90850	FALSE	16	2059619	-4.51	0	-2.62	0.009	0.02	0.41	0.6821	0.969	45	-0.26	0.7914	1.007	6	0.08	0.9373	1.007	5	2.69	0.0075	0.49	20	0.71	0.4811	1.055	3	0.18	0.8533	1.003	3	1	1	--	0
cg00705328	TSS1500	NARF	26502	TRUE	17	80416013	0.94	0.3496	0.57	0.572	0.69	-2.04	0.0418	0.603	46	-1.27	0.2052	0.981	7	-0.39	0.6954	1.024	4	-0.07	0.947	1	55	-1	0.3162	1.058	4	-0.89	0.3748	1.008	10	1	1	--	0
cg00706019	TSS200	CCDC151;PRKCSH	115948	TRUE	19	11546163	-0.5	0.6188	0.03	0.974	0.984	0.19	0.8458	0.993	50	2.65	0.0083	0.41	7	0.61	0.5449	--	2	-0.72	0.4717	0.926	37	-0.14	0.8894	1.001	6	0.93	0.353	--	2	1	1	--	0
cg00707406	Body	PCDHA1	56147	FALSE	5	140167620	2.55	0.0109	2.51	0.012	0.027	-1.14	0.2561	0.833	72	-2.06	0.0402	0.702	16	-1.93	0.0536	0.793	11	-1.11	0.2681	0.863	232	-0.88	0.3794	1.054	4	-0.39	0.6995	1.008	12	1	1	--	0
cg00708598	1stExon	LECT1	11061	FALSE	13	53313895	-6.64	0	-6.71	0	0	-1.33	0.1835	0.785	73	-0.15	0.877	1.005	9	-0.69	0.4892	1.052	6	-0.06	0.9544	0.996	85	-0.64	0.5233	1.053	3	1.97	0.0493	--	2	1	1	--	0
cg00709050	1stExon	PEX12	5193	TRUE	17	33905597	-1.78	0.0756	-0.85	0.398	0.53	2.39	0.0171	0.52	47	0.26	0.7946	1.007	5	-0.76	0.4491	1.054	3	0.28	0.7806	0.985	5	-0.56	0.5745	1.046	3	-0.69	0.4904	1.012	3	0.22	0.8244	1.018	4
cg00711584	Body	ANKRD11	29123	FALSE	16	89373295	8.39	0	3.02	0.003	0.006	-0.01	0.9947	0.884	39	0.35	0.7271	1.01	7	0.71	0.4778	1.049	4	-0.65	0.5174	0.979	235	0.21	0.8312	--	1	-2.11	0.0352	0.7	3	1.02	0.3081	--	1
cg00711711	TSS200	CREB3L2	64764	TRUE	7	137687007	-2.1	0.0358	-2.12	0.034	0.069	1.64	0.1019	0.716	67	0.4	0.6865	1.012	11	0.41	0.6808	1.035	9	2.14	0.0326	0.608	151	0.37	0.7091	1.031	5	-0.9	0.3705	1.01	16	0.17	0.8682	--	1
cg00712044	1stExon	KIAA1826	84437	TRUE	11	105892951	-24.61	0	-25.12	0	0	0.96	0.3366	0.931	51	3.17	0.0016	0.164	8	4.04	0.0001	0.012	4	0.01	0.9917	0.992	46	-0.4	0.6863	1.043	3	-0.16	0.8765	--	2	1.42	0.1561	0.994	6
cg00713567	1stExon	BAI1	575	FALSE	8	143545949	8.63	0	8.36	0	0	0.09	0.9295	0.988	91	0.23	0.8199	1.01	8	0.14	0.8885	1.015	6	-0.52	0.6067	0.962	199	-1.31	0.1909	1.044	7	-2.33	0.02	0.487	4	0.06	0.9504	1.003	3
cg00713605	1stExon	ARMC9	80210	TRUE	2	232063387	-3.11	0.0019	-2.16	0.031	0.063	3.33	0.0009	0.219	46	-1.02	0.307	1.017	8	-0.98	0.3259	1.059	3	-0.05	0.9637	0.982	160	-0.98	0.3268	--	2	1	1	--	0	0.15	0.883	--	2
cg00714198	TSS200	RAF1	5894	TRUE	3	12705702	-5.54	0	-2.08	0.037	0.075	2.68	0.0075	0.504	52	-1.53	0.1265	0.91	9	-2.37	0.0179	0.549	5	0.79	0.4284	0.967	96	0.15	0.8842	1.012	4	1.62	0.1053	--	2	0.39	0.6944	--	1
cg00714713	Body	EVPL	2125	FALSE	17	74004712	0.54	0.5865	1.19	0.236	0.353	2.1	0.036	0.629	44	0.72	0.47	1.019	10	0.94	0.3472	1.059	6	2.02	0.0434	0.622	45	0.65	0.5141	--	1	1	1	--	0	0.83	0.4069	--	1
cg00714725	Body	CYP26C1	340665	FALSE	10	94825576	-1.59	0.1121	-1.59	0.112	0.193	-2.67	0.0078	0.392	29	-0.59	0.5533	1.015	5	-1.13	0.261	1.051	4	2.07	0.039	0.615	19	-0.44	0.6618	1.035	6	1	1	--	0	1	1	--	0
cg00714888	Body	CROCC	9696	FALSE	1	17287670	1.69	0.0904	1.51	0.131	0.22	0.26	0.798	0.972	88	1	1	--	0	1	1	--	0	2.31	0.0212	0.513	82	0.09	0.93	1.008	4	1	1	--	0	1	1	--	0
cg00715682	5'UTR	PAF1;MED29	54623	FALSE	19	39881530	-2.38	0.0175	-1.96	0.05	0.096	-3.67	0.0003	0.141	42	-2.14	0.033	0.661	7	-1.51	0.1305	0.988	4	-1.46	0.1462	--	1	-0.01	0.9924	--	1	1	1	--	0	1	1	--	0
cg00715988	TSS200	PAPOLA	10914	TRUE	14	96968640	-0.75	0.4539	-0.09	0.927	0.954	2.03	0.0424	0.617	50	-0.97	0.3307	1.013	6	-1.32	0.1889	1.024	5	-1.05	0.2948	0.862	89	-1.06	0.2917	--	2	1.01	0.311	1.008	8	-0.37	0.7125	--	1
cg00716245	Body	C11orf35	256329	FALSE	11	555724	4.28	0	4.04	0	0	0.85	0.3959	0.905	51	-1.8	0.0717	0.828	7	-1.5	0.1339	0.987	5	-1.18	0.2376	0.851	9	-0.48	0.6331	--	1	1.99	0.0475	--	1	1	1	--	0
cg00716604	1stExon	TBC1D15	64786	TRUE	12	72233552	2.81	0.005	1.22	0.224	0.339	0.6	0.5489	0.922	65	-2.01	0.0448	0.776	10	-0.81	0.4183	1.06	4	-0.32	0.7479	0.994	108	-1.25	0.213	1.054	7	0.09	0.9287	1.001	11	1	1	--	0
cg00717808	Body	HEATR2	54919	FALSE	7	794228	-2.94	0.0033	-0.84	0.4	0.531	-2.17	0.0306	0.574	57	-0.52	0.6067	1.014	5	0.48	0.6299	--	2	0.42	0.6757	0.969	100	-0.27	0.7838	1.023	3	1.28	0.2017	0.967	4	1	1	--	0
cg00718333	TSS1500	DRAM2;CEPT1	128338	TRUE	1	111683195	-7.53	0	-1.48	0.14	0.231	0.01	0.9925	0.97	33	-2.8	0.0054	0.344	6	-2.99	0.0029	0.239	5	-1.66	0.0983	0.748	44	-0.42	0.6781	--	1	2.45	0.0145	0.619	3	2.11	0.0353	--	2
cg00720066	TSS200	QPCTL;SNRPD2	54814	TRUE	19	46195735	-0.88	0.3766	-0.03	0.976	0.985	1.17	0.242	0.848	50	1.16	0.2482	0.988	9	0.12	0.9022	1.011	5	3.25	0.0012	0.217	23	1.23	0.2185	1.04	6	-1.05	0.2958	--	1	1	1	--	0
cg00720072	5'UTR	MARCH5;CPEB3	54708	FALSE	10	94051159	-1.91	0.0565	-1.56	0.119	0.202	1.52	0.1281	0.782	40	1.66	0.0984	0.912	6	0.57	0.5685	--	2	0.56	0.5738	0.975	79	0.85	0.3946	1.056	5	1.98	0.0483	0.716	5	0.29	0.772	--	1
cg00720137	Body	DYNLRB2	83657	FALSE	16	80575018	-7.77	0	-8.09	0	0	0.06	0.9486	0.986	50	0.25	0.8056	1.006	7	0.42	0.6776	1.033	5	-2.49	0.013	0.496	28	0.29	0.7746	1.026	11	1	1	--	0	1	1	--	0
cg00720475	TSS200	EFHA2	286097	FALSE	8	16884576	-11.46	0	-12.41	0	0	0.39	0.6972	0.962	59	0.08	0.9367	1.004	11	-0.49	0.6223	1.03	8	5.34	0	0	136	-0.48	0.6344	--	2	-1.43	0.1525	0.926	6	0.32	0.7515	--	1
cg00720707	Body	ADCY9	115	FALSE	16	4016845	6.42	0	9.25	0	0	-1.26	0.2075	0.711	50	0.26	0.7964	1.008	8	0.98	0.328	--	2	-0.18	0.856	0.937	157	0.5	0.6163	1.033	3	-2.47	0.0138	0.184	10	0.17	0.8622	--	1
cg00721170	1stExon	CXCL5	6374	FALSE	4	74864239	-8.84	0	-8.79	0	0	1.36	0.1744	0.758	54	-1.02	0.306	1.012	4	-1.02	0.306	1.058	4	0.07	0.9446	--	2	-0.39	0.697	--	2	-2.3	0.0217	0.522	11	1	1	--	0
cg00722097	TSS200	AMD1	262	TRUE	6	111195976	1.07	0.2851	1.02	0.307	0.434	2.13	0.0336	0.571	49	1.07	0.2831	1.002	8	1.11	0.2682	1.051	6	0.96	0.3373	0.894	29	0.37	0.7093	1.03	4	1.18	0.2374	0.972	5	1.18	0.2401	1.023	4
cg00722180	TSS200	RBM25	58517	FALSE	14	73525139	-0.89	0.3723	0.04	0.969	0.981	0.51	0.6081	0.962	48	0.46	0.6445	1.006	7	-0.23	0.8177	1.033	4	0.4	0.6893	0.987	78	0.96	0.3363	--	2	-1.46	0.1455	0.875	5	2.12	0.0348	--	1
cg00722445	TSS200	PRKAR2B	5577	FALSE	7	106685033	-3.55	0.0004	-3.4	0.001	0.002	0.14	0.8926	0.988	69	-2.14	0.0325	0.658	7	-0.13	0.893	--	2	0.84	0.3987	0.91	173	2.36	0.0188	0.549	5	-0.79	0.4327	1.013	8	0.39	0.7002	1.023	3
cg00723019	TSS200	TMEM143;SYNGR4	55260	TRUE	19	48867290	-1.78	0.076	-2.23	0.026	0.054	-0.65	0.513	0.955	55	1.64	0.1022	0.847	9	1.98	0.0485	0.683	5	-2.56	0.0108	0.496	55	-1.17	0.2415	1.054	3	-1.49	0.138	0.899	6	0.26	0.7962	--	1
cg00724018	5'UTR	FERMT2	10979	FALSE	14	53417436	-4.56	0	-4.88	0	0	2.14	0.0326	0.549	43	0.95	0.3412	1.012	5	2.84	0.0047	--	1	2.26	0.0245	0.52	123	-0.78	0.4353	1.056	7	1.67	0.0961	0.841	7	1	1	--	0
cg00724774	TSS200	ATP8B3	148229	TRUE	19	1812282	0	0.9989	0.77	0.441	0.571	1.58	0.1154	0.826	45	2.14	0.0329	0.866	10	-0.31	0.7532	1.054	8	0.7	0.486	0.974	65	0.95	0.3443	1.057	5	-0.15	0.8781	--	2	1	1	--	0
cg00725244	5'UTR	FAM190B	54462	TRUE	10	86088681	2.99	0.0028	0.48	0.63	0.738	-1.57	0.116	0.766	49	-0.74	0.4612	1.02	6	-0.29	0.7756	--	2	0.31	0.7591	0.954	192	2.03	0.0429	--	2	3.73	0.0002	0.026	12	1	1	--	0
cg00726174	Body	LRP2	4036	FALSE	2	170218350	-5.38	0	-5.34	0	0	1.37	0.1713	0.778	61	1.21	0.2285	0.983	5	1.36	0.1749	--	2	0.88	0.381	0.903	267	-2.55	0.0112	0.443	5	1.31	0.1914	0.946	5	0.12	0.9032	--	1
cg00727310	1stExon	IRS1	3667	FALSE	2	227662704	-13.23	0	-12.84	0	0	-0.87	0.3833	0.895	41	-2.28	0.023	0.684	3	-2	0.0455	--	2	-0.3	0.7646	0.975	90	-0.86	0.3917	1.057	3	0	0.9977	1.001	17	-0.9	0.3664	1.049	5
cg00728999	TSS200	EZH1	2145	TRUE	17	40897147	-5.74	0	-1.95	0.051	0.098	-2.65	0.0083	0.45	46	0.53	0.5986	1.015	7	0.86	0.3878	1.055	5	0.97	0.3318	0.945	63	-0.58	0.5612	--	2	0.08	0.9393	1.001	6	1	1	--	0
cg00730653	Body	WNT7A	7476	FALSE	3	13920053	-4.32	0	-4.34	0	0	1.35	0.179	0.788	51	2.83	0.0049	0.288	8	3.3	0.001	--	2	0.15	0.8845	0.99	134	0.69	0.4885	1.053	6	-0.27	0.7906	1.006	23	0.32	0.75	--	2
cg00731411	TSS200	VAX2	25806	FALSE	2	71127576	-9.6	0	-9.69	0	0	1.03	0.3017	0.861	49	2.91	0.0038	0.248	6	2.99	0.0029	0.194	5	-2.06	0.0398	0.602	67	-0.87	0.3847	--	2	1	1	--	0	1	1	--	0
cg00732274	TSS200	MYH10	4628	TRUE	17	8534167	-7.71	0	-8.3	0	0	1.81	0.0707	0.636	56	0.22	0.8274	1.012	7	1	1	--	0	0.31	0.7542	0.959	115	0.12	0.9043	--	2	-0.17	0.8646	1.004	3	5.59	0	--	1
cg00733005	TSS1500	SIX1	6495	FALSE	14	61116382	-6.41	0	-5.84	0	0	1.09	0.278	0.868	55	-1.22	0.2214	0.983	7	-1.62	0.1057	0.947	6	2.23	0.0258	0.569	18	3.83	0.0001	0.029	6	-0.84	0.402	1.011	9	-0.05	0.9636	--	2
cg00734483	1stExon	BACE2	25825	FALSE	21	42539961	-6.34	0	-6.34	0	0	-1.06	0.2899	0.854	54	0.12	0.9036	--	2	0.18	0.8608	--	1	0.21	0.8356	0.989	139	2.19	0.0292	0.639	4	-0.28	0.7798	1.006	8	0.11	0.9164	--	1
cg00734629	Body	FLNC	2318	FALSE	7	128471146	-11.03	0	-11.18	0	0	-0.72	0.4745	0.943	45	-1.3	0.1927	0.951	7	-0.84	0.3999	1.054	3	-1.97	0.0489	0.67	63	-1.17	0.2406	1.054	7	1	1	--	0	-0.03	0.9787	--	1
cg00734895	Body	ARHGEF18	23370	FALSE	19	7532157	1.44	0.1503	2.45	0.014	0.032	-2.11	0.0353	0.556	43	-2.51	0.0125	0.451	9	-1.08	0.2797	1.053	3	0.06	0.9515	1	116	1.05	0.2942	1.059	5	1	1	--	0	1	1	--	0
cg00734993	1stExon	MTCH1	23787	TRUE	6	36953694	1.64	0.1005	0.6	0.55	0.67	2.85	0.0045	0.37	56	0.41	0.6852	1.011	7	-0.18	0.8569	1.014	5	0.53	0.5965	0.958	41	1	1	--	0	1	1	--	0	-0.7	0.4819	--	1
cg00735239	TSS200	MAPK11	5600	FALSE	22	50708947	-3.14	0.0017	-2.41	0.016	0.035	1.5	0.1352	0.765	65	0.51	0.6073	1.019	3	0.49	0.6248	--	2	0.68	0.4953	0.968	14	0.04	0.9672	1.007	7	4.15	0	0.021	5	1	1	--	0
cg00735315	TSS1500	CYHR1;KIFC2	50626	TRUE	8	145691582	-5.78	0	-2.43	0.015	0.034	0.42	0.676	0.981	49	0.23	0.8171	1.005	5	0.5	0.6171	1.036	4	4.15	0	0.044	39	1.06	0.2908	1.037	7	-0.11	0.9134	1.006	3	1	1	--	0
cg00735744	Body	TRAP1	10131	FALSE	16	3767168	-2.48	0.0131	-0.87	0.383	0.514	1.79	0.0747	0.659	53	-0.77	0.4423	1.018	5	-1.12	0.2631	1.046	4	2.09	0.0369	0.697	82	2.48	0.0134	0.423	5	1.38	0.1685	--	1	-0.42	0.6711	--	2
cg00737251	Body	MEMO1	51072	FALSE	2	32234977	-0.73	0.4669	-1.63	0.104	0.181	-0.9	0.3663	0.9	38	-0.25	0.8056	1.004	8	-1.1	0.2711	1.058	3	-2.52	0.012	0.464	168	0.8	0.4261	1.055	3	0.06	0.9512	1.001	10	0.35	0.7298	--	1
cg00737514	5'UTR	TBC1D1	23216	TRUE	4	37893313	-5.29	0	-5.67	0	0	2.26	0.024	0.494	54	-1.27	0.2049	0.973	9	-0.34	0.7362	1.025	5	0.26	0.7941	0.976	211	-0.7	0.4867	1.053	3	-0.36	0.7201	1.006	4	1	1	--	0
cg00741600	Body	HOOK3;RNF170	84376	FALSE	8	42753110	-5.03	0	-1.59	0.112	0.192	0.27	0.7851	0.992	43	2.64	0.0084	0.487	7	0.86	0.3905	1.046	4	-1	0.3156	0.817	148	0.39	0.6971	1.026	8	0.44	0.6595	1.006	35	1	1	--	0
cg00741836	TSS200	DOK5	55816	FALSE	20	53092233	-5.07	0	-5.07	0	0	2.02	0.0434	0.594	73	-0.64	0.5247	1.017	7	-0.13	0.8932	1.009	4	1.48	0.1405	0.768	256	-0.58	0.5594	1.049	4	-0.1	0.9179	1.003	5	0.26	0.7961	--	1
cg00743139	5'UTR	GYLTL1B	120071	FALSE	11	45944076	-4.89	0	-5.81	0	0	-1.18	0.2394	0.841	46	0.48	0.6335	1.013	8	0.05	0.9569	1.006	5	2.03	0.0428	0.597	13	0.35	0.7267	--	1	1	1	--	0	1	1	--	0
cg00743372	TSS200	ZNF192	7745	TRUE	6	28109648	-3.53	0.0004	-4.37	0	0	3.3	0.001	0.218	49	0.19	0.849	1.006	9	-0.33	0.7411	1.024	3	0.56	0.5783	0.955	21	-0.11	0.9118	1.008	4	-0.12	0.9041	1.002	10	-0.27	0.7845	--	2
cg00743585	Body	TULP3	7289	TRUE	12	3000370	2.11	0.0347	0.34	0.736	0.822	0.3	0.7678	0.973	39	0.32	0.7477	1.01	7	0.32	0.7477	1.024	7	2.58	0.0101	0.391	88	0.74	0.4579	--	1	0.1	0.9167	1.006	4	1.82	0.069	--	1
cg00744229	Body	RNF25;STK36	64320	TRUE	2	219536566	-6.11	0	-2.6	0.01	0.022	-1.72	0.086	0.496	38	0.53	0.5995	1.01	5	0.42	0.6749	1.017	4	0.77	0.4398	0.941	12	-0.67	0.501	--	1	1	1	--	0	-6.97	0	--	2
cg00745231	TSS1500	PRIMA1	145270	FALSE	14	94255361	-8.5	0	-8.56	0	0	1.77	0.0766	0.672	57	0.5	0.6166	1.016	7	0.94	0.3461	1.058	5	2.7	0.0071	0.363	144	-1.56	0.1183	0.938	6	-2.16	0.0315	0.599	16	1	1	--	0
cg00745555	TSS1500	VENTX	27287	FALSE	10	135050896	-1.28	0.2011	-1.36	0.173	0.275	-0.52	0.6025	0.964	69	-0.59	0.5527	1.014	9	-0.78	0.433	1.046	5	0.1	0.924	0.992	7	2.91	0.0038	0.187	5	0.36	0.719	--	2	2.57	0.0104	--	2
cg00745745	1stExon	CCDC94	55702	TRUE	19	4247123	0.4	0.6921	0.17	0.866	0.913	0.85	0.394	0.875	53	0.1	0.9182	1.004	10	-0.66	0.5089	1.045	5	1.16	0.2469	0.821	44	3.61	0.0003	--	1	1	1	--	0	1	1	--	0
cg00747859	TSS200	CP110	9738	TRUE	16	19535170	-2.37	0.0181	-0.36	0.715	0.806	0.99	0.323	0.983	39	-0.56	0.5745	1.018	4	-0.42	0.6712	1.041	3	0.34	0.732	0.962	42	4.53	0	--	2	-0.31	0.7558	1.002	5	-1.84	0.0666	--	1
cg00748373	TSS1500	CDH3	1001	FALSE	16	68676741	-0.97	0.3307	-1.27	0.203	0.313	-1.73	0.0847	0.704	49	-2.03	0.0433	0.765	7	-0.56	0.5742	1.041	5	1.64	0.1009	0.726	83	-1.56	0.1198	0.958	4	-0.96	0.3392	0.993	3	-1.4	0.1631	--	2
cg00750402	TSS1500	ILK;RRP8	3611	FALSE	11	6624594	0.37	0.7131	2.35	0.019	0.04	0.88	0.3804	0.915	36	0.38	0.7036	1.008	5	0.41	0.6852	1.028	4	2.37	0.0182	0.62	11	-0.31	0.7567	1.029	4	1	1	--	0	-1.79	0.0736	--	2
cg00750523	1stExon	RGS7BP	401190	FALSE	5	63802593	-4.41	0	-4.83	0	0	0.07	0.9468	0.988	67	0.38	0.7025	1.017	12	1.55	0.1209	0.908	8	1.7	0.09	0.705	153	0.55	0.5812	1.053	6	0.57	0.5711	1.012	9	-3.33	0.0009	--	2
cg00750684	TSS200	RCBTB2	1102	FALSE	13	49107423	-2.73	0.0064	-3.05	0.002	0.006	1.59	0.1129	0.721	52	4.33	0	0.008	11	-0.29	0.7744	1.02	5	-0.34	0.7332	0.975	71	7.49	0	0	4	-0.34	0.735	--	2	-0.36	0.7219	--	1
cg00751253	TSS200	JPH1	56704	FALSE	8	75233613	-9.17	0	-9.56	0	0	1.98	0.048	0.598	54	1.08	0.2816	1.011	7	0.21	0.8312	--	2	0.45	0.6533	0.958	151	-0.21	0.8339	1.016	7	1.72	0.0868	0.797	9	1	1	--	0
cg00753478	5'UTR	LDHB	3945	TRUE	12	21810489	-19.24	0	-19.69	0	0	-1.24	0.2148	0.799	69	0.44	0.659	1.013	9	0.54	0.5874	1.039	7	-2.9	0.0039	0.29	178	-1.43	0.153	1.007	4	1	1	--	0	-1.75	0.0806	--	2
cg00754740	Body	MTA1	9112	FALSE	14	105912033	-1.97	0.0487	-1.13	0.257	0.378	0.62	0.5345	0.929	42	1.27	0.2035	0.974	3	2.7	0.0072	--	2	-0.83	0.4077	0.921	72	-3.2	0.0014	--	1	0.42	0.6711	--	2	1	1	--	0
cg00754777	TSS200	RFX1	5989	TRUE	19	14117279	0.52	0.6061	1.41	0.16	0.258	1.41	0.1594	0.859	46	1.12	0.2636	1.012	6	0.56	0.5762	1.034	3	3.39	0.0008	0.297	82	0.33	0.7442	--	1	1.21	0.2257	--	2	-0.62	0.5377	--	1
cg00755448	TSS1500	KCNB2	9312	FALSE	8	73448779	-6.32	0	-6.47	0	0	0.99	0.3208	0.86	89	-2.05	0.041	0.712	17	0.78	0.4354	1.055	5	-2.19	0.0293	0.577	381	0.26	0.7949	1.022	3	1	1	--	0	-0.45	0.6501	1.035	5
cg00755980	TSS200	C10orf107	219621	FALSE	10	63422640	-9.59	0	-9.59	0	0	-0.22	0.8238	0.981	48	0.15	0.8828	1.005	10	0.49	0.6217	1.041	5	-2.03	0.0428	0.649	150	-0.61	0.5435	--	2	-0.29	0.7756	--	1	0.87	0.3871	--	2
cg00756032	Body	MYF6	4618	FALSE	12	81102123	-2.83	0.0047	-2.92	0.004	0.009	-3.53	0.0005	0.173	69	1.09	0.2771	0.988	14	1.25	0.2111	1.001	10	-1	0.3175	0.888	8	-0.55	0.5824	1.04	8	-0.77	0.4397	1.013	5	-0.44	0.6634	--	1
cg00756058	5'UTR	DZIP1	22873	FALSE	13	96296844	-7.56	0	-8.05	0	0	1.23	0.2186	0.808	55	1.7	0.0896	0.878	10	0.84	0.3996	1.058	3	1.85	0.0646	0.654	102	-0.16	0.8731	1.013	3	-0.46	0.6443	1.01	16	2.24	0.0254	0.581	3
cg00756338	Body	ZDHHC14	79683	FALSE	6	158014222	-2.26	0.0241	-3.37	0.001	0.002	-0.04	0.9665	0.987	59	1.21	0.2277	0.982	6	0.64	0.5197	--	1	-3.15	0.0017	0.289	231	-0.04	0.9687	1.004	5	0.91	0.3606	0.996	13	0.77	0.4404	1.047	5
cg00757212	TSS1500	ST8SIA1	6489	TRUE	12	22488176	-4.65	0	-5.11	0	0	0.42	0.6765	0.964	42	-0.42	0.6746	1.012	8	0.61	0.5454	1.041	3	0.37	0.7116	0.939	242	2.62	0.0092	0.38	3	-0.69	0.4921	1.01	20	0	0.9993	1.03	4
cg00757327	Body	DDN	23109	FALSE	12	49390906	2.83	0.0047	2.7	0.007	0.016	1.24	0.2162	0.825	46	2.32	0.0207	0.638	7	2.5	0.0127	0.556	4	0.62	0.5362	--	1	-0.03	0.9727	1.008	6	-1.31	0.1918	0.955	4	1	1	--	0
cg00757391	Body	SIN3B	23309	FALSE	19	16987083	-2.69	0.0071	-0.27	0.785	0.857	-0.65	0.5163	0.906	62	-2.62	0.009	0.412	10	-1.86	0.0634	0.84	6	-0.1	0.9195	0.984	70	3.19	0.0015	--	2	1.14	0.2554	1.003	11	0.49	0.6246	--	1
cg00757731	TSS1500	MAGI1	9223	FALSE	3	66024991	-2.89	0.0039	-2	0.045	0.088	3.07	0.0022	0.43	43	3.13	0.0018	0.283	7	-1.15	0.2524	1.021	4	0.44	0.6585	0.992	341	-0.61	0.5443	1.056	4	-0.69	0.4934	1.012	17	-0.22	0.8222	--	1
cg00759803	Body	ACSF3	197322	FALSE	16	89186454	6.11	0	8.5	0	0	-0.95	0.3404	0.872	64	-0.09	0.9255	1.004	7	-0.75	0.4512	--	2	-2.13	0.0335	0.551	88	2.7	0.0072	--	2	0.31	0.7531	1.006	3	0.66	0.5101	--	1
cg00760338	5'UTR	ETV5	2119	FALSE	3	185826511	-2.57	0.0104	-1.33	0.183	0.289	1.44	0.1499	0.903	59	1.3	0.1942	0.956	10	2.06	0.0396	0.666	8	-1.03	0.3031	0.779	96	0	0.9961	1.013	6	3.62	0.0003	0.054	9	1	1	--	0
cg00760935	1stExon	DCHS2	54798	FALSE	4	155411351	2.18	0.0295	2.29	0.022	0.047	-2.5	0.0126	0.432	48	-0.65	0.5157	1.018	10	-0.38	0.7016	--	2	-0.41	0.6843	0.959	258	-1.12	0.2632	1.054	6	-1.76	0.0787	0.81	14	0.78	0.4358	--	2
cg00761129	Body	PRDM16	63976	FALSE	1	3321869	15.77	0	16.91	0	0	1.03	0.304	0.867	58	-0.09	0.9281	1.007	9	-1.1	0.2721	0.997	5	-2.11	0.0357	0.368	334	0.41	0.6826	1.016	5	-0.07	0.9481	1.006	27	1	1	--	0
cg00761755	5'UTR	SLC43A2	124935	TRUE	17	1531579	0.69	0.4926	-1.12	0.261	0.383	0	0.9999	0.967	42	-0.82	0.4122	1.016	6	-0.4	0.686	--	2	1.67	0.0963	0.502	83	2.61	0.0093	0.352	5	1.78	0.0757	0.662	20	-0.57	0.5684	--	1
cg00761787	TSS1500	AVPR1B	553	FALSE	1	206223701	2.78	0.0055	2.54	0.011	0.025	2.39	0.0171	0.482	49	2.43	0.0155	0.546	10	1.74	0.0825	0.918	5	0.55	0.5843	0.953	19	0.1	0.9177	1.028	4	1	1	--	0	0.61	0.5439	--	2
cg00761861	TSS200	VTI1B	10490	TRUE	14	68141669	-5.6	0	-2.11	0.035	0.071	0.19	0.8476	0.989	41	2.14	0.0325	0.762	7	2.27	0.0238	0.775	4	0.47	0.6378	0.998	34	-0.29	0.7728	1.015	3	-1.16	0.2476	0.93	7	-0.79	0.4324	--	2
cg00762512	TSS1500	RPL9;LIAS	6133	FALSE	4	39460606	0.57	0.5687	-0.56	0.576	0.693	1.45	0.1463	0.745	40	3.42	0.0007	0.06	12	2.77	0.0058	0.3	7	0.38	0.7023	0.954	9	1	1	--	0	-0.7	0.4834	--	1	1	1	--	0
cg00762613	Body	NBEA	26960	FALSE	13	36045224	5.29	0	4.92	0	0	-0.95	0.3415	0.77	58	-0.97	0.3301	1.007	6	-0.02	0.9803	--	2	-1.11	0.2692	0.931	367	0	0.9961	1.02	7	-2.06	0.0399	0.489	9	0.17	0.8637	1.005	3
cg00763151	TSS200	SLC25A3	5250	TRUE	12	98987211	-2.09	0.0368	0.04	0.972	0.983	2.58	0.0101	0.426	53	-0.12	0.9027	1.004	11	-0.5	0.6205	1.037	8	0.05	0.9598	0.994	16	-0.28	0.7816	1.023	5	-0.02	0.983	1.001	4	1	1	--	0
cg00763555	5'UTR	KATNAL1	84056	TRUE	13	30881437	0.32	0.7522	-0.01	0.995	0.997	-0.75	0.4512	0.91	34	0.33	0.7405	1.008	10	0.39	0.6975	1.024	5	0.58	0.5601	0.943	145	0.93	0.354	1.056	3	2.67	0.0077	0.332	19	-0.02	0.9855	--	1
cg00764210	TSS200	PPP1R12B	4660	TRUE	1	202317663	0.13	0.8971	0.06	0.951	0.969	1.23	0.2205	0.809	35	2.08	0.038	0.713	9	2.27	0.0237	0.607	8	0.51	0.6134	0.935	200	2.17	0.0302	0.63	4	1.16	0.2476	0.977	32	1	1	--	0
cg00765254	TSS200	C10orf76	79591	TRUE	10	103815936	-5.75	0	-0.3	0.764	0.842	0.59	0.5547	0.988	45	0.9	0.3695	1.013	13	0.39	0.6966	1.002	6	1.72	0.0852	0.899	193	-2.33	0.0204	0.336	5	1.63	0.1027	0.965	3	1	1	--	0
cg00765428	TSS200	IL10RB	3588	TRUE	21	34638638	-4.06	0.0001	-2.48	0.013	0.029	0.33	0.7441	0.98	30	2.06	0.0403	0.768	5	0.02	0.9859	--	2	0.52	0.6043	0.985	69	0.44	0.6625	1.035	4	-0.81	0.4169	1.011	4	1	1	--	0
cg00765783	Body	SHISA9	729993	FALSE	16	12996587	-12.34	0	-12.26	0	0	0.2	0.839	0.995	73	-0.14	0.8855	1.01	14	-0.55	0.5826	1.043	10	0.41	0.6817	0.985	336	-0.84	0.3988	1.056	9	0.07	0.9464	1.001	16	2.48	0.0133	--	1
cg00765828	TSS1500	TMEM132D	121256	FALSE	12	130389013	-2.56	0.0104	-2.56	0.011	0.024	-0.9	0.3675	0.891	71	-1.05	0.2922	1.008	11	-0.23	0.8211	1.016	4	0.74	0.461	0.927	493	0.83	0.4048	1.056	9	-2.15	0.0323	0.609	20	0.3	0.7626	1.018	7
cg00766845	TSS200	NID2	22795	FALSE	14	52536022	-4.31	0	-4.63	0	0	-0.78	0.4331	0.874	62	-1.11	0.2666	0.961	9	-0.97	0.3321	1.061	3	1.01	0.3123	0.799	114	2.09	0.0367	--	2	-0.3	0.764	1.004	3	1	1	--	0
cg00767581	TSS1500	HOXD4;MIR10B	3233	FALSE	2	177015125	9.8	0	9.78	0	0	-1.44	0.1503	0.769	50	-1.87	0.0619	0.805	12	0.11	0.9107	1.008	5	-3.04	0.0025	0.263	3	-1.19	0.2337	1.042	4	1	1	--	0	-1.24	0.216	1.012	5
cg00767642	5'UTR	NMNAT2	23057	FALSE	1	183387422	-5.73	0	-5.71	0	0	-0.61	0.5426	0.947	65	-0.55	0.5801	1.016	18	-2.27	0.0233	0.583	7	2.36	0.0187	0.575	198	1.62	0.1055	0.916	5	-0.46	0.6472	1.01	16	-0.78	0.4338	--	1
cg00768861	1stExon	GBF1	8729	TRUE	10	104005440	4.34	0	0.32	0.75	0.831	2.3	0.0216	0.414	48	2.92	0.0036	0.319	12	1.25	0.2103	1.032	7	-0.64	0.5235	0.984	140	1.07	0.2848	1.006	3	1	1	--	0	-0.14	0.8895	--	1
cg00769072	TSS200	KIAA1432	57589	FALSE	9	5629304	3.98	0.0001	0.58	0.563	0.682	1.83	0.0685	0.65	35	0.4	0.6906	1.004	3	0.4	0.6906	1.012	3	-0.58	0.5642	0.977	127	2.55	0.011	0.523	6	1.08	0.2793	1.008	6	0.74	0.458	1.047	3
cg00770008	1stExon	KAT2B	8850	FALSE	3	20081585	-1.9	0.0572	-0.79	0.428	0.559	0.06	0.9541	0.991	39	-0.29	0.7732	1.007	6	-0.26	0.7965	1.017	5	-1.32	0.1869	0.723	142	0.57	0.5669	--	2	-2.03	0.043	0.653	5	-0.19	0.8527	--	1
cg00771688	TSS1500	C2orf76;DBI	130355	TRUE	2	120124593	0.71	0.4756	-0.53	0.596	0.71	1.02	0.3091	0.864	42	-0.17	0.8665	1.002	6	0.5	0.6159	--	2	2.52	0.0119	0.343	85	0.69	0.4899	1.051	3	7.13	0	--	2	1.03	0.3044	--	1
cg00772922	1stExon	RIPPLY2	134701	FALSE	6	84563042	-10.13	0	-10.28	0	0	2.71	0.0069	0.427	63	0.41	0.6838	1.011	13	-1.19	0.234	1.035	9	-0.06	0.9497	0.99	17	-0.86	0.3893	1.054	11	-0.88	0.3802	--	1	-0.35	0.723	--	2
cg00776782	Body	DHRS3	9249	FALSE	1	12677088	-5.75	0	-5.51	0	0	-2.77	0.0058	0.354	49	-0.81	0.4211	1.019	9	-0.86	0.3921	1.057	6	-1.51	0.1305	0.75	86	-0.51	0.6138	1.043	6	-2.6	0.0095	--	1	2.55	0.0109	0.419	4
cg00776960	Body	IGDCC4	57722	FALSE	15	65688118	3.97	0.0001	3.96	0	0	-0.7	0.4858	0.924	47	0.03	0.9722	1.002	5	0.14	0.885	--	2	-2.03	0.0432	0.628	59	-1.08	0.2827	1.057	7	-1.21	0.2258	0.967	7	1	1	--	0
cg00777121	1stExon	RASSF1	11186	FALSE	3	50378191	-5.82	0	-8.8	0	0	-0.74	0.4595	0.92	24	-0.31	0.76	1.014	4	0.19	0.8489	1.011	3	-1.97	0.049	0.76	8	0.09	0.9254	--	2	1	1	--	0	1	1	--	0
cg00777209	1stExon	DHX16	8449	TRUE	6	30640540	-4.26	0	-1.67	0.095	0.168	2.01	0.0453	0.649	37	1.03	0.3034	--	2	1.1	0.2711	--	1	1.77	0.0772	0.757	41	-2.12	0.0345	0.752	3	1	1	--	0	1.26	0.207	0.867	10
cg00777537	TSS200	CHPT1	56994	FALSE	12	102091297	-0.82	0.411	-1.86	0.063	0.118	3.12	0.0019	0.297	51	0.3	0.7614	1.011	4	0.54	0.5873	1.041	3	0.62	0.5334	0.939	51	0.97	0.335	1.055	5	-0.02	0.9808	--	1	1	1	--	0
cg00777555	5'UTR	ARF4	378	TRUE	3	57583074	1.17	0.243	0.41	0.678	0.777	-0.91	0.3651	0.895	28	0.31	0.7579	--	1	1	1	--	0	0.63	0.529	0.944	38	-0.22	0.8282	--	1	-2.1	0.0358	0.616	4	1.02	0.3105	--	1
cg00777627	TSS200	PDE10A	10846	FALSE	6	166075755	-7.06	0	-7.38	0	0	-0.1	0.9165	1	76	0.61	0.5416	1.016	9	1.93	0.0542	0.804	6	2.06	0.0402	0.583	386	0.62	0.5373	1.053	7	-1.13	0.258	0.989	36	-1.89	0.0596	--	1
cg00777689	1stExon	KCNK1	3775	FALSE	1	233749943	-7.99	0	-7.67	0	0	0.27	0.7896	0.976	71	0.34	0.7354	1.011	13	2.38	0.0174	0.508	5	-0.97	0.3316	0.884	109	2.39	0.0172	0.538	7	0.57	0.5704	1.014	4	0.74	0.4617	--	1
cg00777968	Body	PSMB8	5696	TRUE	6	32811647	-15.91	0	-16.24	0	0	-0.31	0.7572	0.964	37	-0.57	0.5686	1.016	4	-0.23	0.816	1.019	3	2.3	0.0217	0.527	3	3.64	0.0003	--	2	1	1	--	0	1	1	--	0
cg00778107	5'UTR	OSBPL6	114880	FALSE	2	179059440	-5.76	0	-5.86	0	0	-0.19	0.848	0.976	51	1.23	0.218	0.988	9	1.93	0.0544	0.795	3	-0.46	0.6438	0.986	224	-0.74	0.4591	1.055	6	2.17	0.0307	0.583	13	-1.55	0.121	--	2
cg00779477	TSS1500	ZNF276;C16orf7	92822	TRUE	16	89787489	-3.08	0.0021	-1.8	0.072	0.132	0.56	0.5752	0.95	48	-2.09	0.0367	0.705	7	-1.34	0.1813	1.029	4	2.2	0.028	0.54	39	-1.14	0.2543	1.053	4	1	1	--	0	1	1	--	0
cg00780250	5'UTR	PDS5A	23244	TRUE	4	39979372	-2.5	0.0126	-0.12	0.907	0.941	0.11	0.9106	0.993	50	0.42	0.673	1.008	4	-0.25	0.8013	--	2	-0.45	0.6525	0.924	146	2.73	0.0066	--	2	-0.17	0.8664	1.002	8	1	1	--	0
cg00780574	TSS200	TMEM176B;TMEM176A	28959	FALSE	7	150497669	-7.29	0	-7.38	0	0	1.26	0.2086	0.817	68	-0.82	0.4119	1.017	18	-0.59	0.5562	1.04	9	-0.84	0.4017	0.916	31	0.82	0.4109	1.054	6	-0.02	0.9859	--	1	-2.95	0.0034	0.218	6
cg00780664	Body	ZNF536	9745	FALSE	19	30935791	7.77	0	8.99	0	0	0.95	0.3442	0.911	76	-0.91	0.3629	1.015	10	-0.62	0.5357	1.048	5	-2.39	0.0172	0.45	347	-1.07	0.2835	1.057	10	-1.33	0.1829	0.933	3	0.33	0.7384	1.021	3
cg00782772	Body	KLHDC4	54758	FALSE	16	87754076	6.86	0	0.57	0.568	0.686	-2.25	0.0251	0.833	47	-1.53	0.1273	1.01	13	-0.68	0.4956	1.015	7	1.17	0.244	0.885	84	-0.34	0.7308	--	1	-1.25	0.2108	--	1	1	1	--	0
cg00784718	TSS1500	DUSP10	11221	TRUE	1	221916686	-1.63	0.1037	-2	0.046	0.089	1.25	0.2117	0.813	60	-0.11	0.9117	1.004	3	-0.92	0.3585	--	2	0.68	0.4969	0.946	63	2.29	0.0226	0.645	4	1.75	0.08	0.871	4	1.73	0.0839	--	2
cg00785738	Body	CD72	971	TRUE	9	35617323	-2.09	0.0368	-2.55	0.011	0.025	-0.66	0.5118	0.959	50	-0.34	0.7325	1.009	6	-0.83	0.409	1.053	3	-1.27	0.2051	0.833	16	2.23	0.0261	0.646	3	1.39	0.1659	0.941	5	0.42	0.6715	--	1
cg00786658	TSS1500	TSHZ3	57616	FALSE	19	31841319	-4.3	0	-4.11	0	0	0.71	0.4805	0.937	79	3.16	0.0017	0.196	8	3.46	0.0006	0.05	5	-0.66	0.5064	0.914	174	1.37	0.1707	1.031	9	0.41	0.6806	1.009	16	-1.2	0.2311	--	1
cg00787305	5'UTR	C9orf163;SEC16A	158055	FALSE	9	139378815	-6.82	0	-6.92	0	0	2.29	0.0223	0.502	41	-0.14	0.8899	1.004	5	-0.14	0.8858	1.01	4	1	1	--	0	-0.24	0.8141	1.015	3	0.11	0.9116	--	2	-0.27	0.7905	1.016	6
cg00788362	TSS200	FLOT1	10211	TRUE	6	30710464	-4.98	0	-0.24	0.812	0.875	0.64	0.5238	0.954	46	0.89	0.3724	1.019	7	0.61	0.5411	1.036	4	-0.7	0.4841	0.978	32	3.1	0.002	0.222	4	1	1	--	0	1	1	--	0
cg00790395	Body	CYP26C1	340665	FALSE	10	94822172	-10.13	0	-10.14	0	0	-2.47	0.0139	0.458	29	0.51	0.6122	1.015	5	0.05	0.9576	1.005	4	0.49	0.6229	0.961	19	-0.99	0.3225	1.057	6	1	1	--	0	1	1	--	0
cg00790461	Body	CBX2	84733	FALSE	17	77758569	4.67	0	5.28	0	0	-0.59	0.5547	0.915	48	-2.3	0.0218	0.576	7	0.43	0.6698	--	1	-1.43	0.1538	0.679	18	0.38	0.7041	1.043	4	0.25	0.7995	1.008	12	1	1	--	0
cg00790651	TSS200	DALRD3	55152	FALSE	3	49056096	-0.15	0.8769	1.65	0.1	0.175	2.66	0.008	0.475	38	1.44	0.1501	0.961	8	0.37	0.7121	1.015	3	-0.57	0.5657	0.948	6	0.56	0.5743	--	2	1	1	--	0	1	1	--	0
cg00791249	TSS200	FDX1L	112812	TRUE	19	10426722	3.03	0.0025	-0.31	0.753	0.834	1.54	0.1248	0.625	49	1.21	0.2277	0.986	6	1.5	0.135	0.977	4	2.66	0.008	0.343	26	1.1	0.2698	--	1	-0.13	0.8939	--	1	0.92	0.3585	--	1
cg00791418	TSS200	KIAA1009	22832	TRUE	6	84937337	2.64	0.0083	-0.87	0.382	0.513	2.44	0.0151	0.278	75	1.8	0.0719	0.687	10	1.61	0.1084	0.985	5	0.33	0.7382	0.944	127	-0.42	0.6782	1.035	6	1.23	0.2197	1.009	3	0.15	0.8814	--	1
cg00791905	5'UTR	GFI1	2672	TRUE	1	92950472	-3.46	0.0005	-3.59	0	0.001	2.17	0.0302	0.544	55	-0.67	0.5005	1.018	9	-0.23	0.8215	--	2	1.7	0.0906	0.719	23	1.14	0.2551	1.053	4	-0.57	0.5699	1.013	6	-0.25	0.806	--	1
cg00791920	Body	PDE9A	5152	FALSE	21	44106355	13.26	0	14.55	0	0	0.29	0.7697	0.993	47	2.2	0.0279	0.693	6	0.78	0.4339	1.051	3	-3.89	0.0001	0.05	167	-0.16	0.8701	1.024	7	1.73	0.0838	--	1	1	1	--	0
cg00792783	5'UTR	PLCL1	5334	FALSE	2	198669748	-1.81	0.0704	-1.73	0.084	0.151	1.28	0.2008	0.807	64	-2.77	0.0058	0.363	11	-1.19	0.2363	1.052	8	1.03	0.3024	0.899	395	-0.82	0.4097	1.057	10	-0.51	0.6094	1.013	8	0.15	0.8799	--	1
cg00792938	TSS200	DHDDS	79947	TRUE	1	26758637	-5.57	0	-2.44	0.015	0.033	-0.19	0.8506	0.967	57	-0.69	0.4901	1.019	11	-0.39	0.6964	1.028	6	-2.01	0.045	0.565	51	0.07	0.9474	1.006	3	-0.28	0.7797	--	1	1	1	--	0
cg00793795	TSS200	FBXO43	286151	TRUE	8	101158188	-3.97	0.0001	-3.63	0	0.001	-0.41	0.679	0.967	49	-0.05	0.9589	1.001	7	1.88	0.061	0.905	3	-0.78	0.4369	0.923	15	-0.3	0.7606	1.031	5	-1.97	0.049	0.74	3	-1.14	0.2543	--	1
cg00794837	TSS1500	APBA1	320	FALSE	9	72287772	-5.73	0	-6.44	0	0	1.34	0.18	0.78	44	2.68	0.0076	0.417	12	3.9	0.0001	0.017	4	-0.74	0.4611	0.971	228	-0.37	0.7117	--	2	-0.36	0.7163	1.008	11	0.78	0.4376	--	2
cg00795535	1stExon	ABCB9;OGFOD2	23457	TRUE	12	123459749	1.7	0.0886	1.16	0.248	0.368	0.25	0.8058	0.966	39	-0.06	0.9527	1.003	5	-1.01	0.3135	--	2	-0.41	0.684	0.978	93	3.48	0.0005	--	1	0.1	0.917	1.002	5	0.77	0.4408	1.044	13
cg00795626	5'UTR	BAT4;CSNK2B	7918	TRUE	6	31632915	-5.94	0	-1.88	0.06	0.113	2.01	0.0454	0.466	44	-0.14	0.8902	1.015	9	0.21	0.8306	1.06	5	1.27	0.2031	0.852	4	-0.78	0.4347	1.057	7	1.92	0.0548	0.435	5	0.66	0.5119	1.05	4
cg00796360	5'UTR	ZNF583	147949	TRUE	19	56915650	-15.39	0	-16.24	0	0	-0.47	0.641	0.956	49	-0.51	0.6118	1.014	3	-0.45	0.6496	--	1	1.18	0.239	0.853	55	1.81	0.0713	0.862	4	-0.17	0.8623	1.004	20	-2.32	0.0207	--	1
cg00796728	TSS200	FUT4	2526	TRUE	11	94276898	-12.45	0	-13.43	0	0	0.49	0.6278	0.947	49	3.34	0.0009	0.101	10	2.29	0.0227	0.574	8	1	1	--	0	-0.75	0.4529	1.053	4	0.85	0.3979	1.012	12	1	1	--	0
cg00797030	TSS1500	PFAS;C17orf68	5198	TRUE	17	8151304	-1.25	0.2113	0.39	0.7	0.794	0.37	0.7096	0.984	39	0.14	0.8922	1.003	8	-0.07	0.9456	1.012	4	1.54	0.1233	0.812	39	2.49	0.013	--	2	1.13	0.2598	0.993	4	0.24	0.8089	1.008	3
cg00798428	Body	COQ2	27235	TRUE	4	84205382	-3.16	0.0016	-0.95	0.344	0.474	1.4	0.1616	0.888	40	2.28	0.0229	0.72	5	2.45	0.0146	0.614	3	-0.1	0.9186	0.972	39	0.31	0.7582	1.006	4	0.08	0.9356	--	2	1	1	--	0
cg00800383	TSS1500	SOX21	11166	FALSE	13	95364915	-7.44	0	-7.44	0	0	0.08	0.9371	0.993	64	0.19	0.8524	1.005	9	-0.27	0.79	1.023	4	1	1	--	0	-0.25	0.8054	1.019	4	0.29	0.7714	1.008	7	2.63	0.0087	--	1
cg00801034	Body	TTLL12	23170	FALSE	22	43570199	-3.93	0.0001	-2.3	0.022	0.046	-2.04	0.0419	0.544	38	-0.94	0.3472	0.999	7	-0.11	0.9125	1.014	3	0.06	0.9551	0.985	42	-0.94	0.3498	1.057	4	-1.18	0.2403	0.941	7	1	1	--	0
cg00801196	TSS200	DHRS7B	25979	TRUE	17	21030088	1.95	0.0509	1.31	0.191	0.299	2.7	0.0072	0.346	49	0.85	0.3938	1.017	6	0.14	0.8892	1.012	3	1.58	0.1136	0.709	92	0.01	0.9926	--	1	-0.08	0.9332	--	1	1	1	--	0
cg00801868	5'UTR	GMPS	8833	TRUE	3	155588370	0.42	0.6765	1.26	0.207	0.318	0.57	0.5672	0.948	52	2.67	0.0078	0.387	10	3.22	0.0013	0.13	7	0.32	0.7526	0.974	107	0.66	0.5097	1.053	3	1.12	0.2646	0.972	15	1	1	--	0
cg00803088	Body	RET	5979	FALSE	10	43600706	-0.4	0.6924	-0.53	0.596	0.71	-0.12	0.9018	0.981	69	0.62	0.5355	1.019	11	-0.05	0.9602	1.003	4	-2.99	0.0029	0.46	105	-2.28	0.0229	0.654	4	0.71	0.4804	1.011	9	1	1	--	0
cg00803419	Body	BAX	581	TRUE	19	49458304	-0.52	0.6006	0.59	0.553	0.673	-0.97	0.3309	0.864	49	-1.54	0.1229	0.907	5	-1.14	0.2564	--	1	2.32	0.0208	0.602	19	0.55	0.5805	1.053	3	1	1	--	0	-0.87	0.3821	--	1
cg00803638	5'UTR	TEAD3	7005	FALSE	6	35464304	-11.99	0	-11.3	0	0	2.35	0.0189	0.502	52	2.29	0.0224	0.58	5	1.9	0.0585	0.827	4	-0.5	0.6154	0.959	40	-0.12	0.9057	1.008	5	2.11	0.0352	0.608	5	1	1	--	0
cg00803804	TSS1500	LPIN2	9663	TRUE	18	3012548	-15.09	0	-16.66	0	0	-0.18	0.8578	0.989	54	-0.09	0.9259	1.003	10	0.28	0.7824	1.019	7	-1.56	0.1184	0.774	118	-3.12	0.0019	--	2	1.31	0.192	0.947	10	-0.83	0.4046	--	1
cg00804048	TSS1500	EIF5A	1984	TRUE	17	7210539	-6.35	0	-0.88	0.379	0.51	-0.93	0.3516	0.75	47	-0.18	0.8576	0.994	7	-0.73	0.4676	--	1	3.35	0.0009	0.208	5	0.15	0.8788	--	1	1	1	--	0	-0.1	0.9236	1.004	4
cg00805320	1stExon	DUS2L;DDX28	54920	TRUE	16	68057225	1.71	0.0874	-0.48	0.63	0.738	-0.44	0.6627	0.974	45	-0.34	0.7304	1.011	5	0.33	0.7386	1.027	3	-0.15	0.8827	0.996	82	1.1	0.2728	0.984	3	2.52	0.012	--	1	-0.22	0.8288	--	1
cg00805874	Body	ZBTB12	221527	FALSE	6	31867847	2.31	0.0208	1.01	0.312	0.44	-1.31	0.191	0.864	48	-1.92	0.0554	0.848	6	0.22	0.827	--	2	-2.24	0.0258	--	1	0.84	0.401	1.053	4	1	1	--	0	0.46	0.6476	--	1
cg00806461	1stExon	FAM43A	131583	FALSE	3	194408071	-4.66	0	-4.72	0	0	-0.45	0.6501	0.912	43	0.35	0.729	1.008	7	1.03	0.305	--	2	1	1	--	0	0.65	0.515	1.056	3	-2.13	0.0339	0.57	4	0.07	0.946	--	1
cg00807586	1stExon	DLEC1	9940	TRUE	3	38080790	-6.74	0	-6.45	0	0	-1.97	0.0499	0.516	40	-1.96	0.0501	0.715	4	-1.65	0.1002	--	2	-2.42	0.0161	0.448	115	-0.94	0.3472	1.056	3	-0.69	0.4919	--	1	1	1	--	0
cg00807871	Body	MDGA1	266727	FALSE	6	37617124	7.89	0	7.89	0	0	-1.25	0.2113	0.808	51	-0.97	0.3334	1.015	10	-0.77	0.4444	1.053	6	-2.13	0.0337	0.586	92	-0.34	0.7326	1.028	6	-2.25	0.0246	0.55	20	-0.07	0.9445	--	1
cg00807892	TSS1500	MOBKL1A	92597	TRUE	4	71767861	-1.59	0.1118	-1.67	0.095	0.168	1.89	0.0598	0.624	51	-1.96	0.0507	0.77	7	-0.99	0.3209	1.059	5	0.4	0.6902	0.959	123	0.47	0.641	1.039	5	-3.11	0.0019	0.154	16	-0.72	0.4742	--	1
cg00808170	Body	PCDHGA4;PCDHGA11;PCDHGA9;PCDHGA1;PCDHGB1;PCDHGB8P;PCDHGB6;PCDHGB3;PCDHGB7;PCDHGA6;PCDHGA8;PCDHGA10;PCDHGA5;PCDHGB4;PCDHGA3;PCDHGA2;PCDHGB2;PCDHGA7;PCDHGB5	56111	FALSE	5	140807787	-0.94	0.346	-0.92	0.356	0.487	-0.88	0.3797	0.87	66	-0.93	0.3538	1.017	9	-1.11	0.266	1.049	3	-2.06	0.0395	0.58	182	0.16	0.8727	1.011	4	-0.54	0.587	1.012	3	1	1	--	0
cg00808740	5'UTR	SLC38A1	81539	TRUE	12	46661305	-4.96	0	-5.43	0	0	-0.62	0.5361	0.947	57	-2.36	0.0186	0.569	12	-0.62	0.5359	1.041	8	1.74	0.0833	0.687	123	0.78	0.4335	1.055	3	0.34	0.7366	1.006	17	-0.82	0.4107	1.047	3
cg00810187	Body	NANOS3	342977	FALSE	19	13991090	1.83	0.0675	1.87	0.062	0.117	1.03	0.3045	0.872	46	1.58	0.1142	0.902	4	-0.46	0.6491	--	2	0.37	0.709	0.975	33	2.18	0.03	0.658	4	-0.12	0.9084	--	1	1	1	--	0
cg00810351	5'UTR	C2orf55	343990	FALSE	2	99552261	-3.21	0.0014	-3.25	0.001	0.003	3.12	0.0019	0.268	49	-0.24	0.8101	1.007	6	0.06	0.9558	1.002	4	-0.23	0.8173	0.987	181	-0.33	0.7453	1.028	4	3.98	0.0001	--	2	0.26	0.7964	--	1
cg00811020	Body	NAA30	122830	TRUE	14	57858335	-4.55	0	-3.9	0	0	-0.21	0.833	0.958	36	0.81	0.42	1.019	8	0.81	0.4166	1.057	3	3.03	0.0026	0.303	35	1.55	0.1216	0.951	5	0.6	0.5513	1.011	16	1	1	--	0
cg00811051	TSS1500	DNAJB14	79982	FALSE	4	100868099	1.03	0.3044	1.3	0.193	0.3	-0.67	0.5006	0.919	40	-0.05	0.9616	1.003	5	-0.02	0.9806	1.006	3	2.16	0.0314	0.589	65	0.03	0.9729	1.001	3	-0.21	0.8361	1.004	15	0.06	0.9525	--	1
cg00811132	1stExon	CLDN5	7122	FALSE	22	19511707	-3.91	0.0001	-3.93	0	0	-2.11	0.035	0.589	52	0.04	0.9644	1	7	1.5	0.1331	--	2	0.87	0.3842	0.922	4	1.07	0.2837	--	2	1	1	--	0	0.71	0.4771	1.047	4
cg00812799	Body	IL17D	53342	FALSE	13	21295612	5.2	0	6.03	0	0	0.57	0.568	0.895	36	2.18	0.0296	0.571	8	1.46	0.1437	0.943	6	0.22	0.8249	0.996	37	0.5	0.6152	1.047	3	1.86	0.0636	0.688	3	1	1	--	0
cg00812921	5'UTR	GPR4	2828	FALSE	19	46105314	0.13	0.8984	0.13	0.894	0.933	-0.51	0.6108	0.959	40	-2.07	0.039	0.737	5	-0.85	0.3946	1.058	4	0.98	0.3289	0.869	36	0.75	0.456	1.054	5	-0.83	0.4079	--	1	-1.54	0.1246	0.943	7
cg00813378	Body	C1orf70	339453	FALSE	1	1475209	-17.44	0	-17.7	0	0	0.45	0.6502	0.937	51	0.37	0.7104	1.015	7	-0.25	0.8058	--	2	2.26	0.0245	0.523	10	-0.59	0.5527	1.043	4	1.21	0.2265	0.973	3	1	1	--	0
cg00813746	Body	GNAI2	2771	FALSE	3	50275558	-8.9	0	-9.29	0	0	2.58	0.0102	0.457	45	1.6	0.1108	0.909	8	-0.77	0.4407	1.057	3	1.21	0.227	0.879	40	-1.51	0.1328	--	1	1.04	0.3011	--	1	1.62	0.1052	0.946	4
cg00815230	Body	GPT	2875	FALSE	8	145730562	-10.99	0	-10.78	0	0	-1.82	0.0691	0.642	45	-1.24	0.2162	0.975	7	-2.16	0.0312	0.626	4	-2.67	0.0077	0.363	10	0.37	0.7134	1.023	6	0.24	0.8132	1.004	3	0.36	0.7193	1.027	4
cg00815862	TSS1500	FAM38A	9780	FALSE	16	88851914	-5.25	0	-4.65	0	0	-0.46	0.6455	0.927	36	0.52	0.6001	1.009	3	0.28	0.7801	--	2	2.24	0.0257	0.654	104	3.04	0.0025	0.251	5	1	1	--	0	1	1	--	0
cg00819163	TSS200	PTPRS	5802	FALSE	19	5340832	-6.94	0	-7.79	0	0	0.99	0.3215	0.849	56	0.5	0.616	1.019	8	-3.34	0.0009	--	1	1.12	0.2647	0.806	200	1.73	0.0834	0.845	3	1.13	0.2572	0.996	7	2.46	0.0141	--	2
cg00820208	TSS200	IRS1	3667	FALSE	2	227663533	-7.41	0	-7.65	0	0	-2.82	0.005	0.348	41	-0.58	0.5615	1.015	3	-0.94	0.3477	--	2	0.92	0.3557	0.901	90	-0.06	0.953	1.006	3	0.46	0.6455	1.011	17	-0.14	0.8865	1.01	5
cg00822495	5'UTR	OTX2	5015	FALSE	14	57276490	7.57	0	7.64	0	0	-1.98	0.0486	0.504	68	0.66	0.5086	1.016	9	1.06	0.2913	1.057	7	0.75	0.4551	0.955	37	-1.04	0.3008	1.057	8	1	1	--	0	-0.09	0.9249	1.006	4
cg00822840	Body	DLX1	1745	FALSE	2	172951828	5.01	0	4.97	0	0	-0.61	0.5452	0.937	46	2.18	0.03	0.649	10	1.23	0.2187	1.039	7	-0.36	0.7182	0.972	12	-0.54	0.5891	1.046	4	0.33	0.7407	1.007	9	-0.37	0.7123	--	1
cg00824793	1stExon	WDR31	114987	TRUE	9	116102525	-6.04	0	-4.87	0	0	2.62	0.0091	0.495	41	-0.44	0.6628	--	2	0.34	0.7305	--	1	1.35	0.177	0.912	47	0.23	0.8151	1.008	4	-0.44	0.6635	1.012	14	0.12	0.9074	--	2
cg00825047	Body	EIF2AK4	440275	TRUE	15	40226572	-2.49	0.0128	-1.26	0.208	0.319	-0.39	0.6982	0.965	49	-0.39	0.696	1.011	10	-0.61	0.5391	1.052	3	-3.02	0.0026	0.182	96	0.45	0.6525	1.028	6	0.04	0.9677	--	1	1	1	--	0
cg00825462	TSS200	SLC35A3	23443	TRUE	1	100435485	-2.85	0.0044	-3.76	0	0.001	0.24	0.8122	0.976	52	0.26	0.7922	1.007	6	0.41	0.6795	1.031	3	1.34	0.1815	0.83	75	0.22	0.8264	1.019	4	0.67	0.5052	1.011	3	7.83	0	--	2
cg00826384	TSS200	PTPRZ1	5803	FALSE	7	121513065	-4.72	0	-4.68	0	0	-1.26	0.2079	0.804	58	-1.99	0.0469	0.737	7	-1.51	0.132	0.989	3	0.24	0.8111	0.982	241	0.04	0.9654	1.005	3	1.97	0.0495	--	2	3.42	0.0007	--	1
cg00826728	TSS1500	NRP1	8829	FALSE	10	33624131	-0.06	0.9514	-0.38	0.703	0.796	1.07	0.2846	0.786	47	0.47	0.6401	1.014	6	-0.18	0.8588	1.014	3	2.2	0.028	0.455	170	0.27	0.7909	1.023	6	-0.51	0.6085	1.012	12	1	1	--	0
cg00826921	Body	C3orf58	205428	TRUE	3	143692146	-1.14	0.2542	-1.78	0.075	0.137	-0.07	0.9421	0.993	51	2.25	0.0247	0.611	11	0.72	0.4742	1.051	8	1.57	0.1162	0.762	126	1.05	0.2963	1.058	4	0.29	0.7702	1.005	11	-2.49	0.0129	--	2
cg00827239	Body	DFFB	1677	FALSE	1	3791597	3.55	0.0004	2.26	0.024	0.05	-2.36	0.0186	0.562	34	0.14	0.8922	1.004	6	0.14	0.8922	1.01	6	1.1	0.2723	0.849	60	0.36	0.7159	--	2	-0.25	0.803	1.007	4	0.47	0.6417	--	1
cg00827392	Body	OGFR	11054	FALSE	20	61436997	1.46	0.1457	-0.59	0.559	0.678	1.21	0.2267	0.853	46	0.51	0.6132	1.01	4	1	1	--	0	-0.24	0.812	0.951	22	-0.21	0.8354	--	2	2.46	0.0142	0.466	3	1	1	--	0
cg00827745	Body	IGSF21	84966	FALSE	1	18692019	0.68	0.494	0.72	0.475	0.602	1.49	0.1377	0.786	47	2.29	0.0224	0.58	4	1.9	0.0575	0.79	3	-0.9	0.3692	0.904	293	0.72	0.4691	1.049	9	0.83	0.4054	--	1	-1.25	0.2102	--	1
cg00828305	TSS1500	HNRNPA3	220988	FALSE	2	178077190	-0.3	0.7606	0.85	0.394	0.525	1.14	0.2536	0.838	50	0.28	0.7786	1.01	11	0.94	0.349	1.057	10	2.02	0.0437	0.598	10	1.9	0.0575	0.803	4	-0.12	0.9049	1.001	7	0.42	0.6747	1.029	3
cg00828602	Body	WNT5A	7474	FALSE	3	55520834	-6.03	0	-6.09	0	0	2.28	0.0232	0.491	53	1.71	0.0884	0.863	8	-0.61	0.5447	--	1	1.82	0.0696	0.657	49	-2.65	0.0083	0.388	4	3.28	0.0011	0.096	13	1	1	--	0
cg00828689	TSS1500	PIGZ	80235	FALSE	3	196697064	-0.39	0.6972	1.52	0.128	0.214	0.36	0.7168	0.991	54	0.59	0.5556	1.018	4	-0.08	0.9366	--	1	1.28	0.2002	0.831	41	2.07	0.0388	0.658	4	-1.18	0.2392	0.968	3	1	1	--	0
cg00831028	1stExon	C20orf43	51507	TRUE	20	55043745	4.72	0	2.42	0.016	0.034	0.27	0.7881	0.994	63	1.73	0.0835	0.926	6	1.81	0.0712	--	1	2.69	0.0074	0.407	78	-0.08	0.9364	1.008	3	-0.56	0.5742	--	1	-0.78	0.434	1.05	5
cg00832517	TSS200	C14orf126	112487	TRUE	14	31926792	-9.65	0	-2.39	0.017	0.037	0.76	0.4475	0.88	44	2.14	0.0329	0.897	4	3.73	0.0002	--	2	-0.22	0.8287	0.928	25	0.57	0.5672	1.056	4	-1.6	0.111	0.772	8	0.27	0.7868	--	2
cg00833822	Body	ESPN	83715	FALSE	1	6515580	9.63	0	9.87	0	0	0.1	0.923	0.992	39	2.04	0.0415	0.712	5	0.69	0.4913	1.05	3	-0.3	0.7622	0.98	73	-1.12	0.2641	1.053	3	0.49	0.6247	1.012	3	1	1	--	0
cg00835771	TSS1500	FNDC4;GCKR	64838	FALSE	2	27718336	-7.28	0	-8.21	0	0	-0.42	0.6765	0.996	48	-1.79	0.0733	0.901	6	-0.39	0.6943	1.014	3	0.25	0.8055	0.954	7	-0.24	0.8097	1.023	5	3.33	0.0009	0.126	4	1	1	--	0
cg00835828	Body	REPIN1	29803	FALSE	7	150069890	-8.79	0	-7.13	0	0	0.32	0.7512	0.96	46	-1.11	0.2659	1.016	13	-1.11	0.2662	1.057	6	-2.88	0.0041	0.312	7	0.78	0.435	1.056	4	-0.23	0.8153	--	2	1	1	--	0
cg00836091	TSS200	TKT	7086	TRUE	3	53290192	-2.35	0.0188	-0.88	0.377	0.508	2.41	0.0161	0.595	34	0.67	0.5026	1.019	5	0.16	0.8726	1.019	3	1.38	0.167	0.911	46	0.35	0.7243	--	2	0.69	0.492	--	1	1	1	--	0
cg00836605	Body	JAZF1	221895	FALSE	7	28220047	-3.44	0.0006	-3.73	0	0.001	0.85	0.3967	0.905	39	0.96	0.3381	1.016	7	-0.37	0.713	1.027	3	0.46	0.6473	0.962	312	2.49	0.0132	--	2	-0.67	0.5048	1.011	9	1	1	--	0
cg00837434	Body	MTMR10	54893	FALSE	15	31283468	-8.25	0	-3.61	0	0.001	-0.96	0.337	0.687	49	-0.31	0.7539	1.016	6	-0.3	0.7642	1.038	5	2.52	0.0119	0.67	57	1	1	--	0	0.19	0.8492	1.01	13	1	1	--	0
cg00837765	TSS200	TCEB1	6921	TRUE	8	74884459	-1.3	0.1939	0.1	0.918	0.948	-0.82	0.4114	0.889	39	2.04	0.0417	0.732	10	2.73	0.0065	0.301	5	1.7	0.0901	0.705	59	1.05	0.2946	1.058	4	0.22	0.8248	1.006	19	-0.9	0.3678	--	2
cg00838919	Body	LHX4	89884	FALSE	1	180201891	3.61	0.0003	3.66	0	0.001	-1.87	0.062	0.667	55	-0.39	0.6997	1.012	4	-1.07	0.2859	--	2	2.33	0.0199	0.496	80	-0.45	0.6518	--	1	-0.75	0.4563	1.012	13	1	1	--	0
cg00839434	TSS1500	DLL1	28514	FALSE	6	170601062	0.28	0.7768	-0.23	0.816	0.878	0.51	0.6108	0.913	44	-0.08	0.9372	1	10	-0.11	0.9163	1.004	8	-0.31	0.7582	0.987	14	4.21	0	0.006	7	0.01	0.9949	--	1	1	1	--	0
cg00840926	TSS1500	ZNF584	201514	TRUE	19	58919549	3.87	0.0001	0.59	0.557	0.677	1.22	0.2219	0.792	43	0.87	0.3837	1.008	9	1.3	0.1948	1.001	5	2.45	0.0144	0.278	31	2.68	0.0075	0.406	5	0.22	0.8273	--	1	-1.38	0.1689	--	1
cg00842534	TSS200	ZNF526	116115	TRUE	19	42724308	0.5	0.6144	-0.37	0.713	0.804	-0.04	0.9698	0.993	50	-0.83	0.4068	1.02	6	1.4	0.163	--	1	-0.1	0.921	0.991	5	1	1	--	0	1.97	0.049	0.673	3	-0.33	0.7388	--	1
cg00843105	TSS200	ZNF234	10780	TRUE	19	44645597	-10.05	0	-9.61	0	0	1	0.3183	0.902	31	-0.3	0.7656	1.013	8	0.13	0.8965	1.003	4	0.11	0.9141	0.996	46	-1.34	0.1802	--	2	-2.05	0.0407	--	1	-0.23	0.8191	--	2
cg00843236	TSS200	GSG1L	146395	FALSE	16	28074980	-1.34	0.1801	-1.28	0.2	0.31	0.17	0.867	0.988	44	1.45	0.1478	0.946	8	0.89	0.3722	1.061	4	1.4	0.1617	0.813	301	3.83	0.0001	0.029	9	1.52	0.1283	0.884	15	1	1	--	0
cg00843623	Body	ZNF433	163059	FALSE	19	12146163	-20.17	0	-21.05	0	0	0.56	0.5742	0.944	49	1.85	0.0645	0.805	4	1.85	0.0645	--	2	2.77	0.0058	0.347	39	0.67	0.5059	--	2	1	1	--	0	1	1	--	0
cg00843634	Body	SOX7	83595	FALSE	8	10584169	0.01	0.9899	0.24	0.807	0.873	-0.94	0.3485	0.873	60	-2.02	0.0444	0.725	10	-1.43	0.1541	1.008	6	-2.87	0.0043	0.319	133	0.42	0.6768	1.033	5	-1.78	0.0764	0.783	9	1	1	--	0
cg00844074	Body	MCF2L	23263	FALSE	13	113701892	1.15	0.2514	1.77	0.077	0.141	-2.03	0.0427	0.603	48	-0.06	0.9545	1.004	6	-0.35	0.7252	--	2	-0.32	0.7476	0.943	229	-0.84	0.4003	1.054	5	0.31	0.7529	--	1	1	1	--	0
cg00844328	Body	N4BP2L1	90634	FALSE	13	33002010	-4.52	0	-5.06	0	0	3.01	0.0027	0.296	32	3.6	0.0004	0.072	6	2.24	0.0255	0.657	3	0.56	0.5731	0.947	46	-0.68	0.4952	1.053	4	1.33	0.1848	0.958	8	1	1	--	0
cg00845942	TSS1500	DPY19L2	283417	FALSE	12	64062724	-5.88	0	-5.82	0	0	-0.95	0.3416	0.872	53	-0.97	0.3345	1.012	10	-1.48	0.1384	0.993	7	-2.94	0.0034	0.297	186	0.17	0.8665	1.015	6	-0.17	0.8623	1.003	6	-0.73	0.4633	--	1
cg00846300	TSS1500	ZNF543	125919	FALSE	19	57831632	-17.63	0	-18.27	0	0	-1.22	0.2212	0.794	58	0.42	0.6748	1.008	19	0.12	0.9068	1	8	-0.63	0.5287	0.924	15	-1.81	0.0701	0.849	5	2.94	0.0034	0.234	7	-0.33	0.7389	--	1
cg00846340	1stExon	RNF4	6047	TRUE	4	2470860	-8.57	0	-1.43	0.153	0.248	1.37	0.1717	0.938	48	2.8	0.0052	0.747	4	2.8	0.0052	0.773	4	0.18	0.8556	0.894	51	-0.26	0.7954	1.013	3	-0.57	0.5693	0.991	7	-1.71	0.0886	0.805	11
cg00846720	TSS200	NEK1	4750	TRUE	4	170533756	-3.85	0.0001	-1.21	0.226	0.342	-0.05	0.9609	0.975	33	-2.12	0.0344	0.688	6	-1.67	0.096	0.918	4	-1.96	0.0506	0.357	197	0.49	0.6239	1.003	3	0.02	0.9871	1.006	6	-0.36	0.7198	1.03	3
cg00847044	Body	ZFYVE28	57732	FALSE	4	2419822	-2.31	0.0212	-3.27	0.001	0.003	2.17	0.0302	0.519	41	-0.58	0.5633	1.015	4	0.3	0.7658	--	2	2.69	0.0075	0.376	184	2.77	0.0059	--	2	1.05	0.2934	0.991	7	1.18	0.24	--	2
cg00848394	TSS200	WDR51A	25886	TRUE	3	52188768	1.56	0.12	0.71	0.479	0.606	1.44	0.1499	0.691	53	1.04	0.2989	0.995	4	2.64	0.0085	--	2	2.07	0.0394	0.515	89	1.8	0.0718	--	2	0.48	0.6299	--	2	1	1	--	0
cg00851333	TSS1500	TRIM8	81603	FALSE	10	104403453	-5.32	0	-2.31	0.021	0.045	-0.45	0.6546	0.839	43	2.04	0.0423	0.903	5	1.92	0.0556	--	2	0.71	0.4796	0.988	25	0.02	0.9846	1.028	6	1.33	0.1844	0.983	3	1	1	--	0
cg00851616	Body	COQ3	51805	TRUE	6	99841786	0.23	0.8186	-1.86	0.064	0.119	-0.77	0.442	0.948	34	0.68	0.498	1.017	6	0.82	0.4099	1.058	4	1	0.3198	0.824	41	2.38	0.0178	0.439	5	1.74	0.0826	--	1	1	1	--	0
cg00851761	Body	JAKMIP3	282973	FALSE	10	133951761	11.26	0	11.41	0	0	1.17	0.2406	0.857	55	0.14	0.8912	1.004	6	-2.54	0.0112	--	2	2.34	0.0195	0.565	137	-0.32	0.7476	--	2	0.12	0.9059	1	22	1	1	--	0
cg00851770	TSS1500	CIDEA	1149	FALSE	18	12254175	-5.27	0	-5.3	0	0	0.42	0.6729	0.971	57	-0.4	0.6873	1.012	11	-0.24	0.8113	1.018	7	-0.78	0.4348	0.922	57	1.56	0.1186	0.95	3	-0.74	0.4618	--	1	2.11	0.0356	--	2
cg00852613	TSS200	RCBTB1	55213	FALSE	13	50159829	1.82	0.069	1.44	0.151	0.246	0.99	0.3238	0.877	43	3.74	0.0002	0.041	3	3.74	0.0002	0.029	3	-1.76	0.0789	0.711	63	-0.49	0.627	--	2	-0.11	0.9138	1.003	6	0.53	0.5978	--	1
cg00853480	Body	ZNF93	81931	FALSE	19	20012036	-16.03	0	-17.14	0	0	-0.33	0.7418	0.973	43	-0.6	0.5502	1.017	15	-0.64	0.5249	1.051	10	2.13	0.0338	0.567	78	0.59	0.5552	1.053	5	1.87	0.0626	0.757	3	1	1	--	0
cg00854242	TSS1500	GALR1	2587	FALSE	18	74961724	-3.1	0.002	-3.51	0	0.001	1.27	0.2041	0.69	68	0.7	0.485	1.016	18	0.09	0.9301	1.025	10	-2.12	0.0344	0.669	63	-1.63	0.1044	0.978	7	1	1	--	0	1	1	--	0
cg00856157	5'UTR	UGT8	7368	FALSE	4	115519920	-11.54	0	-11.84	0	0	0.97	0.3348	0.86	58	0.91	0.3609	1.01	11	0.52	0.606	1.045	4	0.48	0.6326	0.94	123	0.74	0.4601	1.056	3	1.64	0.1012	0.841	7	2.32	0.021	0.573	5
cg00856177	1stExon	TMED5;CCDC18	50999	FALSE	1	93645673	2.34	0.0193	0.66	0.507	0.632	1.62	0.1054	0.603	41	1.76	0.0792	0.771	7	1.19	0.2347	1.011	4	1.5	0.1342	0.719	38	2.02	0.044	0.782	5	1.04	0.3007	0.993	12	1	1	--	0
cg00856375	TSS200	PSMD14	10213	TRUE	2	162164676	-1.4	0.1608	-1.06	0.288	0.413	1.06	0.2905	0.872	58	0.63	0.5274	1.018	4	-0.22	0.8233	--	2	-1.28	0.2017	0.813	130	2.16	0.0315	--	2	1	1	--	0	1.49	0.1366	--	1
cg00856775	Body	ZNF469	84627	FALSE	16	88504211	12.82	0	13.55	0	0	-0.7	0.4815	0.916	61	-0.38	0.7058	1.011	12	0.03	0.9774	1.001	8	1	1	--	0	1.61	0.1072	--	2	1.98	0.0484	0.721	7	1	1	--	0
cg00857137	Body	TLE2	7089	FALSE	19	3006720	14.32	0	15.16	0	0	-0.89	0.3713	0.859	48	2.29	0.0226	0.563	8	1.49	0.1363	0.998	3	-0.02	0.9841	0.99	86	-1.22	0.2247	1.054	4	1	1	--	0	0.83	0.4043	--	1
cg00857182	TSS200	PSD;FBXL15	5662	TRUE	10	104179024	-0.1	0.9181	-0.56	0.575	0.693	0.83	0.4091	0.896	38	0.85	0.3972	1.015	6	0.08	0.9362	1.014	4	0.77	0.4393	0.904	35	2.24	0.0255	0.548	6	1	1	--	0	-0.21	0.833	--	1
cg00857968	TSS200	TAP2	6891	TRUE	6	32806547	-1.77	0.0771	-0.46	0.643	0.749	0.05	0.9602	0.907	27	-1.08	0.2803	1.014	4	-1.72	0.0862	0.961	3	0.18	0.8548	0.971	18	0.85	0.3936	1.054	6	2.28	0.0229	0.348	13	1	1	--	0
cg00857998	Body	DSTYK	25778	TRUE	1	205179979	-4.64	0	-1.1	0.272	0.395	2.04	0.0422	0.477	49	0.2	0.8445	1.003	9	1.75	0.0813	0.941	5	1.26	0.2075	0.909	79	-0.84	0.4023	1.053	3	-0.17	0.8616	1.012	18	1	1	--	0
cg00858015	TSS200	GTF3C6	112495	TRUE	6	111279703	0.58	0.5607	-2.45	0.014	0.032	1.99	0.0472	0.464	41	0.56	0.5728	1.015	7	1.84	0.0662	0.843	6	2.17	0.0304	0.436	17	2.4	0.0167	0.559	4	1	1	--	0	1	1	--	0
cg00858899	TSS1500	CCND1	595	TRUE	11	69455277	-2.03	0.0427	-1.39	0.166	0.265	1.38	0.1682	0.776	48	-0.37	0.7128	1.009	3	-0.26	0.7982	--	2	0.08	0.9335	0.995	30	-0.08	0.9374	1.008	4	2.47	0.0137	0.37	11	1.11	0.2668	--	1
cg00859544	TSS200	GJA3	2700	FALSE	13	20735242	-5.53	0	-5.4	0	0	-0.59	0.553	0.935	45	-0.68	0.4954	1.018	8	-0.21	0.8308	1.016	3	0.79	0.432	0.898	34	2.52	0.012	0.476	6	-1.43	0.1525	0.909	14	1	1	--	0
cg00861308	Body	UBE2E1	7324	TRUE	3	23852449	-2.99	0.0028	-4.42	0	0	0.73	0.4683	0.909	54	2.06	0.0396	0.69	9	2.26	0.0242	0.593	6	-0.87	0.3839	0.907	90	0.38	0.7047	--	1	0.53	0.5998	--	2	1	1	--	0
cg00861875	TSS200	RBM23	55147	FALSE	14	23388435	-7.94	0	-9.13	0	0	2.2	0.0282	0.571	35	-1.07	0.2839	0.998	5	0.35	0.7265	--	1	1.15	0.2504	0.868	30	0.73	0.4635	--	1	-0.17	0.8686	--	2	1	1	--	0
cg00862618	TSS200	FKBP4	2288	TRUE	12	2904096	-7.18	0	-2.64	0.008	0.02	-2.37	0.0183	0.495	48	-0.98	0.3293	0.901	10	-0.59	0.5574	1.041	4	-0.65	0.5133	0.917	9	0.08	0.9383	1.017	7	0.12	0.9022	--	1	-0.84	0.4012	--	2
cg00862883	TSS1500	TMEM170B	100113407	TRUE	6	11537706	-2.04	0.0419	-3.98	0	0	1.59	0.1122	0.703	54	3.22	0.0013	0.081	6	0.62	0.5338	1.058	4	3.18	0.0016	0.169	61	0.53	0.5975	1.043	4	1.88	0.0612	0.772	15	0.72	0.4722	--	1
cg00865118	Body	LMF1	64788	FALSE	16	1011963	8.5	0	10.04	0	0	1.73	0.0838	0.769	62	1.13	0.261	1.016	7	0.3	0.7607	1.007	3	0.04	0.9671	0.992	173	1.28	0.2023	1.05	5	-2.68	0.0075	0.21	8	1	1	--	0
cg00865356	TSS200	FAM190A	401145	FALSE	4	91048559	-11.72	0	-11.77	0	0	-0.36	0.7226	0.971	62	-0.43	0.6692	1.012	9	-0.63	0.5264	1.045	4	1.09	0.2741	0.867	494	-0.21	0.8324	1.015	3	-0.74	0.4615	1.013	23	2.1	0.0363	--	1
cg00866373	5'UTR	ZCCHC4	29063	TRUE	4	25314400	-4.33	0	-0.97	0.333	0.462	2.06	0.0399	0.791	43	3.55	0.0004	0.184	7	0.92	0.3594	1.045	5	1.58	0.1148	0.937	75	-0.38	0.7013	1.033	3	-0.46	0.6424	1.012	4	1	1	--	0
cg00866399	Body	EMX1	2016	FALSE	2	73148052	13.89	0	13.89	0	0	-0.03	0.9775	1	52	0.38	0.7032	1.012	13	0.25	0.8026	1.018	10	-0.29	0.7725	0.985	40	-2.33	0.0201	0.598	7	0.28	0.7767	--	1	0.98	0.3251	--	1
cg00866690	5'UTR	PRKCZ	5590	FALSE	1	2066631	-5.7	0	-5.26	0	0	0.02	0.9843	0.999	41	-0.59	0.5539	1.015	5	-0.48	0.6282	--	2	2.59	0.0099	0.476	154	2.7	0.0071	0.349	4	-1.17	0.2438	--	2	-0.01	0.9908	1.002	4
cg00866976	TSS1500	GNAO1;LOC283856	2775	FALSE	16	56224782	-5.23	0	-5.22	0	0	-0.87	0.3822	0.892	45	-1.77	0.0778	0.848	5	0.26	0.7928	--	2	2.11	0.0354	0.613	194	1.57	0.1159	--	1	-1.27	0.206	--	2	0.64	0.5218	--	2
cg00866986	1stExon	ATPAF2;C17orf39	91647	TRUE	17	17942403	3.44	0.0006	-0.3	0.764	0.842	-1.41	0.1599	0.844	29	-0.23	0.8191	--	1	-0.23	0.8191	--	1	0.1	0.9198	0.958	71	0.76	0.449	1.056	6	1	1	--	0	2.02	0.0443	--	1
cg00867273	TSS1500	ROGDI	79641	TRUE	16	4852936	-5.64	0	-3.09	0.002	0.005	1.82	0.07	0.733	54	3.21	0.0014	0.309	10	-0.77	0.4419	1.059	4	-0.56	0.5759	0.944	15	0.87	0.3866	1.053	5	-0.11	0.9143	--	2	-0.77	0.4428	--	1
cg00867446	5'UTR	ACIN1;C14orf119	22985	TRUE	14	23564668	-7.68	0	-2.51	0.012	0.027	0.24	0.8086	0.905	39	0.92	0.3563	1.005	7	1.07	0.2864	1.031	6	-2.53	0.0115	0.221	54	-1.24	0.2157	--	2	-0.38	0.7056	1.013	4	1	1	--	0
cg00867475	TSS200	C7orf59	389541	TRUE	7	99746517	-0.46	0.648	0.71	0.481	0.608	-1.12	0.2621	0.813	49	-1.69	0.0923	0.729	8	-0.62	0.5345	1.046	4	0.39	0.6938	0.971	8	-0.14	0.8902	--	1	1	1	--	0	2.29	0.0224	--	1
cg00867626	Body	KDM2B	84678	FALSE	12	121905749	1.19	0.2354	0.78	0.436	0.566	0.26	0.7967	0.971	41	-0.01	0.9951	1	7	0.07	0.9478	1.007	5	-0.75	0.4544	0.945	168	0	0.9988	1.002	4	-2.61	0.0094	0.39	3	1	1	--	0
cg00868383	TSS1500	ZNF132	7691	TRUE	19	58951814	-16.92	0	-18.38	0	0	0.53	0.5976	0.948	47	0.84	0.4005	1.016	9	1.78	0.0762	0.881	5	0.24	0.8131	0.983	18	-2.37	0.0181	0.533	5	1.27	0.206	--	1	1	1	--	0
cg00871530	TSS1500	ARL6IP6;PRPF40A	151188	FALSE	2	153573966	2.08	0.038	1.11	0.266	0.389	1.74	0.0831	0.704	47	1.18	0.2384	0.983	7	0.47	0.639	1.04	5	0.75	0.4565	0.927	70	0.1	0.9211	1.011	4	1	1	--	0	3.03	0.0026	0.133	3
cg00872984	Body	TNXB	7148	FALSE	6	32063991	4.55	0	4.69	0	0	-0.73	0.4668	0.868	46	-1.15	0.2491	0.995	5	-2.05	0.0405	--	1	1.23	0.2177	0.845	89	0.69	0.4936	1.043	5	2.02	0.0442	--	2	-0.86	0.3906	1.048	3
cg00873521	TSS200	IARS;SNORA84	3376	FALSE	9	95056130	1.69	0.0912	-0.73	0.467	0.595	2.42	0.0157	0.488	38	1.13	0.2589	1.007	12	-0.11	0.9133	1.003	4	0.06	0.954	0.986	94	0.47	0.6359	1.046	4	-0.42	0.6728	1.007	4	-0.01	0.9884	--	1
cg00873850	5'UTR	PDGFRA	5156	FALSE	4	55099837	-0.12	0.9077	-0.38	0.706	0.799	-0.33	0.7401	0.988	69	-0.65	0.5138	1.019	10	-0.05	0.9598	1.011	7	1.44	0.1509	0.792	131	-0.18	0.8542	1.005	8	0.46	0.6455	1.012	17	-2.12	0.0345	0.635	3
cg00874225	Body	SPTBN2	6712	FALSE	11	66458784	7.21	0	8.34	0	0	0.53	0.5933	0.964	43	0.05	0.9626	1	8	-0.43	0.6668	1.029	5	-0.95	0.3431	0.895	56	2.35	0.0192	--	1	1	1	--	0	1	1	--	0
cg00875636	1stExon	CELSR1	9620	FALSE	22	46931138	-5.63	0	-4.99	0	0	0.33	0.7385	0.986	49	-0.67	0.5	1.018	10	-2.52	0.012	0.447	6	-1.98	0.0482	0.576	201	-1.11	0.2668	--	2	0.42	0.6738	1.007	7	1	1	--	0
cg00875804	TSS1500	KIAA0182	23199	FALSE	16	85645571	-0.93	0.3501	-0.13	0.899	0.936	-1.26	0.209	0.789	33	-0.15	0.8788	1.005	5	-0.22	0.8223	--	1	-2	0.0462	0.573	85	0.14	0.8905	1.009	3	-0.79	0.4322	1.013	10	-0.1	0.9176	1.013	3
cg00875805	Body	MAML3	55534	FALSE	4	140656749	0.16	0.8741	0.1	0.916	0.947	-1.54	0.1251	0.735	44	-2.74	0.0064	0.333	8	-1.42	0.1554	1.007	6	-0.18	0.8593	0.987	284	-1.58	0.1145	0.952	3	0.92	0.3556	1.009	9	-0.7	0.4819	--	2
cg00875960	5'UTR	ZNF625	90589	FALSE	19	12267308	-18.86	0	-19.95	0	0	-0.17	0.8635	1	53	-0.55	0.5824	1.013	17	-0.07	0.9408	1.005	8	-1.55	0.1206	0.825	36	-3.36	0.0008	--	1	4.04	0.0001	--	2	0.72	0.4707	--	2
cg00876462	TSS200	PFDN4	5203	TRUE	20	52824483	3.15	0.0017	0.69	0.493	0.62	-0.2	0.841	0.98	51	-0.04	0.9686	1.003	7	-0.5	0.6196	1.037	5	1.99	0.0475	0.65	27	0.68	0.4947	1.053	5	0.01	0.9892	1.001	3	0.1	0.9209	--	1
cg00876571	TSS1500	SLC25A19	60386	TRUE	17	73285853	-0.77	0.4398	-0.29	0.769	0.846	2.23	0.0265	0.624	40	1.05	0.2935	1.019	9	1.63	0.1028	--	2	1.36	0.176	0.829	30	-0.94	0.3502	1.048	3	-0.45	0.6545	--	1	-1.09	0.2773	--	1
cg00877401	1stExon	MRPL43;C10orf2	84545	TRUE	10	102747149	-1.1	0.2721	-0.59	0.557	0.677	1.94	0.0527	0.621	46	5.41	0	0	4	7.18	0	--	2	1.91	0.0565	0.646	20	0.17	0.868	1.013	4	0.34	0.734	1.007	5	0.36	0.7223	--	2
cg00877691	3'UTR	DCLK2	166614	FALSE	4	151177553	-1.28	0.1991	-1.01	0.312	0.439	-1.94	0.0523	0.622	57	-3.05	0.0024	0.194	8	-1.81	0.0704	0.86	5	-0.18	0.8562	0.98	193	0.72	0.4712	1.054	4	1.43	0.1538	0.93	4	0.62	0.5374	1.037	5
cg00877887	1stExon	DUOXA2;DUOX2	405753	FALSE	15	45406654	-6.28	0	-6.71	0	0	-1.06	0.2876	0.802	46	-0.46	0.6481	1.017	7	-0.55	0.5834	--	2	2.37	0.018	0.476	6	-0.18	0.8534	--	1	-1.06	0.2918	--	2	-1	0.3196	--	1
cg00878605	3'UTR	UNC13A	23025	TRUE	19	17716645	-0.9	0.3683	-1.12	0.262	0.383	0.3	0.7659	0.981	69	2.44	0.0151	0.446	12	1.24	0.2153	1.045	4	-0.4	0.6862	0.985	159	1.26	0.2094	0.984	3	0.33	0.7442	1.006	11	1	1	--	0
cg00878827	TSS200	YLPM1	56252	TRUE	14	75229987	3.11	0.0019	2.08	0.038	0.075	-1.35	0.1767	0.781	41	-2.25	0.0247	0.622	7	-2.07	0.0394	--	2	-1.17	0.2408	0.866	97	1.05	0.2934	--	1	0.16	0.8705	1.003	4	1	1	--	0
cg00879447	Body	CCDC85A	114800	FALSE	2	56412077	-5.37	0	-5.33	0	0	1.02	0.3091	0.858	60	1.97	0.049	0.761	9	1.97	0.0489	0.78	4	0.36	0.7177	0.977	262	0.24	0.8108	1.019	8	-1.17	0.2414	0.971	12	1.04	0.2995	--	2
cg00880452	1stExon	SYCN	342898	FALSE	19	39694617	-0.07	0.9477	-0.23	0.816	0.879	-0.89	0.3764	0.955	59	-2.5	0.0126	0.61	6	0.81	0.4188	--	1	-0.35	0.7301	0.997	7	-0.97	0.3333	1.056	6	1.56	0.1198	--	2	1	1	--	0
cg00881254	TSS200	TYMS;C18orf56	7298	TRUE	18	657522	1.46	0.1437	-0.25	0.801	0.868	0.39	0.6934	0.947	42	-0.71	0.4806	1.02	9	-0.61	0.5426	--	1	1.11	0.2691	0.858	30	2.22	0.0266	0.578	6	-1.39	0.1651	--	2	1	1	--	0
cg00881883	5'UTR	CNPY3	10695	TRUE	6	42897299	-1.06	0.2905	0.81	0.418	0.549	1.28	0.2022	0.923	55	-0.65	0.5188	1.011	6	-0.35	0.7257	1.001	4	2.89	0.004	0.304	16	-0.75	0.4514	1.057	5	0.24	0.8118	1	4	-0.99	0.3224	1.038	4
cg00883150	5'UTR	NEIL3	55247	TRUE	4	178230997	-4.54	0	-4.57	0	0	1.2	0.23	0.808	66	1.99	0.0466	0.713	11	-0.95	0.3433	1.061	3	-0.8	0.4229	0.932	83	-0.6	0.5487	--	1	4.47	0	0.004	3	1	1	--	0
cg00883712	5'UTR	CD2BP2	10421	FALSE	16	30366293	-5.33	0	-0.52	0.602	0.715	-0.49	0.6234	0.867	45	-0.36	0.7173	1.016	6	-0.95	0.3423	1.045	4	-0.77	0.4398	0.948	3	2.24	0.0253	0.653	3	0.95	0.3412	1.012	7	0.24	0.8122	--	1
cg00884221	TSS1500	IGFBP7	3490	FALSE	4	57976915	-6.58	0	-6.6	0	0	-0.83	0.407	0.901	58	0.24	0.8105	1.006	7	-0.83	0.4049	1.057	4	0.73	0.4644	0.932	117	2.16	0.0312	--	2	1	1	--	0	1	1	--	0
cg00885266	TSS1500	GLYR1;UBN1	84656	FALSE	16	4897918	-0.48	0.6285	1.08	0.281	0.405	0.82	0.4152	0.904	40	2.41	0.0165	0.507	8	1.49	0.136	0.998	3	0.46	0.649	0.98	80	-1.77	0.0771	0.802	4	0.57	0.571	1.01	9	1	1	--	0
cg00887700	TSS200	EIF2B1;GTF2H3	1967	TRUE	12	124118360	2.92	0.0036	0.76	0.445	0.575	2.77	0.0059	0.342	37	-0.04	0.9708	1.003	5	-0.13	0.895	1.003	3	1.44	0.1515	0.738	26	0.65	0.5182	1.053	3	-0.17	0.8682	1.002	4	1.07	0.2855	1.031	5
cg00889833	Body	XYLB	9942	TRUE	3	38388432	0.51	0.6067	-1.85	0.064	0.12	0.52	0.6012	0.874	50	0.57	0.5672	1.018	6	-0.45	0.6514	1.024	4	-2.14	0.0325	0.752	106	0.52	0.6062	1.018	7	1.12	0.265	0.969	6	1	1	--	0
cg00890010	TSS200	MCCC1	56922	TRUE	3	182817389	-3.67	0.0003	-7.05	0	0	1.11	0.2683	0.859	56	-0.9	0.3679	1.016	8	-1.95	0.0512	0.838	3	2.25	0.0245	0.459	136	0.92	0.3601	1.056	3	0.73	0.4635	--	1	0.91	0.3654	--	2
cg00890148	TSS200	GSS	2937	TRUE	20	33543755	-2.75	0.006	0.46	0.645	0.75	-0.91	0.3612	0.903	58	-0.63	0.5298	1.013	7	0.01	0.9931	--	2	3.02	0.0027	0.257	39	-0.5	0.6198	1.019	5	1	1	--	0	1	1	--	0
cg00890840	TSS1500	MYLK	4638	FALSE	3	123603455	-6.24	0	-6.22	0	0	2.23	0.0261	0.485	43	3.51	0.0005	0.08	5	3.05	0.0024	0.211	3	-0.04	0.9685	1	236	1.27	0.2037	1.042	3	0.57	0.5702	1.012	3	-0.17	0.8628	--	1
cg00891541	5'UTR	SMPD3	55512	FALSE	16	68481487	-5.41	0	-5.39	0	0	-0.52	0.6066	0.941	42	-2.37	0.0181	0.515	9	-1.78	0.0754	0.875	4	1.47	0.1421	0.798	116	0.55	0.5847	--	1	-2.31	0.0212	0.487	9	-0.23	0.8204	--	2
cg00891649	5'UTR	MAPT;LOC100130148;LOC100128977	4137	FALSE	17	43972573	-3.86	0.0001	-4.17	0	0	-0.8	0.4267	0.913	50	1.61	0.109	0.901	10	2.06	0.0396	0.717	7	0.49	0.6216	0.955	163	0	0.9987	1	4	1.53	0.1271	0.89	11	-2.68	0.0075	--	1
cg00892798	Body	NGFR	4804	FALSE	17	47572909	-5.57	0	-5.52	0	0	2.18	0.0299	0.45	40	0.76	0.4484	1.004	7	0.24	0.8106	--	2	-1.68	0.093	0.794	44	0.7	0.4829	1.056	4	1.4	0.1625	0.901	14	0.03	0.9764	--	1
cg00893538	5'UTR	SLC19A2	10560	FALSE	1	169455088	2.99	0.0028	0.48	0.632	0.74	2.1	0.0366	0.453	52	0.93	0.3526	1.018	6	1.57	0.116	0.977	3	-0.81	0.4179	0.975	33	-0.48	0.634	1.042	6	1.58	0.1158	0.923	5	1	1	--	0
cg00893636	TSS200	EPM2AIP1;MLH1	9852	FALSE	3	37034840	-20.02	0	-22.27	0	0	3.2	0.0014	0.24	47	5.6	0	0	9	7.06	0	0	6	1	1	--	0	-0.19	0.848	1.018	5	-0.47	0.6388	1.013	14	-0.89	0.3759	--	2
cg00894093	TSS1500	SGTB;NLN	54557	TRUE	5	65018509	2.53	0.0115	-0.25	0.805	0.871	1.32	0.187	0.771	35	0.82	0.4142	1.019	7	0.9	0.3676	1.052	5	0.13	0.8969	0.865	73	2.09	0.0366	--	2	1.48	0.1392	0.682	9	1	1	--	0
cg00894870	Body	MRTO4;KIAA0090	51154	TRUE	1	19578612	2.43	0.0153	1.14	0.254	0.375	0.43	0.6708	0.932	29	1.41	0.1587	0.932	7	1.74	0.0828	0.926	5	0.96	0.3393	0.874	14	2.05	0.0408	0.653	5	1.35	0.1771	--	2	0.59	0.558	--	2
cg00895354	5'UTR	MYT1	4661	FALSE	20	62810199	11.86	0	12.49	0	0	-0.77	0.4413	0.913	86	-0.58	0.5614	1.016	15	-0.06	0.9545	1.004	5	-0.47	0.6419	0.962	188	0.33	0.7398	--	2	-2.14	0.0327	0.607	11	2.46	0.0143	0.453	4
cg00896043	3'UTR	STK11	6794	FALSE	19	1228271	0.47	0.6388	2.24	0.025	0.052	1.04	0.2976	0.881	42	1.17	0.243	0.983	5	0.79	0.4299	--	1	-2.5	0.0128	0.433	65	-0.87	0.3852	1.055	3	1.13	0.2608	0.976	5	-4.23	0	0.004	3
cg00899483	5'UTR	STAT5A	6776	TRUE	17	40440503	-7.87	0	-9.37	0	0	1.22	0.2214	0.846	34	1.24	0.2153	0.969	6	-0.06	0.951	1.006	3	2.04	0.0422	0.552	39	-0.28	0.7825	1.022	7	-0.26	0.7931	1.006	3	-0.69	0.4877	1.037	5
cg00900589	3'UTR	TAPBP;RGL2	6892	TRUE	6	33267581	3.25	0.0012	2.5	0.013	0.028	0.26	0.7924	0.97	48	-1.23	0.2185	0.999	6	0.63	0.531	--	2	2.93	0.0035	0.34	14	0.05	0.9583	1.02	6	0.03	0.973	--	1	1	1	--	0
cg00900933	1stExon	ARL5C	390790	FALSE	17	37322028	1.96	0.0497	1.53	0.125	0.211	0.61	0.543	0.926	54	0.28	0.7783	1.007	8	-0.04	0.9665	--	1	-3.2	0.0014	0.267	30	-0.13	0.8956	1.012	3	1	1	--	0	-0.25	0.802	--	1
cg00902147	Body	CANT1	124583	FALSE	17	76993394	-10.7	0	-14.76	0	0	-0.3	0.7651	0.965	55	-0.2	0.8377	1.007	10	-0.03	0.9757	1.008	5	-1.81	0.0711	0.787	39	-3.6	0.0003	--	2	-2.35	0.0189	0.487	8	-0.41	0.6804	1.021	3
cg00902496	3'UTR	BTBD19	149478	TRUE	1	45279638	4.52	0	4.39	0	0	-3.05	0.0024	0.309	41	-1.8	0.0727	0.846	5	-0.65	0.5135	1.048	3	2.68	0.0075	0.369	14	1	1	--	0	1	1	--	0	1	1	--	0
cg00902873	TSS200	SEC61A1	29927	TRUE	3	127771089	-1.63	0.1033	-0.16	0.875	0.919	-1.64	0.1019	0.686	43	0.34	0.7333	1.008	11	-0.17	0.8625	1.014	4	-3.6	0.0004	0.129	25	-0.91	0.3629	1.057	3	-0.67	0.5042	1.012	6	0.13	0.8935	--	1
cg00903962	5'UTR	HIST1H1C	3006	TRUE	6	26056695	-0.89	0.3755	-0.37	0.711	0.802	2.06	0.0395	0.581	64	0.65	0.5134	1.017	10	-0.15	0.8807	1.02	4	1	1	--	0	-0.04	0.968	1.006	11	1.34	0.1796	--	2	1	1	--	0
cg00904063	TSS200	FDXR	2232	TRUE	17	72869185	-3.74	0.0002	-0.85	0.398	0.529	1.22	0.2234	0.909	69	-0.18	0.8602	1.007	16	-0.04	0.9678	1.009	14	2.12	0.0345	0.573	19	-0.66	0.5096	1.05	3	1	1	--	0	1	1	--	0
cg00906926	Body	CCDC42B	387885	TRUE	12	113591276	-1.22	0.2234	-0.73	0.468	0.597	-2.64	0.0086	0.401	55	-0.63	0.5308	1.016	5	0.67	0.5031	--	2	-0.89	0.3746	0.909	15	-1.68	0.0938	0.879	3	1	1	--	0	1	1	--	0
cg00906934	TSS1500	SGCE;PEG10	8910	TRUE	7	94286232	-9.09	0	-8.86	0	0	-0.42	0.6719	0.954	61	-2.08	0.0379	0.672	14	-2.24	0.0254	0.584	10	-0.15	0.8815	0.989	121	2.36	0.0186	0.549	4	-0.05	0.9615	--	1	1	1	--	0
cg00907402	TSS200	WDTC1	23038	TRUE	1	27560845	0.15	0.8785	-0.22	0.825	0.885	1.38	0.1693	0.776	51	-0.04	0.9699	1.001	11	0.49	0.6274	--	1	-0.47	0.6365	0.962	90	2.3	0.0218	0.578	4	0.25	0.803	1.006	12	0.75	0.4563	--	1
cg00907756	Body	FGFR3	2261	FALSE	4	1803077	3.55	0.0004	4.33	0	0	0.02	0.9816	0.921	55	3.34	0.0009	0.665	7	3.31	0.001	0.84	5	0.83	0.4074	0.97	38	1.45	0.148	0.971	5	0.4	0.6865	--	1	3.17	0.0016	--	1
cg00909395	1stExon	CD2AP	23607	FALSE	6	47445672	-1.61	0.107	-0.89	0.373	0.504	-2.46	0.0142	0.386	49	-1.52	0.1297	0.932	10	-0.36	0.7168	1.024	7	0.28	0.7784	0.997	158	0.32	0.7528	1.026	5	-0.16	0.8694	1.002	7	1.67	0.0947	--	2
cg00910640	TSS200	C2orf73	129852	TRUE	2	54557974	-0.08	0.9398	-0.01	0.99	0.994	-0.02	0.9823	0.997	38	2.22	0.027	0.614	7	-0.14	0.8908	1.01	3	1.76	0.0783	0.705	64	0.26	0.7921	1.023	6	-0.69	0.4922	1.012	4	1	1	--	0
cg00910695	1stExon	RSPO2	340419	FALSE	8	109095568	-3.94	0.0001	-3.92	0	0	0.74	0.459	0.914	95	0.58	0.5632	1.015	13	1.27	0.2052	1.036	9	1.96	0.0507	0.626	280	-2.03	0.0429	0.732	13	0.05	0.9591	1.001	16	2.18	0.0298	0.62	7
cg00911289	1stExon	RAB43	339122	FALSE	3	128840257	-2.02	0.0432	-0.73	0.463	0.592	-0.03	0.9799	0.99	43	1.59	0.1124	0.861	6	-0.08	0.9361	1.005	3	-1.02	0.3058	0.845	64	2.69	0.0074	--	2	1.51	0.1318	0.91	4	1	1	--	0
cg00911351	Body	PCDHGA4;PCDHGA6;PCDHGA1;PCDHGA5;PCDHGB1;PCDHGA3;PCDHGA2;PCDHGA7;PCDHGB2;PCDHGB4;PCDHGB3	56111	FALSE	5	140767255	-3.89	0.0001	-4.05	0	0	-0.19	0.8501	0.997	66	-2.09	0.0374	0.65	9	-2.52	0.0122	0.441	3	-0.27	0.7849	0.991	182	-0.12	0.9061	1.006	4	-0.33	0.7434	1.007	3	1	1	--	0
cg00911794	3'UTR	HIC1	3090	FALSE	17	1962132	1.22	0.221	0.69	0.49	0.617	2.2	0.0279	0.433	30	0.42	0.6734	--	2	1	1	--	0	1.21	0.2269	--	1	1	1	--	0	0	0.9974	--	2	1	1	--	0
cg00911813	5'UTR	TNRC18	84629	FALSE	7	5462104	1.06	0.2901	-0.79	0.428	0.558	-1.15	0.2497	0.797	34	0.58	0.5629	1.016	6	0.53	0.5946	1.04	4	2.17	0.0306	0.553	143	3.1	0.002	--	2	0.17	0.8632	1.003	6	-0.97	0.3325	--	1
cg00911981	TSS200	ATR	545	TRUE	3	142297824	3.05	0.0023	0.3	0.768	0.845	1.24	0.2145	0.747	61	0.54	0.5877	1.016	9	0.1	0.9176	1.006	3	2	0.0458	0.548	156	0.11	0.9101	--	2	1.36	0.1741	--	1	1	1	--	0
cg00912639	1stExon	PYROXD1	79912	TRUE	12	21590544	-4.12	0	-2.64	0.008	0.019	0.2	0.8399	0.988	71	-0.93	0.3538	1.016	9	-1.07	0.2832	1.049	5	0.38	0.7025	0.997	52	3.11	0.002	0.184	4	-0.07	0.9405	1.001	11	1	1	--	0
cg00913755	Body	KIFC1	3833	TRUE	6	33359786	-2.3	0.0214	-0.83	0.408	0.539	1.3	0.1953	0.922	47	-0.22	0.8251	1.014	7	-0.05	0.9573	1.017	3	1.19	0.234	0.948	24	-2.48	0.0134	0.494	7	1	1	--	0	-1.3	0.1948	--	1
cg00914022	5'UTR	PKNOX2	63876	FALSE	11	125035218	-2.73	0.0065	-2.79	0.005	0.013	1.65	0.1001	0.716	48	2.47	0.0137	--	2	4.05	0.0001	--	1	0.02	0.9854	0.996	263	1.22	0.2212	1.043	7	0.31	0.7564	1.006	4	0.11	0.9152	--	1
cg00915244	Body	GOLGA3	2802	FALSE	12	133378492	-5.63	0	-1.95	0.051	0.099	-2.71	0.007	0.334	48	0.43	0.6686	1.013	9	0.32	0.7522	1.027	6	-0.92	0.356	0.908	104	1.05	0.2947	--	1	0.56	0.5791	1.006	13	0.24	0.8101	--	1
cg00917003	Body	ATG9B	285973	FALSE	7	150716366	-5.38	0	-5.27	0	0	-2.27	0.0236	0.508	49	-1.92	0.0548	0.78	14	-0.36	0.7205	1.025	6	-0.79	0.427	0.923	26	-0.07	0.9458	--	1	-1.12	0.2652	0.98	5	1	1	--	0
cg00919591	1stExon	BCR	613	FALSE	22	23524136	-6.93	0	-7.37	0	0	-0.82	0.4135	0.891	49	-0.05	0.9588	1	8	-0.47	0.6418	1.027	5	1.84	0.067	0.702	169	0.24	0.8111	1.019	3	-2.51	0.0124	0.345	10	1.47	0.1427	--	1
cg00920327	TSS1500	C6orf155	79940	FALSE	6	72130755	-11.71	0	-11.8	0	0	-0.55	0.5845	0.951	62	-2.12	0.0343	0.684	7	-1.66	0.0974	0.931	3	1	1	--	0	-0.58	0.565	1.046	6	1	1	--	0	1	1	--	0
cg00922328	TSS200	CKS2	1164	TRUE	9	91925980	0.25	0.8058	-0.85	0.394	0.526	2.61	0.0093	0.411	52	-1.19	0.2327	0.988	10	-1.47	0.141	0.997	5	2.19	0.0293	0.57	10	2.16	0.0311	--	1	1	1	--	0	0.21	0.832	--	2
cg00922781	1stExon	ADAM12	8038	FALSE	10	128077080	-4.36	0	-4.34	0	0	2.41	0.0162	0.485	59	1.3	0.193	0.98	6	1.83	0.0684	0.893	4	0.28	0.7796	0.967	315	0.13	0.9004	1.044	4	-0.72	0.4725	1.012	12	-0.46	0.645	--	1
cg00923860	Body	HTRA3	94031	FALSE	4	8307757	-0.04	0.9707	0.21	0.83	0.889	1.17	0.2406	0.884	52	1.42	0.1569	1.011	12	1.92	0.0549	1.046	8	-2.05	0.0409	0.473	80	1.17	0.2423	--	2	-0.19	0.8457	1.006	6	1	1	--	0
cg00923919	5'UTR	HPS4;SRRD	89781	TRUE	22	26879581	-4.74	0	-2.12	0.034	0.068	0.93	0.3523	0.95	28	-1.74	0.0824	0.647	5	-0.15	0.8831	1.012	3	0.09	0.9319	1	51	-0.56	0.5738	--	2	2.32	0.021	0.557	7	1	1	--	0
cg00924484	TSS1500	KCNC4	3749	FALSE	1	110753232	-3.12	0.0019	-2.75	0.006	0.014	3.79	0.0002	0.135	50	-0.77	0.444	1.018	9	-1.11	0.2694	1.049	5	-0.76	0.4459	0.924	98	0.03	0.9757	1.004	3	-1.08	0.2811	0.988	4	1	1	--	0
cg00924576	TSS1500	EIF2S1;ATP6V1D	1965	FALSE	14	67826350	-1.48	0.1381	0.92	0.357	0.487	0.31	0.7571	0.979	31	0.26	0.7933	1.005	5	0.27	0.7854	--	1	2.08	0.0377	0.597	23	-0.3	0.766	--	1	-0.74	0.4589	1.013	5	0.73	0.4654	1.039	3
cg00924676	Body	GNAL;CHMP1B	2774	TRUE	18	11851252	-0.61	0.539	0.52	0.605	0.718	-0.48	0.6324	0.897	67	-0.51	0.6102	1.011	7	-0.31	0.7576	1.058	4	-2.02	0.044	0.386	234	-0.42	0.6712	--	1	-1.14	0.2541	0.974	7	1.94	0.0528	0.764	5
cg00925020	5'UTR	GNG7	2788	FALSE	19	2543877	0.93	0.3537	1.97	0.049	0.095	2.15	0.0317	0.577	57	-0.02	0.9857	1.006	13	0.12	0.9043	1.006	5	-0.86	0.392	0.872	199	0.13	0.8986	1.001	5	-0.24	0.8082	1.011	18	1	1	--	0
cg00925557	Body	RGMA	56963	FALSE	15	93631919	-8.34	0	-8.64	0	0	0.65	0.5128	0.922	64	-0.28	0.7769	1.011	9	0.32	0.7495	1.016	7	1.17	0.241	0.823	80	-0.48	0.63	1.037	5	0.46	0.6474	1.013	7	3.03	0.0025	--	2
cg00926192	TSS200	UBTF	7343	TRUE	17	42297085	-3.47	0.0005	-1.76	0.079	0.143	2.21	0.0278	0.562	61	0.18	0.8598	1.005	6	0.02	0.9854	1.009	3	0.69	0.4924	0.966	23	0.98	0.3268	--	2	3.32	0.001	0.133	4	-0.5	0.6186	--	2
cg00926400	TSS1500	BOLL	66037	FALSE	2	198651498	-3.22	0.0013	-3.34	0.001	0.002	-2.03	0.0433	0.589	55	-1.21	0.227	0.987	7	-1.19	0.235	1.046	5	-1.24	0.2172	0.839	115	-0.2	0.839	1.019	5	-0.99	0.3203	0.998	5	0.05	0.9563	1.005	5
cg00926502	1stExon	BIVM;KDELC1	54841	TRUE	13	103451549	-11.74	0	-10.45	0	0	0.29	0.7744	0.993	38	0.63	0.5293	1.016	6	0.23	0.8173	1.027	3	2.44	0.0148	0.478	56	1.51	0.1305	1.022	3	2.86	0.0043	0.23	5	-0.49	0.623	1.012	4
cg00926657	Body	MAFG	4097	FALSE	17	79880822	-11.91	0	-12.58	0	0	-2.59	0.0098	0.419	49	0.66	0.5107	1.019	8	0.51	0.6095	--	2	-0.29	0.7681	0.98	5	0.16	0.8768	--	2	-1.71	0.0886	0.835	13	1	1	--	0
cg00926680	TSS200	OAZ1	4946	TRUE	19	2269397	3.78	0.0002	1.14	0.255	0.375	0.21	0.835	0.977	52	0.15	0.8781	1.003	16	-0.59	0.5556	1.049	11	1.16	0.2466	0.798	5	-0.32	0.75	--	2	2.14	0.0326	--	2	-0.23	0.8182	--	1
cg00928478	TSS200	FRAT1	10023	TRUE	10	99078824	1.83	0.0668	0.02	0.982	0.989	0.47	0.6384	0.888	46	-0.18	0.86	1.002	10	0.42	0.674	1.026	4	1	1	--	0	-0.57	0.5702	1.053	5	-0.93	0.3545	1.011	5	-2.14	0.0332	--	1
cg00929870	Body	DIP2C	22982	FALSE	10	575954	7.95	0	9.83	0	0	-3.07	0.0022	0.279	56	0.68	0.4974	1.018	6	-0.02	0.9845	--	1	0.23	0.8165	0.986	320	1	0.3181	1.057	4	1.84	0.067	0.776	8	1	1	--	0
cg00930230	Body	XYLB	9942	TRUE	3	38388738	-7.1	0	-7.18	0	0	-1.18	0.2404	0.802	50	0.74	0.4596	1.02	6	0.23	0.817	1.014	4	-2.39	0.0173	0.455	106	-0.77	0.4396	1.053	7	0.51	0.6082	1.011	6	1	1	--	0
cg00931339	TSS1500	NAT14;ZNF628	57106	FALSE	19	55995242	-1.8	0.0718	0.38	0.707	0.8	0.85	0.3969	0.947	48	-0.74	0.4625	1.02	6	-0.42	0.6722	1.029	4	1	1	--	0	2.1	0.0362	0.789	4	1	1	--	0	0.05	0.9636	--	2
cg00931619	1stExon	NPHP4	261734	FALSE	1	6052495	-9.03	0	-9.14	0	0	-0.15	0.882	0.984	49	-0.43	0.6669	1.013	10	-0.59	0.5582	1.043	5	2.59	0.0098	0.424	152	-1.43	0.1526	--	2	-0.43	0.665	--	1	0.22	0.825	--	2
cg00932688	TSS1500	C16orf87	388272	TRUE	16	46865499	-6.43	0	-1.26	0.209	0.32	0.77	0.4423	0.997	59	-0.6	0.5519	0.984	10	0.25	0.8048	1.015	4	-1.37	0.1712	0.74	45	2.55	0.011	0.777	4	0.38	0.7009	1.001	4	1	1	--	0
cg00935015	Body	NOP14	8602	TRUE	4	2957324	1.29	0.1959	-1.32	0.186	0.291	-2.17	0.0308	0.641	46	0.04	0.9674	1.001	5	-0.02	0.9869	1.007	4	-1.46	0.1454	0.844	47	-0.23	0.8193	--	1	-1.42	0.1556	--	2	1	1	--	0
cg00935782	Body	PA2G4	5036	TRUE	12	56498920	0.55	0.5831	-1.3	0.194	0.302	0.44	0.6604	0.963	46	1.15	0.2512	1.002	7	0.14	0.8918	1.006	5	2.56	0.0109	0.433	19	2.48	0.0135	--	1	0.3	0.7641	--	1	1	1	--	0
cg00936907	1stExon	NOG	9241	FALSE	17	54671990	-4.66	0	-4.71	0	0	-0.19	0.8499	0.997	62	1.07	0.2867	0.999	11	-0.73	0.4631	1.048	3	1	1	--	0	-2	0.0458	0.823	5	1.41	0.1595	0.949	6	1	1	--	0
cg00937262	1stExon	TMEM229A	730130	FALSE	7	123672103	-8.72	0	-9.02	0	0	2.16	0.031	0.533	75	-1.89	0.0594	0.772	9	-1.38	0.1676	1.01	5	1	1	--	0	0.34	0.7313	1.028	7	0.03	0.9768	1.001	5	-0.37	0.7086	1.021	6
cg00939558	Body	ATP8B2	57198	FALSE	1	154301037	2.94	0.0033	2.94	0.003	0.008	-0.23	0.8176	0.983	65	-0.95	0.3436	1.013	11	-0.18	0.8536	1.014	5	0.03	0.9735	0.998	35	3.9	0.0001	0.018	3	-0.5	0.6157	1.011	10	2.7	0.0072	--	1
cg00939684	Body	IFT140;TMEM204	9742	FALSE	16	1599150	-4.65	0	-2.71	0.007	0.016	2.11	0.0351	0.588	34	-0.55	0.5829	1.016	6	-0.9	0.3672	1.061	3	-0.7	0.4864	0.916	141	0.21	0.8306	1.014	6	2.33	0.0202	0.525	3	1	1	--	0
cg00939735	Body	HELT	391723	FALSE	4	185941265	-1.75	0.0795	-1.76	0.078	0.142	0.02	0.9828	0.988	44	-2	0.0457	0.793	6	-1.2	0.2302	1.05	3	1.07	0.2865	0.871	5	0.02	0.9863	1.012	6	-0.35	0.7242	--	1	1	1	--	0
cg00942551	TSS200	GIPC3	126326	FALSE	19	3585406	-4.04	0.0001	-4.76	0	0	0.85	0.396	0.814	45	2.29	0.0225	0.329	12	3.18	0.0016	0.07	8	-1.87	0.0615	0.686	13	0.13	0.8991	1.035	7	-1.76	0.0789	0.943	21	1	1	--	0
cg00944166	1stExon	SLCO6A1	133482	FALSE	5	101834675	-3.97	0.0001	-4.3	0	0	-0.14	0.8868	0.999	72	0.67	0.5001	1.02	16	-0.36	0.7165	1.024	9	-2.7	0.0072	0.559	221	-1.78	0.0751	0.794	10	1.16	0.2472	0.98	3	-1.02	0.3071	1.047	3
cg00944193	Body	NBEA	26960	FALSE	13	36044860	6.5	0	6.36	0	0	-1.33	0.1835	0.746	58	-0.85	0.3982	1.017	6	0.14	0.888	--	2	-1.63	0.1042	0.784	367	-0.24	0.809	1.027	7	-2.03	0.0428	0.606	9	-0.09	0.9259	1.005	3
cg00944502	TSS200	PPWD1;CENPK	23398	TRUE	5	64858997	-3.01	0.0027	-1.19	0.236	0.353	0.41	0.6841	0.99	45	2.08	0.0381	0.723	3	1.14	0.2565	--	2	0.04	0.9703	0.997	35	0.28	0.7777	1.009	6	1.48	0.14	--	1	1	1	--	0
cg00944808	5'UTR	EHD4	30844	TRUE	15	42264708	-1.95	0.0516	-0.68	0.497	0.623	0.78	0.4342	0.951	41	3.01	0.0027	0.259	3	3.19	0.0015	--	2	1.4	0.1606	0.898	83	-0.73	0.4641	1.056	4	-0.08	0.9385	--	2	1	1	--	0
cg00945234	Body	DMRTA2	63950	FALSE	1	50886411	6.54	0	6.54	0	0	-0.78	0.4381	0.914	51	-1.99	0.0474	0.756	9	-0.24	0.811	--	2	-1.97	0.0492	0.647	15	0.47	0.6352	1.043	6	-2.2	0.0285	0.618	10	0.09	0.9297	--	1
cg00945810	Body	HEATR2	54919	FALSE	7	814391	2.03	0.042	0.76	0.448	0.578	-2.16	0.031	0.527	57	-0.52	0.606	1.016	5	0.49	0.6244	--	2	-0.48	0.6292	0.962	100	0.55	0.5831	1.046	3	0.8	0.4216	1.01	4	1	1	--	0
cg00945932	5'UTR	EXTL3	2137	FALSE	8	28559273	-4.74	0	0.02	0.981	0.989	-0.4	0.6882	0.824	40	-0.22	0.8242	1.02	4	-0.33	0.7389	--	2	0.53	0.5998	0.993	127	-0.41	0.6826	--	1	3.66	0.0003	0.12	8	-1.54	0.1245	1.012	4
cg00945964	TSS1500	SLC16A6;ARSG	9120	TRUE	17	66287915	-0.81	0.4164	-0.8	0.425	0.556	0.75	0.4509	0.916	54	2.99	0.0029	0.213	7	4.2	0	--	2	0.04	0.9687	0.999	42	-1.2	0.2305	1.043	4	-1.88	0.0607	0.746	6	-0.46	0.6429	--	2
cg00946979	Body	ZFPM1	161882	FALSE	16	88569320	9.07	0	8.64	0	0	0.17	0.8637	0.968	55	1.51	0.1311	0.913	7	1.08	0.2793	1.048	4	-2.18	0.03	0.62	131	-0.46	0.6468	--	2	-0.79	0.4274	1.013	11	1	1	--	0
cg00947032	5'UTR	SPG20	23111	TRUE	13	36919960	-20.7	0	-20.54	0	0	0.78	0.4382	0.88	62	2.18	0.0294	0.635	10	1.26	0.2068	1.039	4	1.42	0.1565	0.816	108	0.18	0.8588	1.025	9	-0.15	0.8826	1	7	-1.54	0.1245	0.944	3
cg00947599	Body	GNA12	2768	FALSE	7	2802697	-6.14	0	-7.08	0	0	-0.15	0.8819	0.989	57	0.62	0.5342	1.017	10	0.91	0.3612	1.06	7	-2.34	0.0194	0.506	142	-1.65	0.1005	0.934	6	-0.56	0.5731	1.013	8	1	1	--	0
cg00947782	Body	RNF39	80352	FALSE	6	30039142	7.98	0	7.7	0	0	0.43	0.6654	0.965	51	1.12	0.264	1.012	12	0.96	0.3399	1.061	5	-2.59	0.0098	0.43	13	-0.05	0.9577	1.021	3	3.01	0.0027	--	2	1	1	--	0
cg00948114	5'UTR	C6orf35	729515	TRUE	6	157745216	2.24	0.0255	0.14	0.888	0.928	-0.76	0.4473	0.928	37	0.23	0.8207	1.005	7	-0.93	0.3552	--	2	2.73	0.0066	0.343	46	0.28	0.7786	--	2	1.04	0.2999	0.991	7	1	1	--	0
cg00949022	TSS200	PIBF1;DIS3	10464	TRUE	13	73356224	-3.44	0.0006	-0.72	0.475	0.602	0.13	0.8992	0.989	37	4.33	0	0.006	4	4.33	0	0.004	4	-0.38	0.7069	0.9	193	-1.51	0.1308	0.809	7	-0.61	0.5415	1.012	3	-0.11	0.9158	--	2
cg00949639	Body	CYTSB	92521	FALSE	17	20059957	-4.06	0.0001	-4.96	0	0	-0.99	0.3209	0.902	53	0.19	0.8505	1.004	9	0.12	0.9051	1.009	3	1.7	0.0898	0.687	243	-0.05	0.9614	1.011	3	2.47	0.0137	0.387	8	-0.3	0.7661	--	1
cg00952050	Body	MYH7B	57644	FALSE	20	33585040	-3.87	0.0001	-3.54	0	0.001	-1.07	0.2829	0.853	56	-0.51	0.6112	1.014	4	0	0.9964	1.001	3	-2.21	0.0273	0.558	49	-0.58	0.5626	1.049	4	1	1	--	0	-1.69	0.0915	--	2
cg00953006	3'UTR	PIGQ	9091	FALSE	16	633868	3.58	0.0004	4.06	0	0	2.19	0.0287	0.504	64	1	0.3176	1.016	6	1.35	0.1783	--	1	1.68	0.0933	0.735	38	1	1	--	0	-0.69	0.492	--	2	-0.4	0.6869	--	2
cg00953282	TSS200	FAM69B	138311	FALSE	9	139606849	-2.41	0.016	-1.75	0.08	0.144	1.35	0.178	0.791	38	3.28	0.0011	0.131	9	2.62	0.009	0.408	6	2.13	0.0337	0.62	25	4.74	0	--	2	1	1	--	0	1	1	--	0
cg00954536	TSS200	WDR36	134430	TRUE	5	110427846	-7.82	0	-1.09	0.277	0.401	-0.11	0.9147	0.982	66	-2.06	0.0396	0.964	13	-0.63	0.5299	1.019	6	0.49	0.6274	0.833	47	-0.59	0.5578	1.053	3	-1.54	0.1238	0.908	8	-0.78	0.4377	--	2
cg00955307	Body	ILDR2	387597	FALSE	1	166889789	0.09	0.9291	0.17	0.868	0.914	0.13	0.8934	0.987	78	-0.72	0.4749	1.019	5	-0.7	0.4817	--	1	-2.5	0.0127	0.468	124	-1.72	0.0865	0.863	8	-1.06	0.288	0.975	30	1	1	--	0
cg00955780	TSS1500	SLC2A14	144195	FALSE	12	8025861	-0.73	0.4681	-1.3	0.195	0.303	-2.37	0.0182	0.543	63	-1.12	0.2628	0.991	12	-2.13	0.034	0.63	9	-0.42	0.6763	0.973	146	0.05	0.961	1.001	5	0.19	0.8528	1.006	12	-0.04	0.9702	1.001	3
cg00955828	Body	TAL1	6886	FALSE	1	47691301	1.42	0.1571	1.43	0.153	0.249	2.27	0.0238	0.557	46	0.68	0.499	1.016	8	-0.52	0.602	1.046	4	-0.3	0.761	0.974	44	1.6	0.1105	0.949	5	-0.4	0.6923	1.01	17	-0.06	0.9552	--	2
cg00955911	Body	FOXA1	3169	FALSE	14	38061988	-7.51	0	-7.55	0	0	-0.42	0.6763	0.954	65	-1.53	0.1266	0.943	7	-1.53	0.1266	1.001	5	-2.45	0.0145	0.43	13	-0.17	0.8663	1.015	5	-0.9	0.3687	1.01	7	1	1	--	0
cg00956091	Body	LRP8	7804	TRUE	1	53792560	-1.32	0.1883	-1.68	0.094	0.166	1.51	0.131	0.742	45	-0.2	0.8409	1.004	3	0.68	0.4997	--	1	1.85	0.0654	0.628	102	2.05	0.0407	0.723	4	-0.74	0.4566	1.012	6	1	1	--	0
cg00958517	TSS1500	ST3GAL2	6483	TRUE	16	70473316	0.37	0.7093	1.19	0.233	0.35	0.97	0.331	0.861	52	0.5	0.6195	1.016	12	-0.76	0.4503	1.047	7	1.04	0.3002	0.935	80	2.12	0.0348	0.769	3	0.26	0.7912	1.001	4	0.4	0.6919	1.029	3
cg00958676	TSS200	MSRA	4482	FALSE	8	9911641	-14.55	0	-14.14	0	0	-2.24	0.0255	0.436	55	-0.71	0.4759	1.02	11	-1.05	0.2932	1.05	6	0.49	0.6272	0.984	290	-0.35	0.7248	1.029	3	0.07	0.9459	1	4	1	1	--	0
cg00961003	TSS1500	C20orf27	54976	TRUE	20	3748878	1.12	0.2647	-0.43	0.667	0.767	2.2	0.0285	0.496	45	-0.17	0.8644	1.005	7	-1.16	0.2453	1.046	5	2.13	0.0336	0.597	30	0.05	0.9621	1.001	4	-1.04	0.3009	0.97	3	-0.97	0.3323	--	2
cg00961326	Body	MMP15	4324	FALSE	16	58061220	-7.25	0	-6.81	0	0	-0.11	0.9104	0.987	28	-0.75	0.4523	1.019	8	0.08	0.9379	1.007	3	-2.28	0.023	0.452	35	-1.2	0.2299	--	2	0.75	0.4564	1.012	5	0.26	0.7956	1.005	4
cg00962014	TSS1500	MDGA1	266727	FALSE	6	37666646	0.16	0.8709	0.06	0.951	0.969	-1.86	0.063	0.62	51	0.25	0.7998	1.015	10	0.31	0.753	1.055	6	0.16	0.8757	0.975	92	-1.83	0.0685	0.815	6	1.41	0.1596	0.928	20	5.04	0	--	1
cg00962913	TSS200	FAM163A	148753	FALSE	1	179712281	-7.28	0	-7.21	0	0	1.5	0.1331	0.761	61	2.45	0.0144	0.494	10	1.61	0.1084	0.958	6	-1.58	0.1157	0.76	140	0.75	0.4551	1.056	5	-1.37	0.1703	0.943	8	0.23	0.8153	1.016	3
cg00963378	Body	GJA3	2700	FALSE	13	20716638	5.63	0	5.61	0	0	0.17	0.8616	0.987	45	0.43	0.6676	1.012	8	0.37	0.7093	1.026	3	-2.11	0.0354	0.595	34	-0.57	0.5672	1.049	6	-0.53	0.5992	1.012	14	1	1	--	0
cg00964055	TSS200	PCMT1	5110	TRUE	6	150070705	2.01	0.0442	1.25	0.21	0.322	-1	0.3198	0.893	27	-2.18	0.0299	0.657	5	-0.74	0.4599	--	2	0.11	0.9147	0.978	82	-0.27	0.7868	--	1	-1.08	0.2809	--	1	1	1	--	0
cg00964908	Body	TUBG2	27175	TRUE	17	40811580	-3.36	0.0008	-4.3	0	0	1.15	0.2516	0.807	49	1.15	0.2516	0.98	10	-1.15	0.2527	1.049	4	2.65	0.0083	0.383	12	-1.64	0.1016	0.912	3	-1.42	0.155	--	1	1	1	--	0
cg00965391	Body	SLC36A4	120103	TRUE	11	92930777	-13.45	0	-15.12	0	0	0.13	0.8962	0.985	52	0.31	0.7599	1.009	7	0.8	0.4253	1.056	5	1.05	0.2942	0.84	65	1.21	0.2285	1.053	4	2.43	0.0153	0.471	13	1	1	--	0
cg00966591	5'UTR	TMCO4	255104	TRUE	1	20126388	-3.44	0.0006	-2.74	0.006	0.015	2.52	0.0121	0.498	42	-0.76	0.4465	1.016	8	-0.54	0.589	1.048	6	0.17	0.8631	0.999	127	-0.88	0.3805	--	1	1.59	0.1119	0.899	3	1	1	--	0
cg00966686	Body	MAP2K2	5605	FALSE	19	4103040	-3.43	0.0006	-1.46	0.144	0.237	1.76	0.0791	0.743	51	0.26	0.7964	1.012	10	-0.33	0.742	1.017	5	0.01	0.9952	0.994	65	0.99	0.3223	1.057	3	1	1	--	0	-2.06	0.0398	--	1
cg00966890	TSS200	SOD1	6647	TRUE	21	33031758	-5.64	0	-0.76	0.45	0.579	0.57	0.5657	0.922	44	2.04	0.0423	0.742	3	2.55	0.0111	--	2	0.86	0.3876	0.944	18	0.36	0.7184	--	2	0.04	0.9645	--	2	0.1	0.9187	--	1
cg00967121	TSS200	MFAP3;FAM114A2	4238	FALSE	5	153418461	-0.57	0.567	0.5	0.616	0.727	2.16	0.0314	0.676	39	0.98	0.3273	1.017	5	1.92	0.055	0.927	3	-0.89	0.373	0.895	163	-0.16	0.8721	1.024	3	1.81	0.0702	0.858	9	1	1	--	0
cg00967238	TSS1500	HECTD1	25831	TRUE	14	31677288	-4.52	0	-0.84	0.4	0.531	-0.26	0.7973	0.941	51	-2.02	0.0441	0.506	12	-1.7	0.0899	0.929	5	0.57	0.5662	0.987	120	0.22	0.8281	--	2	-0.04	0.9645	--	2	1	1	--	0
cg00968012	TSS200	CDK5RAP3	80279	FALSE	17	46048404	-2.93	0.0035	-0.89	0.372	0.503	1.79	0.0745	0.784	47	1.03	0.3034	1.016	8	-0.44	0.66	1.041	3	2.08	0.0378	0.56	26	0.37	0.7112	1.013	6	0.17	0.8654	--	1	1	1	--	0
cg00968021	TSS200	CTH	1491	TRUE	1	70876888	-4.35	0	-2.45	0.015	0.032	1.19	0.2365	0.884	42	-0.29	0.7706	1.012	5	0.06	0.95	1.004	3	2.18	0.0296	0.699	46	-0.87	0.3844	--	2	0.11	0.9096	--	1	0.01	0.9943	1.018	3
cg00968561	Body	FAM83F	113828	FALSE	22	40417379	3.3	0.001	3.47	0.001	0.002	-1.34	0.1823	0.779	56	-1.34	0.1822	0.955	12	-1.94	0.0534	0.764	6	-2.37	0.0183	0.503	68	1.13	0.261	1.053	5	-2.9	0.0039	0.204	34	1	1	--	0
cg00970015	Body	FKBP4	2288	FALSE	12	2904419	-2.74	0.0062	-1.49	0.137	0.228	-2.02	0.0435	0.594	48	-1.12	0.2637	0.995	10	-0.87	0.3847	1.059	4	-1.1	0.2723	0.867	9	0.33	0.7379	1.026	7	-0.57	0.5717	--	1	-0.05	0.9589	--	2
cg00970325	TSS1500	PAQR9	344838	FALSE	3	142683176	-3.41	0.0007	-3.41	0.001	0.002	-0.96	0.3359	0.874	48	-2.15	0.0321	0.658	13	-0.72	0.4723	1.052	6	1	1	--	0	-1.35	0.1788	1.021	6	1.69	0.0908	0.833	4	1	1	--	0
cg00971050	Body	PTRF	284119	FALSE	17	40573764	-12.79	0	-12.8	0	0	0.95	0.3428	0.879	50	0.76	0.4492	1.019	8	-1.24	0.2146	--	2	-0.12	0.9015	0.992	38	0.82	0.4146	1.056	4	-1.65	0.0986	0.848	6	-2	0.0458	0.712	3
cg00971175	3'UTR	SYDE1	85360	FALSE	19	15224784	-2.35	0.019	-0.9	0.366	0.497	-1.05	0.2932	0.762	56	-2.34	0.0197	0.459	10	-1.72	0.0854	0.912	3	-2.64	0.0086	0.335	17	-1.13	0.2577	--	1	0.32	0.7458	1.01	5	1	1	--	0
cg00971834	TSS200	COL13A1	1305	FALSE	10	71561574	-1.66	0.0974	-1.63	0.103	0.18	1.22	0.2216	0.834	52	-0.25	0.799	1.007	7	-0.17	0.8632	--	2	2.3	0.0218	0.607	171	1.63	0.103	0.95	4	-0.14	0.8856	1.004	3	1	1	--	0
cg00972522	Body	HS3ST6	64711	FALSE	16	1961953	2.51	0.012	2.55	0.011	0.025	0.09	0.9254	0.996	59	1.12	0.2638	1.001	8	0.29	0.7716	1.02	4	2.92	0.0037	0.311	21	0.19	0.8533	1.015	7	0.98	0.3282	--	2	1	1	--	0
cg00973732	Body	FAM38A	9780	FALSE	16	88803885	3.16	0.0016	4.04	0	0	0.9	0.3696	0.899	36	3.27	0.0011	0.139	3	4.29	0	--	2	-0.82	0.4139	0.906	104	0.98	0.3283	1.056	5	1	1	--	0	1	1	--	0
cg00973947	5'UTR	C3orf58	205428	TRUE	3	143692255	-0.53	0.5929	-2.23	0.026	0.054	-0.09	0.9255	0.994	51	2.63	0.0089	0.372	11	0.83	0.4073	1.058	8	0.55	0.5836	0.948	126	0.45	0.6511	1.042	4	1.02	0.3082	0.998	11	0.08	0.9363	--	2
cg00976125	Body	ALMS1	7840	TRUE	2	73613587	1.35	0.177	1.45	0.146	0.24	-1.3	0.1944	0.796	62	-0.19	0.8525	1.005	10	-0.99	0.3227	1.058	6	1.75	0.0812	0.711	220	0.28	0.7778	1.023	6	2.81	0.0051	--	2	1	1	--	0
cg00976509	5'UTR	ZBTB44	29068	FALSE	11	130184046	-8.57	0	-2.28	0.023	0.048	0.48	0.6289	0.832	39	1.31	0.1904	0.913	6	1.3	0.1956	1.05	4	0.39	0.6964	0.98	78	-1	0.3176	--	1	1.97	0.049	0.879	16	1	1	--	0
cg00976615	TSS200	DUSP18	150290	TRUE	22	31063944	-2.65	0.0082	-0.13	0.895	0.933	0.66	0.5086	0.88	51	0.38	0.7009	1.015	8	1.01	0.3148	1.05	5	0.55	0.5792	0.962	27	-0.1	0.9231	1.004	3	0.72	0.4725	1.008	3	2.16	0.0309	0.914	11
cg00976692	TSS200	MEN1	4221	TRUE	11	64578131	-3.9	0.0001	-2.36	0.018	0.04	2.16	0.0316	0.588	52	0.44	0.6607	1.013	14	0.3	0.7631	1.017	4	0.1	0.9199	0.994	10	1	1	--	0	0.46	0.6429	--	1	0.04	0.9654	--	1
cg00979026	Body	LAMP1	3916	FALSE	13	113975974	-6.4	0	-1.52	0.129	0.217	0.48	0.6295	0.937	41	0.87	0.3827	1.017	7	0.55	0.5819	1.038	4	-0.71	0.4804	0.887	50	-2.11	0.0353	0.777	3	0.68	0.4985	0.977	4	0.63	0.5318	1.017	3
cg00980051	TSS1500	DNER	92737	FALSE	2	230579980	-3.28	0.0011	-3.57	0	0.001	-2.16	0.0308	0.566	68	-0.71	0.4753	1.019	10	-0.61	0.5426	1.046	7	1.49	0.1358	0.756	325	-0.97	0.3327	1.055	5	-0.03	0.976	1.001	6	1	1	--	0
cg00980244	TSS1500	OSTM1	28962	TRUE	6	108396327	2.09	0.0372	0.43	0.668	0.768	1.22	0.2241	0.775	56	3.16	0.0017	0.153	7	0.7	0.4868	--	2	-1.21	0.2282	0.866	43	0.38	0.7077	--	1	2.19	0.0289	0.55	10	1	1	--	0
cg00980319	Body	MMEL1	79258	FALSE	1	2560884	-3.37	0.0008	-3.28	0.001	0.003	-1.09	0.2741	0.846	70	-1.99	0.0475	0.738	7	-1.09	0.2763	1.052	3	0.36	0.7175	0.973	92	-0.58	0.5589	--	2	1	1	--	0	1	1	--	0
cg00981472	TSS200	EHD3	30845	TRUE	2	31456761	-7.24	0	-7.68	0	0	-1.78	0.0759	0.682	63	-0.35	0.7231	1.008	12	-0.43	0.6696	1.021	5	1.04	0.2993	0.885	70	1.21	0.2274	1.04	6	2.84	0.0047	0.224	13	1	1	--	0
cg00981594	TSS1500	ARL6IP1	23204	TRUE	16	18813271	-2.42	0.0158	-2.81	0.005	0.012	2.29	0.0225	0.483	41	1.61	0.1071	0.901	6	-0.17	0.8664	1.014	3	0.71	0.4788	0.931	19	1.03	0.3043	1.054	3	0.64	0.5232	1.014	5	0.17	0.8668	--	1
cg00982433	Body	APLP2	334	FALSE	11	129939958	3.79	0.0002	-0.13	0.896	0.934	0.53	0.5984	0.908	37	2.01	0.0448	0.811	4	1.57	0.1167	1.016	3	0.62	0.5324	0.929	104	0.62	0.535	1.053	4	0.55	0.5828	1.012	3	-0.76	0.4456	--	1
cg00982641	TSS200	C5orf58	133874	FALSE	5	169659845	-12.84	0	-13.06	0	0	-1.69	0.0917	0.685	53	0.9	0.3697	1.017	11	0.41	0.6849	1.028	6	-3.68	0.0003	0.108	52	0.65	0.5176	1.053	5	1	1	--	0	0.33	0.7426	1.019	12
cg00982919	Body	LHX2	9355	FALSE	9	126775263	4.07	0	3.74	0	0.001	-1.59	0.1135	0.728	46	-0.17	0.8662	1.005	10	1	0.3155	1.059	6	-2.45	0.0148	0.483	47	-0.66	0.5078	1.053	5	-1.6	0.11	--	1	1	1	--	0
cg00983583	Body	VGLL2	245806	FALSE	6	117587155	-4.07	0	-4.12	0	0	0.35	0.7261	0.977	68	1.52	0.1285	0.924	11	1.58	0.1141	0.972	6	2.01	0.0452	0.628	29	-0.78	0.4378	1.055	7	1.25	0.213	0.959	6	0.11	0.9102	--	2
cg00984060	Body	CACNA1I	8911	FALSE	22	40081520	18.22	0	18.14	0	0	-0.66	0.511	0.941	41	0.98	0.328	1.008	6	0.49	0.624	1.04	4	0.09	0.9257	0.992	170	0.99	0.3214	1.057	3	2.23	0.0259	0.536	13	1	1	--	0
cg00984146	TSS200	EGFLAM	133584	FALSE	5	38258333	-4.88	0	-4.93	0	0	2.59	0.0098	0.425	72	1.27	0.2062	0.999	19	1.48	0.1397	1.009	11	1.3	0.194	0.791	266	-0.4	0.6871	1.032	7	-0.33	0.7431	1.006	3	-0.05	0.9598	1.01	4
cg00984602	1stExon	SRF	6722	FALSE	6	43139692	-7.4	0	-2.64	0.008	0.019	-0.08	0.9329	0.962	42	0.7	0.4872	1.02	7	-1.9	0.0573	0.879	3	0.51	0.6098	0.995	23	1.17	0.2429	--	2	3.1	0.0021	0.378	9	1	1	--	0
cg00985086	1stExon	MCTP1	79772	FALSE	5	94620134	0.9	0.366	0.79	0.429	0.559	1.53	0.1266	0.733	61	-0.37	0.7131	1.011	8	-0.02	0.9819	1.001	3	-0.56	0.5735	0.957	390	-3.29	0.0011	0.116	6	0.01	0.9903	1.001	5	1	1	--	0
cg00986050	TSS200	ACTR5	79913	TRUE	20	37376913	2.5	0.0127	0.27	0.789	0.86	0.24	0.8083	0.979	60	0.52	0.605	1.013	9	0.07	0.9475	--	1	-0.64	0.5239	0.942	42	-1.08	0.2816	1.057	5	2.26	0.0245	0.629	4	1	1	--	0
cg00986824	Body	KCNC2	3747	FALSE	12	75601465	0.42	0.671	0.2	0.844	0.898	-1.05	0.2948	0.895	66	0.02	0.985	1.002	7	-0.93	0.3542	--	2	-0.84	0.4009	0.941	243	-2.16	0.0314	0.653	11	-1.77	0.0766	0.838	21	-0.5	0.6143	--	2
cg00987699	5'UTR	WIPI2	26100	TRUE	7	5229947	-2.3	0.0218	-1.02	0.307	0.434	-0.22	0.8244	0.984	69	-0.56	0.578	1.013	13	-1.11	0.2656	1.057	6	0.63	0.5263	0.948	68	1.08	0.2785	1.053	3	0.74	0.4611	1.012	11	2.16	0.0314	--	1
cg00988491	Body	BASP1	10409	FALSE	5	17275894	8.37	0	8.83	0	0	0.88	0.3775	0.907	51	2.19	0.0286	0.654	9	1.25	0.2106	1.046	6	-2.92	0.0036	0.29	137	-1.5	0.1353	0.965	7	-0.81	0.4181	1.012	8	1	1	--	0
cg00989765	TSS200	KDR	3791	FALSE	4	55991860	-3.03	0.0025	-3.02	0.003	0.007	0.61	0.5427	0.934	67	-0.41	0.6828	1.012	5	-0.07	0.9441	1.005	3	-1.07	0.2872	0.874	106	0.56	0.5768	--	2	-1.26	0.2091	0.955	5	2.97	0.0031	--	2
cg00989961	3'UTR	DPP6	1804	FALSE	7	154684562	7.74	0	7.98	0	0	-0.16	0.8694	0.989	104	1.46	0.1439	0.868	16	1.38	0.1679	0.951	11	-1.36	0.1739	0.756	504	1.06	0.2907	1.047	6	0.34	0.7325	1.008	7	2.27	0.0235	0.65	7
cg00990763	TSS1500	FAT4	79633	FALSE	4	126236170	-1.71	0.0867	-1.66	0.097	0.17	2.98	0.003	0.358	56	3.91	0.0001	0.038	9	0.2	0.8396	1.001	3	0.06	0.9534	0.963	234	3.16	0.0017	0.24	6	0.6	0.551	1.006	13	1	1	--	0
cg00991475	TSS200	TOPBP1	11073	TRUE	3	133380781	-2.66	0.0079	-1.13	0.26	0.381	-2.2	0.0285	0.498	54	-1.06	0.2875	0.995	8	-0.76	0.4469	1.059	3	-0.18	0.8555	0.987	85	-0.56	0.5735	--	2	1.13	0.2574	0.993	3	1	1	--	0
cg00992159	Body	DEGS2	123099	FALSE	14	100615945	-1.29	0.1965	-0.6	0.551	0.672	1.49	0.1374	0.793	38	2.23	0.0259	0.593	9	1.48	0.1388	1.001	5	-0.36	0.7203	0.971	30	1.1	0.271	--	1	1	1	--	0	-0.58	0.5645	1.037	4
cg00992913	1stExon	C1orf66;ISG20L2	51093	TRUE	1	156698515	-1.09	0.2779	0.61	0.542	0.664	0.31	0.757	0.948	37	-0.6	0.551	1.012	4	0.12	0.9035	1.019	3	2.49	0.0129	0.496	16	0.33	0.7442	--	1	1	1	--	0	-1.9	0.0579	--	1
cg00996051	TSS1500	HSPC159	29094	TRUE	2	64681080	-2.2	0.0276	-0.68	0.497	0.623	-0.03	0.9727	0.977	40	-0.15	0.8822	1	5	-1.07	0.2863	--	2	-0.33	0.7403	0.971	9	-0.98	0.326	1.057	5	-0.82	0.4123	1.012	7	-2.08	0.0376	--	1
cg00997411	TSS200	NUAK2	81788	TRUE	1	205290916	-1.24	0.2164	-1.46	0.146	0.239	1.75	0.0807	0.681	47	3.85	0.0001	0.031	7	0.53	0.5944	1.038	3	2.31	0.0215	0.517	41	-0.04	0.9653	1.005	3	-0.37	0.7095	1.008	5	1	1	--	0
cg00997530	TSS1500	NADK	65220	TRUE	1	1710229	-2.38	0.0175	0.15	0.877	0.921	-1.6	0.111	0.694	41	0.19	0.8479	1.005	6	0.12	0.9012	1.011	4	0.55	0.5795	0.977	56	2.21	0.0276	0.722	3	0.17	0.8622	1.005	5	1	1	--	0
cg00998135	Body	KCTD15	79047	FALSE	19	34302567	9.77	0	10.09	0	0	1.86	0.0633	0.637	56	-0.7	0.4844	1.018	4	0.33	0.739	--	2	1.41	0.1599	0.799	35	-0.29	0.7718	1.024	5	-3.12	0.0019	0.158	3	0.78	0.4349	1.047	5
cg00998146	TSS200	IFI30	10437	TRUE	19	18284560	2.06	0.0398	2.29	0.022	0.047	-0.03	0.9788	0.997	43	-1.17	0.2422	0.996	4	-0.93	0.3517	--	2	-1.06	0.2895	0.865	15	4.79	0	0.001	7	0.06	0.9539	--	2	1	1	--	0
cg00999988	5'UTR	GALNT3	2591	FALSE	2	166649910	-8.32	0	-8.03	0	0	0.36	0.7189	0.966	48	2.02	0.044	0.723	8	2.42	0.016	0.504	4	0.44	0.6632	0.966	60	0.39	0.6935	--	1	-1.77	0.078	0.786	6	-0.62	0.5386	--	2
cg01000469	TSS200	SOS1	6654	FALSE	2	39347731	-3.22	0.0013	-1.04	0.298	0.424	0.53	0.5945	0.987	50	-0.1	0.9215	1.005	6	0.26	0.7969	1.024	4	2	0.0464	0.717	143	-0.46	0.6446	1.03	4	-0.83	0.4085	1.012	9	-1.27	0.2031	--	1
cg01001468	TSS1500	MAF	4094	TRUE	16	79635425	-3.97	0.0001	-3.93	0	0	1.51	0.1327	0.741	46	-0.79	0.427	1.019	5	-0.79	0.427	1.054	5	3	0.0028	0.277	13	2.16	0.0311	0.71	3	1.97	0.0498	0.691	16	0.67	0.5043	1.044	7
cg01002341	1stExon	TGFBR3	7049	TRUE	1	92351682	-3.49	0.0005	-3.22	0.001	0.003	-0.58	0.5634	0.934	57	0.14	0.8889	1.001	11	0.09	0.9319	1.001	7	0.72	0.4692	0.956	223	-0.1	0.9236	1.007	3	-0.13	0.8981	1.004	10	2.7	0.0071	0.292	7
cg01002690	TSS200	UGDH	7358	TRUE	4	39529294	-3.54	0.0004	-0.97	0.33	0.459	-2.28	0.0229	0.262	38	-0.13	0.8977	0.948	5	0.19	0.8485	--	1	0.27	0.7899	0.995	40	-0.78	0.436	--	1	-1.9	0.0584	0.773	6	1	1	--	0
cg01007665	TSS1500	AMZ2	51321	FALSE	17	66243584	2.52	0.0118	-0.69	0.489	0.616	-2.15	0.0321	0.563	37	-1.29	0.1963	0.973	5	-1.31	0.1898	1.028	4	1.93	0.0536	0.678	16	1	1	--	0	1	1	--	0	0.63	0.5312	1.048	6
cg01007828	TSS1500	CDH8	1006	FALSE	16	62070306	-14.8	0	-14.79	0	0	-0.26	0.7962	0.976	95	-0.59	0.5554	1.015	14	0.55	0.5805	1.041	6	1.32	0.1862	0.833	403	0.38	0.7058	1.029	10	2.74	0.0063	0.295	38	-0.61	0.5408	1.038	12
cg01008834	TSS1500	ANP32E	81611	FALSE	1	150207620	-1.2	0.2314	-3.08	0.002	0.005	0.95	0.3444	0.882	50	1.05	0.2956	1.009	5	1.47	0.1419	1.008	4	0.62	0.5325	0.942	42	0.1	0.9166	1.008	4	4.33	0	0.007	10	-0.48	0.6344	--	1
cg01009145	1stExon	COL13A1	1305	FALSE	10	71562314	-1.85	0.0642	-1.9	0.057	0.109	1.28	0.1997	0.775	52	0.02	0.9831	1	7	-0.25	0.803	--	2	-0.53	0.5969	0.986	171	4.87	0	0.001	4	1.38	0.1687	0.912	3	1	1	--	0
cg01010870	TSS200	SH2D5	400745	FALSE	1	21059268	-5.52	0	-5.57	0	0	1.2	0.2314	0.823	37	-1.15	0.2524	0.995	3	-0.33	0.7419	--	1	2.09	0.0367	0.601	24	-0.27	0.7899	1.022	3	-0.11	0.9101	--	1	0.7	0.4848	--	2
cg01011276	Body	FAM38A	9780	FALSE	16	88816022	8.54	0	6.91	0	0	-0.8	0.4246	0.942	36	-0.3	0.7635	1.003	3	-0.17	0.8674	--	2	-0.85	0.3959	0.954	104	-3.77	0.0002	0.046	5	1	1	--	0	1	1	--	0
cg01011748	5'UTR	GALNT13	114805	FALSE	2	154729200	-7.22	0	-7.24	0	0	0.65	0.5164	0.939	82	2.15	0.0318	0.672	19	2.12	0.0343	0.689	13	1.89	0.0593	0.633	422	-0.44	0.6621	1.037	9	0.62	0.5347	1.012	20	-0.37	0.7092	1.022	7
cg01013365	Body	43169	162333	FALSE	17	60781777	-3.31	0.0009	-3.63	0	0.001	1.22	0.2239	0.795	54	2.34	0.0195	0.486	3	2.34	0.0195	0.475	3	-0.03	0.9781	0.993	165	-0.79	0.4311	--	2	1	1	--	0	1	1	--	0
cg01013590	Body	SCTR	6344	FALSE	2	120281719	-5.52	0	-5.26	0	0	-2.58	0.0101	0.398	66	-1.14	0.2558	0.989	8	-1.6	0.1107	0.936	6	0.45	0.6514	0.967	154	-0.73	0.4678	1.053	4	1	1	--	0	1.36	0.1742	--	2
cg01013890	Body	MTSS1	9788	FALSE	8	125739784	-10.04	0	-11.22	0	0	1.44	0.1518	0.785	59	0.4	0.6893	1.012	9	0.18	0.8562	1.014	4	-0.16	0.8751	0.996	198	1.98	0.0481	0.782	3	1.42	0.1566	0.92	4	0.88	0.3793	--	1
cg01014265	Body	GPR123	84435	FALSE	10	134940829	-1	0.3179	-0.93	0.35	0.48	0.43	0.669	0.96	79	0.97	0.3323	1.016	10	1.26	0.2066	1.035	6	0.13	0.8956	0.996	141	-0.88	0.38	--	2	-0.76	0.4483	1.013	14	2.67	0.0078	--	1
cg01014432	1stExon	TBXAS1;HIPK2	6916	FALSE	7	139478207	0.65	0.5174	0.51	0.613	0.725	3.08	0.0022	0.311	30	-0.38	0.7067	1.011	6	-0.59	0.5525	1.042	5	-0.07	0.9471	0.989	244	-0.52	0.6029	1.049	3	0.45	0.6541	1.01	3	0.1	0.9241	--	1
cg01015416	TSS200	PTPN12	5782	TRUE	7	77166650	-5.34	0	-1.04	0.299	0.425	-0.4	0.6929	0.861	55	-0.88	0.3817	0.952	10	-0.51	0.6128	1.034	7	0.2	0.8393	0.936	106	-2.24	0.0254	0.673	7	1	1	--	0	0.1	0.9175	--	1
cg01015652	1stExon	ESR2	2100	FALSE	14	64761003	-5.34	0	-6.03	0	0	-0.93	0.3518	0.892	57	1.72	0.0861	0.914	4	0.97	0.33	--	2	0.07	0.9466	0.981	206	0.74	0.4569	1.047	4	1	1	--	0	-2.18	0.0299	0.722	7
cg01015879	TSS1500	RDX	5962	FALSE	11	110167749	-8.5	0	-8.81	0	0	2	0.0462	0.621	37	1.29	0.1986	0.984	6	2.71	0.007	0.305	3	2.16	0.0311	0.601	119	-0.41	0.6789	1.035	4	-0.86	0.3875	1.009	4	1.32	0.1877	--	2
cg01016459	Body	RBL2	5934	TRUE	16	53468960	-0.02	0.9836	0.19	0.852	0.904	0.96	0.339	0.884	57	1.57	0.1176	0.922	8	-0.14	0.886	1.014	6	-1.12	0.2652	0.863	76	1.73	0.0837	0.908	3	-0.06	0.9499	1.001	4	2.71	0.007	--	1
cg01016553	Body	TTC39A	22996	FALSE	1	51810627	-1.88	0.0603	-1.89	0.059	0.111	2.16	0.0314	0.509	36	1.64	0.1023	0.876	10	1.97	0.0496	0.761	6	-0.43	0.6655	0.972	85	-0.56	0.5778	--	2	-0.17	0.8682	--	2	-2.65	0.0084	0.387	3
cg01016592	Body	ZNF689	115509	FALSE	16	30615808	-5.61	0	-3.86	0	0	0.89	0.3761	0.889	63	2.49	0.0131	0.445	10	2.99	0.0029	0.205	7	0.93	0.3531	0.935	32	-0.62	0.5372	--	2	0.4	0.6878	--	2	1	1	--	0
cg01016637	TSS1500	SLC2A13	114134	TRUE	12	40499947	-3.5	0.0005	-2.21	0.027	0.056	-0.81	0.418	0.921	70	2.12	0.0347	0.514	13	1.06	0.2905	1.025	8	-1.11	0.2693	0.851	300	0.06	0.9533	1.022	5	-1.03	0.3031	0.957	17	1	1	--	0
cg01016660	1stExon	KIAA1543	57662	FALSE	19	7660925	-5.91	0	-7.19	0	0	0.36	0.7211	0.942	57	-0.06	0.9513	1.001	8	-0.11	0.9097	1.007	5	-2.34	0.0197	0.498	41	0.59	0.556	1.053	4	1	1	--	0	1	1	--	0
cg01017774	TSS200	GOLGA4	2803	TRUE	3	37284599	-3.49	0.0005	-1.57	0.116	0.199	1.84	0.0666	0.726	50	0.12	0.9035	1.001	4	1	1	--	0	-1.03	0.3052	0.823	119	6.55	0	0	3	0.27	0.7892	1.002	3	-0.14	0.8864	--	1
cg01017895	TSS200	RBCK1	10616	TRUE	20	388559	-7.54	0	-0.74	0.46	0.589	0.06	0.956	0.99	35	0.87	0.3857	1.001	8	1.01	0.311	1.046	3	0.37	0.7138	1	39	1	1	--	0	3.04	0.0025	--	2	0.81	0.4201	1.005	3
cg01018726	Body	KEAP1	9817	FALSE	19	10602314	-0.01	0.9937	-0.76	0.448	0.577	-0.09	0.9277	0.998	56	-0.63	0.5313	1.016	5	-0.64	0.5241	1.046	4	-2.09	0.0367	0.651	33	-0.25	0.8031	--	2	0.46	0.6464	1.011	3	0.57	0.572	--	2
cg01019163	TSS200	ANO10	55129	TRUE	3	43663675	3.68	0.0002	0.29	0.77	0.847	2.76	0.0059	0.262	42	0.92	0.3563	1.012	5	-0.51	0.6117	--	2	0.86	0.3928	0.832	232	-0.16	0.8697	1.001	3	1.32	0.1863	--	2	1	1	--	0
cg01019874	Body	RGMA	56963	FALSE	15	93588328	12.66	0	13	0	0	-0.94	0.3485	0.875	64	-1.99	0.0466	0.764	9	-1.89	0.059	0.84	7	-1.15	0.251	0.848	80	0.23	0.8147	1.019	5	1.48	0.1402	0.919	7	0.53	0.5971	--	2
cg01019876	1stExon	RNASE4;ANG	6038	TRUE	14	21152498	-6.31	0	-6.88	0	0	1.07	0.2835	0.853	61	3.2	0.0015	0.162	5	3.44	0.0006	0.067	4	0.67	0.5055	0.922	39	0.36	0.7172	1.032	4	1	1	--	0	0.51	0.61	--	1
cg01020079	1stExon	TMPRSS12	283471	FALSE	12	51236704	-10.75	0	-10.6	0	0	-2.02	0.044	0.601	41	0	0.9978	1	6	0.42	0.6764	--	2	-0.32	0.7479	0.974	70	-0.89	0.3737	1.054	4	1	1	--	0	1	1	--	0
cg01020980	TSS200	CHPT1	56994	FALSE	12	102091258	-3.39	0.0007	-3.59	0	0.001	4.5	0	0.032	51	0.5	0.6162	1.014	4	0.78	0.4356	1.054	3	-0.03	0.9761	0.997	51	0.6	0.5502	1.053	5	0.17	0.8656	--	1	1	1	--	0
cg01021385	TSS200	SCAP	22937	TRUE	3	47517504	-2.24	0.0253	0	0.997	0.998	-0.33	0.7415	0.919	34	0.38	0.704	1.011	7	0.04	0.9717	1.013	5	1.07	0.2833	0.944	79	2.07	0.0386	0.883	3	1	1	--	0	1.92	0.0552	--	1
cg01021483	3'UTR	MCM5	4174	FALSE	22	35820284	0.12	0.9077	-0.65	0.516	0.64	-1.46	0.144	0.819	43	-2.88	0.0041	0.377	9	-1.59	0.1114	1.006	7	-0.59	0.5569	0.949	37	0.96	0.338	--	1	-0.84	0.4029	1.012	5	0.57	0.57	--	2
cg01021488	Body	IGF1R	3480	TRUE	15	99395581	-1.38	0.1674	-0.81	0.416	0.547	-0.61	0.5418	0.939	54	0.26	0.7971	1.004	4	-0.48	0.6298	--	1	-1.97	0.0492	0.591	269	-0.58	0.5613	1.049	4	-1.09	0.275	0.977	24	-0.77	0.4411	1.047	6
cg01021742	Body	HRNBP3	146713	FALSE	17	77100132	2.17	0.0302	2.15	0.032	0.065	-1.06	0.2881	0.852	16	1	1	--	0	1	1	--	0	3.19	0.0015	0.204	367	0.03	0.9787	--	2	2.08	0.0379	0.619	5	-0.98	0.3267	--	1
cg01022171	Body	TP53BP2	7159	FALSE	1	224033107	-6.29	0	-4.44	0	0	-0.73	0.464	0.875	59	-0.41	0.6829	1.009	5	-0.01	0.9918	1.009	3	2.19	0.0287	0.568	88	0.78	0.4365	--	2	-0.46	0.6487	1.003	4	1	1	--	0
cg01022228	TSS200	UQCRQ	27089	TRUE	5	132202151	0.69	0.4919	0.92	0.356	0.487	0.97	0.334	0.887	41	1.13	0.2577	0.995	7	0.69	0.489	1.051	4	0.99	0.3249	--	1	0.3	0.7658	--	2	2.72	0.0067	0.316	4	1	1	--	0
cg01022939	TSS1500	PRR23C	389152	FALSE	3	138764038	-0.15	0.8789	-0.23	0.815	0.878	-2.45	0.0146	0.463	68	1.56	0.1186	0.916	12	0.89	0.3747	1.061	7	1	1	--	0	0.83	0.4086	1.056	5	-0.12	0.9081	1.002	10	0.71	0.477	--	2
cg01024009	TSS200	PLSCR4	57088	FALSE	3	145968696	-7.93	0	-7.84	0	0	2.24	0.0257	0.534	55	-0.72	0.4707	1.019	4	-0.78	0.4373	--	1	1.81	0.0712	0.682	98	-0.23	0.8218	--	2	-0.39	0.6943	1.008	7	-0.22	0.8244	--	1
cg01024444	Body	HAS1	3036	FALSE	19	52222446	-1.54	0.1244	-1.49	0.136	0.226	-0.7	0.4822	0.92	77	-0.6	0.5457	1.016	9	-0.3	0.7612	1.024	4	-0.4	0.6928	0.972	40	-2.36	0.0187	0.551	3	1	1	--	0	1	1	--	0
cg01025770	1stExon	BACE1	23621	FALSE	11	117186521	-3.31	0.001	-5.22	0	0	-1.44	0.1513	0.731	37	-1.4	0.1629	0.953	7	-2.42	0.0157	0.513	5	2.58	0.01	0.363	50	1.11	0.2679	1.056	4	0.12	0.9084	1.004	7	1	1	--	0
cg01027365	TSS200	HIBCH	26275	TRUE	2	191184571	2.32	0.0207	2.03	0.043	0.084	-1.46	0.1441	0.802	29	-2.13	0.0336	0.66	7	-2.3	0.0219	0.586	3	0.08	0.9366	0.986	127	1	0.3178	--	2	-0.1	0.9224	--	2	1.37	0.1709	--	2
cg01027498	1stExon	WDR41	55255	TRUE	5	76788287	-3.91	0.0001	-0.14	0.89	0.93	-1.22	0.2231	0.787	48	-1.69	0.0912	0.785	11	-1.71	0.0882	0.858	5	-2.61	0.0092	0.342	81	1	1	--	0	-0.01	0.9891	1.003	3	0.41	0.6828	--	1
cg01028869	5'UTR	PIK3R3	8503	TRUE	1	46598456	0.63	0.5281	-0.28	0.782	0.855	1.27	0.2032	0.755	37	1.15	0.2525	0.98	5	1.63	0.1031	0.905	3	2.24	0.0255	0.492	148	0.67	0.5	1.054	5	1.45	0.1481	0.902	6	-0.58	0.5649	1.035	4
cg01029247	Body	VGLL4	9686	TRUE	3	11684498	-3.58	0.0004	-2.63	0.009	0.02	1.55	0.1217	0.781	53	3.17	0.0016	0.157	8	3.92	0.0001	0.019	3	-1.61	0.1088	0.678	164	1	1	--	0	-0.34	0.7316	--	2	0.44	0.6608	1.025	6
cg01029302	1stExon	C18orf45	85019	TRUE	18	21017905	-4.54	0	-0.71	0.479	0.606	-2.59	0.0099	0.254	55	-1.53	0.1254	0.802	14	-1.26	0.21	0.894	8	0.01	0.9917	0.983	209	1.55	0.1224	--	2	0.94	0.3478	1.003	7	1	1	--	0
cg01029450	TSS200	ARFGAP3	26286	TRUE	22	43253559	-4.52	0	-5.26	0	0	-1.98	0.0479	0.618	30	-1.23	0.221	0.984	3	-1.23	0.221	1.041	3	-1.11	0.2665	0.87	88	2.47	0.0139	0.479	4	-0.11	0.9118	--	1	1	1	--	0
cg01029575	TSS200	CNOT3	4849	TRUE	19	54641418	-0.55	0.5802	-0.59	0.553	0.673	2.64	0.0085	0.427	49	0.86	0.3924	1.016	13	0.93	0.351	1.058	12	0.34	0.7351	0.978	25	0.21	0.8356	1.019	6	-0.94	0.3495	--	2	-0.48	0.6326	1.024	8
cg01029623	Body	KDM2B	84678	FALSE	12	122016779	-0.77	0.4416	-1.61	0.108	0.186	-0.19	0.8464	0.985	41	-2.29	0.0223	0.577	7	-2.26	0.024	0.598	5	0.3	0.7632	0.979	168	-0.32	0.7468	1.026	4	1.23	0.218	0.964	3	1	1	--	0
cg01029838	5'UTR	PHTF2;TMEM60	57157	TRUE	7	77428748	-3.28	0.0011	-0.89	0.374	0.505	-1.87	0.0616	0.654	37	-1.66	0.0969	0.96	5	-0.69	0.4906	--	2	-0.93	0.3516	0.825	161	3.04	0.0025	0.203	4	-1.26	0.2076	1	6	1	1	--	0
cg01029985	TSS200	SERTAD1	29950	TRUE	19	40932112	-4.07	0	0.76	0.445	0.574	-2.38	0.0176	0.498	53	-0.36	0.7194	1.001	12	-1.54	0.1237	0.835	8	0.34	0.732	0.98	7	-1.74	0.083	0.909	3	1.82	0.0693	0.815	5	-0.1	0.9202	--	1
cg01031032	TSS200	CD200	4345	FALSE	3	112051894	-12.71	0	-12.7	0	0	-1.57	0.1167	0.726	47	-0.18	0.8597	1.005	12	0.04	0.9676	1.004	6	-0.31	0.7592	0.979	71	-1.01	0.3127	1.057	5	2.23	0.0263	0.562	8	1	1	--	0
cg01031101	TSS200	NKAPL	222698	TRUE	6	28227091	-22.75	0	-22.96	0	0	-2.36	0.0187	0.626	47	-0.44	0.6613	1.012	14	-0.24	0.8119	1.015	12	1	1	--	0	-0.41	0.6792	1.027	6	0.04	0.9718	1.001	4	1	1	--	0
cg01034696	TSS1500	SLC39A7;RXRB	7922	FALSE	6	33168381	1.79	0.0738	-0.33	0.744	0.827	2.15	0.0321	0.565	51	-0.68	0.4937	1.019	4	-1.71	0.0887	--	1	-0.1	0.9208	--	2	1.11	0.2685	--	2	-1.01	0.3116	1.008	3	1.64	0.1006	--	1
cg01035038	1stExon	GALC	2581	TRUE	14	88459686	-19.98	0	-22.56	0	0	2.95	0.0033	0.295	57	-0.82	0.4142	1.016	7	-0.29	0.7744	1.01	3	1.69	0.0925	0.666	95	1.94	0.0526	0.863	4	0.29	0.7732	1.007	3	6.32	0	0	5
cg01035160	TSS1500	SNCA	6622	FALSE	4	90758529	-11.25	0	-11.55	0	0	-0.5	0.6142	0.971	45	-0.35	0.7238	1.01	7	0.22	0.8286	1.019	4	1.48	0.1395	0.791	173	-0.39	0.6958	1.025	6	1.02	0.3067	0.991	5	2.95	0.0033	0.171	7
cg01037108	TSS200	HSPA9	3313	TRUE	5	137911220	3.88	0.0001	-0.75	0.456	0.585	-0.62	0.5356	0.988	38	-1.03	0.3021	1.02	7	-0.38	0.7026	1.002	5	2.69	0.0074	0.195	39	0.83	0.4054	--	2	1.8	0.0727	--	2	1	1	--	0
cg01037673	TSS200	C19orf39	126074	TRUE	19	11485375	-4.59	0	-2.15	0.031	0.064	1.62	0.1051	0.769	39	-0.97	0.3312	1.012	9	-0.67	0.505	--	2	3.88	0.0001	0.331	4	0.07	0.9445	--	2	-0.15	0.8834	--	2	1	1	--	0
cg01037768	Body	ZNF787	126208	FALSE	19	56612425	-0.85	0.3941	0.87	0.385	0.516	2.28	0.0228	0.531	54	0.66	0.5098	1.017	6	0.61	0.5402	1.044	3	-0.59	0.5527	0.934	72	-0.32	0.7458	--	2	-0.43	0.6692	--	2	1	1	--	0
cg01038149	TSS1500	P2RX6;MGC16703	9127	TRUE	22	21368765	-1.94	0.052	-2.07	0.039	0.077	1.31	0.1907	0.776	43	-2.23	0.026	0.659	5	-2.79	0.0055	0.317	4	0.95	0.3427	0.893	38	-0.29	0.7681	--	1	-2.07	0.039	0.652	5	1	1	--	0
cg01038720	5'UTR	OXR1	55074	FALSE	8	107283501	0.8	0.4233	-1.01	0.314	0.441	-0.51	0.6081	0.934	75	0.09	0.9301	1.002	10	-0.82	0.4123	1.059	6	0.17	0.8649	0.971	348	2.68	0.0075	--	2	-0.64	0.5241	--	1	-0.33	0.743	1.005	5
cg01040366	Body	RNFT2	84900	TRUE	12	117257055	-0.18	0.8589	-0.82	0.414	0.546	2.91	0.0038	0.34	41	-0.01	0.9925	1.007	7	-0.5	0.6163	1.021	5	0.87	0.3836	0.91	153	-0.43	0.6687	1.053	3	-1.04	0.2998	0.99	8	1	1	--	0
cg01042749	1stExon	FAM178A	55719	TRUE	10	102672582	-4.12	0	0.42	0.673	0.772	-2.42	0.0157	0.331	46	0.15	0.8779	1.016	4	-0.06	0.9501	--	2	0.69	0.4911	0.979	59	-0.53	0.5961	--	1	1.17	0.2411	1.013	10	-7.7	0	--	2
cg01043119	Body	SLC18A2	6571	FALSE	10	119001529	0.24	0.8109	0.3	0.768	0.845	-1.2	0.2311	0.814	69	0.79	0.4285	1.017	9	1.23	0.2183	1.038	5	1.51	0.1328	0.794	82	-2.31	0.0213	0.572	3	1.01	0.3131	0.997	5	2.06	0.0397	--	1
cg01043320	5'UTR	SLC11A2	4891	FALSE	12	51419821	-0.3	0.7658	-1.65	0.099	0.174	1.99	0.0475	0.594	42	-0.22	0.8283	1.004	8	0.25	0.8045	1.018	3	-0.62	0.5365	0.963	68	0.01	0.9901	--	2	-0.87	0.3829	1.005	7	-1.84	0.0666	--	1
cg01043910	TSS200	STX7	8417	TRUE	6	132834340	-1.38	0.1665	1.39	0.165	0.265	-0.34	0.7361	0.947	56	1	0.319	1.013	5	1.11	0.2669	1.049	3	-2.18	0.0296	0.484	73	1.46	0.1462	1.011	4	1.84	0.0668	0.811	32	1	1	--	0
cg01044261	TSS200	CAMK2B	816	FALSE	7	44365289	-5.15	0	-5.09	0	0	2.79	0.0055	0.33	56	0.96	0.3389	1.016	10	0.96	0.3389	1.06	10	1.98	0.0479	0.703	167	0.07	0.9406	1.017	3	-0.87	0.3862	0.993	11	-0.2	0.8454	--	1
cg01044394	TSS1500	MANF	7873	TRUE	3	51422497	-2.5	0.0127	-1.92	0.055	0.105	1.41	0.1592	0.863	51	-0.26	0.7961	1.013	3	0.88	0.3793	--	1	2.14	0.0328	0.612	7	0.68	0.4957	--	2	1	1	--	0	0.7	0.485	--	1
cg01044465	Body	LIPE	3991	FALSE	19	42914685	1.71	0.087	1.11	0.268	0.39	-2.82	0.0049	0.398	54	0.76	0.4451	1.017	12	-0.15	0.8842	1.006	8	0.02	0.9819	0.99	45	-0.07	0.9435	1.002	4	0.55	0.5849	--	2	0.44	0.6594	--	1
cg01044722	TSS200	MYH10	4628	TRUE	17	8534126	-8.41	0	-7.23	0	0	0.92	0.3571	0.908	56	0.43	0.6691	1.005	7	1	1	--	0	-0.07	0.9418	0.976	115	-0.03	0.9752	--	2	-0.57	0.5686	1.011	3	9.42	0	--	1
cg01046593	TSS200	HSF2BP;RRP1B	11077	TRUE	21	45079544	0.23	0.8196	0.29	0.769	0.846	0.01	0.9891	0.995	35	0.05	0.9628	1.002	3	0.6	0.5498	--	1	0.1	0.9215	0.995	162	2.05	0.0406	0.774	4	-0.23	0.8187	--	1	-0.19	0.8494	--	2
cg01047025	Body	DMRT1	1761	FALSE	9	842799	6.44	0	6.13	0	0	-2.3	0.0221	0.563	57	0.14	0.8902	1.005	11	0.13	0.8944	1.013	4	1.01	0.3114	0.827	184	-0.15	0.8844	1.011	4	-2.01	0.0453	0.674	6	1	1	--	0
cg01047045	Body	PRDM16	63976	FALSE	1	3059267	10.93	0	11.65	0	0	1.05	0.2938	0.864	58	0.81	0.4208	1.015	9	-0.53	0.5938	1.059	5	-2.39	0.017	0.277	334	0.23	0.8194	1.002	5	-1.16	0.2447	0.942	27	1	1	--	0
cg01047959	TSS200	GLT25D1	79709	TRUE	19	17666446	0.53	0.5975	-0.08	0.935	0.959	0.88	0.3799	0.884	46	2.21	0.0273	0.61	13	1.5	0.1338	0.978	6	0.09	0.9322	0.994	47	-0.16	0.872	1.017	4	-0.22	0.8286	1.004	6	0.43	0.6648	--	1
cg01048244	5'UTR	FAM96B;CES2	51647	TRUE	16	66968268	-2.06	0.04	0.32	0.747	0.829	1.05	0.2963	0.889	45	1.12	0.2642	1.014	6	-0.63	0.5302	1.052	3	0.75	0.4534	0.935	6	-4.05	0.0001	--	1	-0.48	0.6339	--	1	1	1	--	0
cg01048931	Body	VOPP1	81552	FALSE	7	55639931	-5.28	0	-2.7	0.007	0.017	0.18	0.8585	0.973	64	-1.26	0.21	1.014	7	-0.75	0.4527	1.04	3	2.23	0.0259	0.741	146	1	0.3197	1.054	5	2.35	0.0194	0.465	8	1	1	--	0
cg01049274	TSS200	ZNF252;C8orf77	286101	TRUE	8	146228340	2.48	0.0132	0.39	0.696	0.791	-0.02	0.9865	0.997	54	0.24	0.8076	1.011	7	0.18	0.8553	1.021	4	1	1	--	0	2.06	0.0395	0.781	5	1	1	--	0	1	1	--	0
cg01049417	Body	SCHIP1	29970	FALSE	3	159482683	-6.15	0	-6.28	0	0	-1.02	0.3104	0.887	56	-1.17	0.2421	0.995	9	-1.15	0.2495	1.051	5	-0.61	0.5412	0.959	110	-1.78	0.0755	0.874	7	0.04	0.9712	--	2	5.16	0	0	4
cg01052087	TSS1500	C20orf94;MKKS	128710	TRUE	20	10414899	-3.18	0.0015	0.56	0.576	0.694	-0.96	0.3394	0.829	47	-1.03	0.3018	0.965	6	-0.71	0.4789	1.044	4	2.11	0.0355	0.798	192	1.01	0.3121	1.034	3	1	1	--	0	0	0.9965	--	1
cg01052636	Body	PDE6B	5158	FALSE	4	645440	-1.36	0.1734	-1.02	0.309	0.436	-0.29	0.7683	0.936	56	-0.14	0.8922	1.017	6	-0.32	0.751	1.059	5	1.69	0.0922	0.784	109	2.2	0.0279	--	2	0.67	0.5017	--	2	1	1	--	0
cg01052854	TSS200	SIKE1	80143	TRUE	1	115323312	-2.47	0.0138	-1.79	0.073	0.134	1.36	0.1742	0.781	68	2.79	0.0055	0.308	11	5.63	0	0	5	-1.73	0.0835	0.707	16	-0.03	0.9757	1.003	3	0.61	0.5404	1.013	5	1	1	--	0
cg01053259	Body	WNT5B	81029	FALSE	12	1755143	8.36	0	9.24	0	0	-0.06	0.9551	0.99	47	1	0.3195	1.01	7	0.28	0.7763	1.017	3	1.24	0.2139	0.891	119	1.14	0.2528	1.053	5	2	0.0455	0.674	5	0.03	0.9788	--	1
cg01054622	TSS1500	KIF17	57576	FALSE	1	21044691	-2.39	0.0168	-2.22	0.026	0.055	-0.24	0.8069	0.973	37	0.16	0.8753	1.004	6	0.72	0.4739	1.049	4	-2.19	0.0286	0.503	93	-0.5	0.6174	1.044	4	-0.51	0.6103	--	2	0.05	0.9639	--	1
cg01056310	Body	SERBP1	26135	FALSE	1	67895337	-3.09	0.0021	-2.33	0.02	0.043	1.27	0.2049	0.82	44	2.02	0.0444	0.735	6	1.48	0.1407	1.001	5	-0.01	0.9894	0.996	34	-1.24	0.2167	1.041	4	1.29	0.1971	0.969	7	2.14	0.0326	--	1
cg01056350	TSS1500	HHAT	55733	TRUE	1	210502156	-3.5	0.0005	-3.76	0	0.001	-0.4	0.6912	0.965	47	-1.36	0.1735	0.964	3	-0.26	0.7919	--	1	-0.28	0.781	0.984	281	-0.06	0.9511	1.007	7	2.93	0.0036	0.212	7	-0.87	0.3836	--	2
cg01056398	Body	CHDH	55349	FALSE	3	53857698	-0.42	0.6725	1.14	0.254	0.374	2.17	0.0305	0.738	39	0.91	0.3608	1.013	8	1.31	0.1894	--	2	-0.22	0.8234	0.884	46	-0.03	0.9795	1.025	6	1.7	0.0896	0.954	14	1	1	--	0
cg01056678	Body	MAST4	375449	FALSE	5	66459436	-1.32	0.1859	0.55	0.581	0.697	0.59	0.5555	0.994	54	2.03	0.0426	0.852	9	1.83	0.0671	0.927	4	-0.99	0.321	0.772	333	0.06	0.9518	1.038	4	-2.37	0.0183	0.335	10	-0.11	0.9141	--	2
cg01059126	1stExon	PPP2R5A	5525	FALSE	1	212459029	2.56	0.0106	-0.13	0.894	0.932	0.12	0.9037	0.992	45	-0.09	0.9284	1.003	7	-0.54	0.5902	1.025	6	-3.11	0.002	0.412	92	0.79	0.4298	--	2	-0.54	0.5884	--	1	0.07	0.9408	--	1
cg01059669	1stExon	SGK1	6446	TRUE	6	134496004	-1.78	0.0755	-1.16	0.245	0.364	-0.76	0.4483	0.884	47	0.6	0.546	1.016	8	-0.06	0.9497	1.003	3	-0.16	0.8708	0.969	184	0.77	0.4397	--	1	5.46	0	0	11	1.1	0.2698	1.044	4
cg01059731	Body	NR1D1	9572	TRUE	17	38255663	-0.49	0.6263	-1.73	0.084	0.151	-0.15	0.8785	0.986	39	0.52	0.6009	1.018	7	0.77	0.4395	1.053	4	2.15	0.0316	0.448	7	0.41	0.681	1.056	3	1	1	--	0	1	1	--	0
cg01060026	1stExon	PLXND1	23129	FALSE	3	129324501	-3.68	0.0002	-3.71	0	0.001	1.13	0.2571	0.814	54	-1.7	0.0899	0.847	5	-0.98	0.327	1.055	4	1.3	0.1946	0.778	83	3	0.0029	0.213	7	0.82	0.4125	1.013	9	1	1	--	0
cg01060358	TSS200	RNASEH2B	79621	FALSE	13	51483867	-4.2	0	-3.31	0.001	0.003	2.24	0.0258	0.581	32	-2.12	0.0342	0.632	7	-1.26	0.2099	1.023	4	1.82	0.0697	0.784	74	-0.45	0.6543	--	2	-0.56	0.5762	1.011	4	1	1	--	0
cg01060861	5'UTR	MKX	283078	FALSE	10	28033840	-7.34	0	-7.38	0	0	0.17	0.8621	0.984	61	0.49	0.6209	1.013	13	1.02	0.3078	1.058	8	1.32	0.1861	0.814	129	-0.86	0.3877	1.056	13	-0.39	0.6986	1.007	11	2.1	0.0365	0.632	5
cg01063965	TSS200	TMEM80;DEAF1	283232	TRUE	11	695461	-3.77	0.0002	-2.84	0.005	0.011	1.26	0.2085	0.872	41	-0.68	0.4958	--	2	-0.34	0.7356	--	1	2.81	0.0051	0.311	13	-1.23	0.2182	1.055	5	1.56	0.1189	0.941	3	0.06	0.9525	--	2
cg01064918	1stExon	SLC24A4	123041	FALSE	14	92788960	2.21	0.0272	2.25	0.025	0.052	0.48	0.6341	0.96	51	1.02	0.3096	1.012	10	-0.7	0.4814	1.054	5	2.29	0.0224	0.592	226	1.47	0.1435	1.038	9	2.88	0.0041	0.289	12	1	1	--	0
cg01064957	1stExon	SNX2	6643	TRUE	5	122110867	3.1	0.002	-1.19	0.236	0.353	0.32	0.7465	0.893	65	-0.5	0.6141	1.003	6	-0.45	0.6543	1.009	3	-0.39	0.6953	0.984	92	3.89	0.0001	0.001	4	1	1	--	0	1	1	--	0
cg01065413	1stExon	MIA3	375056	TRUE	1	222791514	0.43	0.6679	-0.18	0.857	0.908	1.38	0.1672	0.767	50	0.55	0.5805	1.016	6	-0.24	0.8084	1.016	3	2.03	0.0427	0.567	66	0.42	0.6744	--	1	-1.03	0.3035	0.991	5	1	1	--	0
cg01066357	TSS1500	ZBTB25;ZBTB1	7597	TRUE	14	64970979	-2.92	0.0035	0.28	0.779	0.853	0.79	0.4327	0.927	25	1.32	0.1868	1.001	7	1.23	0.2184	1.053	3	0.15	0.8819	1	37	0.77	0.4416	--	1	-1.03	0.3042	0.984	12	3.06	0.0023	0.161	4
cg01066458	TSS200	DYNLT1	6993	TRUE	6	159065780	-2.25	0.0243	-0.4	0.687	0.783	1.07	0.2864	0.881	43	0.54	0.5883	1.016	6	0.59	0.5549	1.047	4	2.63	0.0088	0.489	12	1.1	0.2708	--	1	0.41	0.6789	--	2	1	1	--	0
cg01067444	TSS200	C6orf204	387119	TRUE	6	118973046	-3.49	0.0005	-3.37	0.001	0.002	2.43	0.0153	0.473	50	-1.73	0.0849	0.865	6	-0.42	0.675	1.03	4	0.16	0.8707	0.989	229	-0.59	0.5534	1.05	7	1.64	0.1026	0.855	13	-0.49	0.6266	--	1
cg01067626	TSS200	SKP1	6500	TRUE	5	133512870	0.03	0.979	2.39	0.017	0.037	0	0.9972	0.984	30	2.4	0.0167	0.552	6	0.51	0.6134	--	2	1.1	0.2727	0.91	26	2.01	0.0446	--	2	0.07	0.9458	1	11	0.61	0.5415	--	2
cg01067724	5'UTR	CCDC102A	92922	TRUE	16	57570276	-2.4	0.0166	-0.53	0.598	0.712	2.43	0.0155	0.737	46	2.06	0.0395	0.872	7	-0.08	0.9396	1.02	3	1.04	0.2998	0.945	48	-0.53	0.5984	1.051	3	3.41	0.0007	0.132	6	1	1	--	0
cg01068259	Body	KDM2B	84678	FALSE	12	121975344	-1	0.3166	-1.87	0.062	0.116	1.01	0.313	0.847	41	-0.46	0.6472	1.012	7	-0.73	0.4638	1.051	5	-1.12	0.2622	0.891	168	-0.37	0.7109	1.028	4	3.5	0.0005	0.054	3	1	1	--	0
cg01069104	TSS1500	SATB1	6304	FALSE	3	18467441	-9.03	0	-8.41	0	0	1.24	0.2159	0.909	61	-0.78	0.4362	1.017	4	1	1	--	0	3.25	0.0012	0.338	131	1.05	0.2951	1.055	4	0.05	0.9605	1.004	14	-0.14	0.8858	1.011	9
cg01070355	TSS200	NRSN1	140767	FALSE	6	24126330	-1.62	0.1064	-1.62	0.106	0.184	-0.87	0.386	0.874	73	-0.04	0.9701	1.002	16	1.08	0.2809	1.058	11	-0.59	0.5545	0.931	64	1.11	0.2692	1.055	10	2.27	0.0239	0.588	12	0.89	0.3723	1.048	3
cg01070985	TSS1500	HIC1	3090	FALSE	17	1957968	-1.18	0.2382	-1.53	0.127	0.214	1.99	0.0467	0.543	30	0.14	0.8913	--	2	1	1	--	0	-0.69	0.4888	--	1	1	1	--	0	1.77	0.0781	--	2	1	1	--	0
cg01072121	TSS200	TMED7-TICAM2;TMED7	100302736	FALSE	5	114961949	-2.12	0.0344	-0.84	0.404	0.535	-0.32	0.7498	0.949	47	0.58	0.5612	1.02	6	0.23	0.82	--	2	0.4	0.6898	0.908	57	0.13	0.8971	--	2	2.99	0.0029	0.67	5	0.03	0.977	--	2
cg01073369	TSS200	CIRBP;C19orf23	1153	TRUE	19	1269071	-1.85	0.0644	-1.32	0.185	0.291	-0.63	0.526	0.917	39	1.9	0.0576	--	2	1.9	0.0576	--	2	-0.14	0.8853	0.985	35	-3.27	0.0012	--	1	-0.14	0.8849	--	1	1.57	0.1173	0.921	3
cg01075559	Body	MMEL1	79258	FALSE	1	2537774	1.19	0.2353	1.95	0.051	0.099	0.44	0.6617	0.997	70	-2.22	0.0271	0.611	7	-1.4	0.1614	0.998	3	1.64	0.1008	0.759	92	-0.21	0.8355	--	2	1	1	--	0	1	1	--	0
cg01076405	TSS200	RPL30	6156	FALSE	8	99057832	-3.96	0.0001	-0.4	0.691	0.787	1.78	0.0764	0.742	52	0.16	0.8696	1.003	9	0.13	0.8949	1.007	3	0.72	0.4698	0.925	27	-2.12	0.0343	0.69	5	-0.57	0.5686	--	1	0.06	0.9499	--	2
cg01076416	TSS200	RCBTB1	55213	TRUE	13	50159768	-2.35	0.0187	0.45	0.656	0.759	1.85	0.0648	0.602	43	9.38	0	0	3	9.38	0	0	3	1.35	0.1772	0.853	63	-0.54	0.5883	--	2	-0.7	0.4834	1.013	6	-0.17	0.8648	--	1
cg01076971	5'UTR	PGCP	10404	TRUE	8	97657803	-17.17	0	-17.77	0	0	0.01	0.9913	0.999	68	2.2	0.0286	0.649	12	1.13	0.2596	1.05	7	0.99	0.3236	0.866	356	-0.42	0.6745	1.033	5	-0.99	0.3239	0.993	4	1	1	--	0
cg01077085	TSS200	LMNB1	4001	TRUE	5	126112750	0.36	0.7166	0.72	0.474	0.602	2.28	0.023	0.564	58	1.83	0.0671	0.787	5	0.54	0.5923	--	2	0.98	0.3289	0.911	81	0.31	0.7531	1.017	3	0.84	0.4012	1.011	3	1.66	0.097	--	1
cg01077102	5'UTR	TMCO4	255104	TRUE	1	20126228	-6.38	0	-5.42	0	0	2.59	0.01	0.48	42	-1.09	0.277	0.99	8	-0.74	0.4615	1.06	6	-0.38	0.7043	0.949	127	0.22	0.8274	--	1	0.71	0.481	1.014	3	1	1	--	0
cg01077841	Body	STK24	8428	TRUE	13	99228499	-7.01	0	-3.45	0.001	0.002	0.58	0.5637	0.975	41	-2.51	0.0122	0.16	3	-1.62	0.1056	--	2	-1.13	0.2573	0.918	138	-1.76	0.0791	--	1	-0.57	0.5709	1.013	4	0.57	0.5673	--	1
cg01078248	Body	NDUFA5	4698	TRUE	7	123197661	2.62	0.009	0.84	0.401	0.532	-0.23	0.8211	0.971	57	1.47	0.1423	0.969	6	1.63	0.1038	0.997	5	2	0.0463	0.704	28	1.44	0.1516	1.043	5	1.17	0.242	0.991	4	2.74	0.0064	0.323	3
cg01080375	Body	TTC9	23508	TRUE	14	71109264	-6.43	0	-6.45	0	0	-3.39	0.0008	0.187	53	0.16	0.8694	1.003	3	1.46	0.1452	--	1	-0.22	0.8238	0.974	45	-1.42	0.1576	0.995	7	1.09	0.2783	0.996	22	-0.15	0.8835	--	1
cg01081079	1stExon	COG4;SF3B3	25839	FALSE	16	70557284	-5.08	0	-1.1	0.272	0.395	2.2	0.0285	0.68	38	-0.73	0.4635	1.019	7	-0.64	0.5222	1.041	4	-0.77	0.4391	0.873	63	2.19	0.0287	--	1	1	1	--	0	1	1	--	0
cg01082862	5'UTR	ZMYM5	9205	FALSE	13	20437106	-4.7	0	-5.06	0	0	1.57	0.1175	0.716	49	-0.08	0.9379	1.002	8	0.32	0.7507	1.02	5	2.23	0.0262	0.574	69	1.03	0.3052	--	2	7.75	0	0	4	1	1	--	0
cg01083061	1stExon	KCTD18	130535	TRUE	2	201374447	1.42	0.1556	-0.01	0.994	0.997	0.89	0.3733	0.946	38	1.09	0.2742	1.002	8	0.78	0.4339	1.057	4	0.22	0.8236	0.995	44	2.65	0.0084	0.39	3	4.19	0	0.012	4	1	1	--	0
cg01083689	TSS1500	DHRS3	9249	TRUE	1	12678206	-3.74	0.0002	-3.29	0.001	0.003	-1.67	0.0953	0.694	49	-0.28	0.777	1.007	9	-0.27	0.7871	1.018	6	-1.24	0.2169	0.836	86	0.35	0.7289	1.028	6	-2.24	0.0258	--	1	1.09	0.277	1.037	4
cg01085228	TSS200	PSD;FBXL15	5662	TRUE	10	104179054	-0.77	0.4407	-0.99	0.322	0.45	0.75	0.4557	0.913	38	0.81	0.4168	1.017	6	0.22	0.8297	1.02	4	1.31	0.1902	0.8	35	1.78	0.0758	0.834	6	1	1	--	0	2.55	0.0112	--	1
cg01085265	TSS1500	RELL1	768211	TRUE	4	37688416	-3.46	0.0006	-1.47	0.14	0.232	0.25	0.8043	0.989	45	1.1	0.2718	1.011	7	1.3	0.1937	1.042	6	2.01	0.0452	0.686	108	-0.3	0.7637	--	1	0.77	0.4443	--	2	-0.41	0.6806	1.038	3
cg01087208	Body	CDH4	1002	FALSE	20	60494922	5.57	0	6.3	0	0	1.96	0.05	0.624	98	2.35	0.0193	0.399	11	1.35	0.1786	1.022	3	-1.23	0.2202	0.798	467	0.74	0.4586	1.056	7	-0.97	0.3338	0.98	20	1	1	--	0
cg01087294	1stExon	C15orf38	348110	FALSE	15	90456194	-0.28	0.7793	0.62	0.537	0.659	-0.39	0.6984	0.962	54	0.06	0.9561	1.001	4	0.09	0.9317	1.005	3	1.31	0.1892	0.836	23	2.21	0.0273	--	1	-0.83	0.4086	1.012	5	1	1	--	0
cg01087697	TSS200	RPL37	6167	TRUE	5	40835557	2.9	0.0038	-0.32	0.747	0.829	1.12	0.2623	0.811	49	1.18	0.2369	0.984	9	1.3	0.1944	0.991	5	1.04	0.2966	0.88	9	0.5	0.6202	1.022	3	2.78	0.0057	0.186	23	-0.19	0.8524	--	2
cg01087832	TSS200	C11orf24	53838	TRUE	11	68039514	-4.43	0	-3.42	0.001	0.002	0.41	0.6834	0.982	51	-0.87	0.3856	1.008	5	-0.22	0.8286	1.021	4	0.87	0.3871	0.924	19	-2.24	0.0255	--	2	1	1	--	0	1.73	0.0834	--	2
cg01088070	Body	B3GAT2	135152	TRUE	6	71665395	-4.99	0	-5.12	0	0	0.24	0.8106	0.989	71	0.93	0.3536	1.017	9	-0.59	0.5586	1.045	4	-0.71	0.476	0.908	179	0.01	0.9927	1.002	6	2.01	0.0444	0.702	15	1.25	0.2119	1.032	4
cg01088723	5'UTR	GSDMD	79792	FALSE	8	144635861	-3.23	0.0013	-4.35	0	0	-0.75	0.4506	0.975	44	0.58	0.5646	--	1	0.58	0.5646	--	1	1.53	0.1272	0.77	15	2.29	0.0224	0.459	5	-0.12	0.9034	--	1	1.36	0.1734	1.037	3
cg01090445	5'UTR	TRAIP	10293	TRUE	3	49893948	0.4	0.6894	-1.61	0.107	0.185	2.62	0.0091	0.258	35	-0.14	0.8916	1.01	10	-0.1	0.9178	1.028	9	3.26	0.0012	0.164	33	0.45	0.6541	--	1	1	1	--	0	0.84	0.404	--	1
cg01090508	5'UTR	RNF138	51444	TRUE	18	29672468	-2.87	0.0042	-1.45	0.149	0.243	-0.1	0.9228	0.981	43	0.06	0.9518	1	5	0.45	0.6556	1.032	4	0.04	0.9676	0.997	60	4.58	0	0.002	3	0.02	0.9852	1.001	9	-1.18	0.2376	--	1
cg01090661	TSS200	SNRPF	6636	FALSE	12	96252584	0.57	0.5654	-1.41	0.159	0.257	1.05	0.2936	0.816	40	-0.74	0.4593	1.019	7	-1.3	0.1945	1.036	4	1.13	0.261	0.84	70	2.45	0.0146	0.459	6	-0.88	0.3807	--	1	1	1	--	0
cg01090834	Body	SIM2	6493	FALSE	21	38081193	17.93	0	18.04	0	0	-1.72	0.0861	0.69	52	-0.88	0.3796	1.017	6	-0.84	0.3993	--	2	-2.38	0.0175	0.496	91	-1.7	0.0888	0.909	3	-0.93	0.3521	1.007	7	-1.49	0.1375	--	1
cg01091261	Body	ADCY9	115	FALSE	16	4029363	13.25	0	13.71	0	0	-1.01	0.3109	0.904	50	1.96	0.0503	0.765	8	3.57	0.0004	--	2	0.84	0.404	0.873	157	0.45	0.65	1.041	3	-2.34	0.0195	0.663	10	-1.12	0.2638	--	1
cg01092135	Body	ZNF786	136051	FALSE	7	148768099	-4.83	0	-1.25	0.213	0.326	-1.97	0.0492	0.595	49	-1.78	0.0753	0.868	10	-0.9	0.366	1.059	6	-0.39	0.6957	0.96	38	1	1	--	0	1.15	0.2494	--	2	-0.24	0.8089	--	1
cg01093429	TSS200	CYB5R4	51167	TRUE	6	84569277	-2	0.0453	-1.21	0.226	0.342	-2.25	0.0248	0.497	64	-0.94	0.3478	1.015	12	-0.18	0.8547	--	2	0.78	0.4381	0.941	126	-0.4	0.6859	1.032	6	-0.8	0.4222	1.013	19	1	1	--	0
cg01094564	1stExon	ART5	116969	FALSE	11	3663198	-9.49	0	-9.61	0	0	2.01	0.045	0.627	63	1.54	0.1233	0.919	7	0.46	0.6448	1.032	4	0.39	0.6991	0.971	9	0.62	0.5384	1.049	5	1	1	--	0	0.02	0.9867	1	3
cg01095837	Body	ASAP3	55616	FALSE	1	23763767	-0.92	0.3575	1.39	0.165	0.265	-0.69	0.4913	0.862	45	0.83	0.4092	1.019	11	-0.14	0.8875	1.012	3	0.15	0.8846	0.962	76	-2.12	0.0347	0.735	6	0.67	0.5051	1.012	5	1	1	--	0
cg01096546	TSS200	RPL36AL;MGAT2	6166	TRUE	14	50087501	-2.65	0.008	1.03	0.301	0.428	-0.79	0.4283	0.829	33	-2.31	0.0215	0.498	3	-1.96	0.051	--	2	-1.16	0.2465	0.862	4	0.81	0.4156	1.046	3	1	1	--	0	-1.45	0.1466	0.95	3
cg01097444	TSS1500	PHF1	5252	TRUE	6	33378345	-2.03	0.0421	-0.24	0.809	0.874	2.16	0.0312	0.626	32	0.85	0.397	1.008	5	0.76	0.4459	1.058	4	0	0.9961	0.995	4	1	1	--	0	-0.34	0.7344	--	2	-0.9	0.3682	--	2
cg01097881	TSS200	WSCD2	9671	FALSE	12	108523395	-5.92	0	-5.96	0	0	0.43	0.665	0.958	68	-1.22	0.223	0.984	12	-0.7	0.4821	1.051	6	0	0.9979	1	194	1.26	0.2097	1.037	8	2.38	0.0176	0.465	15	-0.18	0.854	1.013	6
cg01098771	TSS200	KDM4B	23030	TRUE	19	4969087	-3.95	0.0001	-3.32	0.001	0.002	1.2	0.2305	0.844	39	0.68	0.4953	1.019	7	-0.14	0.8904	--	2	0.36	0.7223	0.996	195	0.65	0.5161	1.05	3	2.01	0.0452	0.645	6	0.28	0.7758	--	2
cg01099252	Body	FAM53C	51307	FALSE	5	137681191	-1.77	0.0763	-2.05	0.041	0.081	-0.98	0.3252	0.867	48	-0.16	0.8702	1.005	3	-0.7	0.4847	--	1	-1.78	0.0754	0.675	23	-3.74	0.0002	0.024	4	0.36	0.7219	1.007	11	-2.44	0.0151	0.411	8
cg01099389	TSS200	MANBAL	63905	TRUE	20	35917989	5.7	0	2.96	0.003	0.008	2.17	0.0302	0.552	56	0.95	0.3415	1.02	9	0.39	0.6958	1.011	4	1.52	0.1294	0.858	49	0.79	0.4276	1.054	3	1.91	0.0573	0.751	7	2.23	0.0262	--	1
cg01103590	TSS1500	LGR5	8549	FALSE	12	71833534	-4.57	0	-4.72	0	0	1.99	0.0475	0.598	67	0.69	0.4908	1.016	13	0.05	0.9622	1.003	7	1.36	0.1748	0.779	195	1	1	--	0	3.44	0.0006	0.089	7	1	1	--	0
cg01103812	TSS200	ITPR2	3709	TRUE	12	26986269	-1.12	0.2624	0.51	0.611	0.723	0.57	0.5669	0.962	44	0.02	0.9861	1.001	6	0.23	0.8214	--	2	-0.42	0.6768	0.884	323	2.13	0.034	0.731	3	0.12	0.9019	1.003	3	1	1	--	0
cg01104489	Body	PRDM16	63976	FALSE	1	3072235	14.37	0	14.94	0	0	0.35	0.7301	0.97	58	1.07	0.2838	1.016	9	-0.33	0.7443	1.046	5	-2.68	0.0075	0.225	334	-0.6	0.5488	1.054	5	0.64	0.5221	1.011	27	1	1	--	0
cg01105385	Body	PIK3R1	5295	TRUE	5	67584222	-0.99	0.3203	-0.7	0.484	0.611	-1.11	0.2661	0.821	48	0.17	0.8673	1.004	9	0.91	0.3631	1.061	5	-0.58	0.5606	0.94	94	-0.12	0.9073	1.011	3	-2.04	0.0419	0.653	8	-2	0.0463	--	2
cg01106145	TSS1500	ANO10	55129	TRUE	3	43663861	-2.3	0.0218	-0.27	0.784	0.857	2.65	0.0084	0.48	42	-0.41	0.6846	1.013	5	-0.24	0.8114	--	2	1.41	0.1594	0.86	232	-0.83	0.4076	1.055	3	0.08	0.9357	--	2	1	1	--	0
cg01106354	TSS1500	PLA2G15	23659	TRUE	16	68278916	-0.99	0.3246	-1.02	0.309	0.436	0.96	0.3395	0.874	35	0.02	0.9811	1	5	0.1	0.92	1.006	3	-0.53	0.597	0.96	24	-4.9	0	--	1	-0.23	0.8155	1.004	6	1	1	--	0
cg01106410	Body	LTB	4050	TRUE	6	31549159	-1.35	0.1768	-1.21	0.228	0.344	0	0.9967	0.999	49	3.54	0.0004	0.061	9	1.42	0.155	--	2	0.15	0.8785	--	2	1.09	0.2757	1.057	9	1	1	--	0	1	1	--	0
cg01106711	TSS200	RSBN1L	222194	TRUE	7	77325611	4.57	0	2.04	0.042	0.083	2.1	0.0358	0.591	46	4.21	0	0.023	6	4.7	0	0.002	3	1.72	0.0857	0.665	97	0.93	0.3508	1.056	3	0.39	0.6942	1.009	11	1	1	--	0
cg01106818	TSS200	VPS33A	65082	TRUE	12	122751128	4.97	0	1.29	0.197	0.306	0.44	0.6636	0.918	42	1.27	0.2057	0.975	6	0.43	0.6676	--	2	2.25	0.0251	0.502	53	1.41	0.16	--	2	1.63	0.1036	0.829	6	1	1	--	0
cg01107142	5'UTR	GDNF	2668	FALSE	5	37838871	-3.99	0.0001	-4.02	0	0	0.54	0.589	0.947	54	-0.53	0.5996	1.015	6	-0.2	0.8441	1.015	3	2.03	0.0431	0.625	67	0.44	0.6624	1.041	8	0.02	0.9866	1	15	0.86	0.3905	1.049	4
cg01107741	TSS200	CANT1	124583	FALSE	17	77006080	-2.78	0.0056	-1.12	0.264	0.386	1.1	0.2697	0.815	55	2.02	0.044	0.714	10	1.99	0.0471	0.722	5	1.38	0.1674	0.917	39	3.54	0.0004	--	2	5.19	0	0	8	1.71	0.0879	0.94	3
cg01108118	TSS1500	IRF4	3662	FALSE	6	391189	-5	0	-5.02	0	0	2.17	0.0304	0.536	98	-0.86	0.3911	1.016	10	-0.91	0.3646	1.06	4	-0.14	0.8889	0.989	39	-0.26	0.796	1.027	3	0.03	0.9797	1.001	14	1	1	--	0
cg01108392	TSS1500	PPDPF	79144	FALSE	20	62151062	-2.72	0.0066	-3.13	0.002	0.005	-2.01	0.0452	0.611	59	-1.54	0.1239	0.913	10	0.19	0.8467	1.013	5	-0.35	0.7249	--	2	0.47	0.6354	1.031	4	-0.22	0.8223	--	1	-0.69	0.4918	--	1
cg01109065	Body	WNT5A	7474	FALSE	3	55508379	1.92	0.0548	1.95	0.052	0.099	-0.96	0.3377	0.877	53	-0.66	0.5111	1.018	8	-1.35	0.1786	--	1	0.33	0.7429	0.977	49	-1.4	0.1621	1.007	4	-2.13	0.0339	0.617	13	1	1	--	0
cg01109462	1stExon	HNRNPA1L2	144983	FALSE	13	53191643	0.5	0.6202	0.55	0.58	0.697	-0.65	0.5172	0.938	40	-1.02	0.3075	--	2	1	1	--	0	1.55	0.1223	0.775	39	2.86	0.0044	--	2	0.59	0.5526	--	2	0.52	0.6056	--	2
cg01109867	TSS1500	UBE2G2	7327	TRUE	21	46222390	0.83	0.4065	-0.21	0.831	0.889	2.5	0.0127	0.464	44	0.01	0.995	1.001	7	0.56	0.5727	1.039	3	1.87	0.062	0.643	58	-0.19	0.8505	--	1	0.8	0.4212	1.013	8	-0.12	0.9079	--	2
cg01110356	5'UTR	ZNF391	346157	TRUE	6	27357008	-12.8	0	-13.52	0	0	2.36	0.0187	0.487	65	3.15	0.0017	0.16	6	2.19	0.0291	0.642	4	-0.07	0.9427	0.996	57	1.24	0.2166	1.041	4	4.77	0	0.001	8	1.83	0.0685	0.826	3
cg01111245	5'UTR	C5orf33	133686	TRUE	5	36241913	4.77	0	0.64	0.523	0.647	1.81	0.0705	0.503	38	2.2	0.0282	0.65	9	2.09	0.0368	0.735	4	-1.49	0.136	0.895	68	0.52	0.6063	1.033	3	-0.44	0.661	--	1	1	1	--	0
cg01112643	TSS1500	ZDHHC14	79683	TRUE	6	157802216	1.91	0.0563	-1.26	0.207	0.318	1.7	0.0901	0.575	59	1.17	0.2444	0.983	6	0.8	0.4259	--	1	2.64	0.0086	0.314	231	-0.25	0.8064	1.008	5	0.53	0.5981	1.012	13	-1.27	0.205	1.014	5
cg01113084	TSS1500	WDR60	55112	TRUE	7	158649018	-1.64	0.102	-1.56	0.12	0.203	1.31	0.1909	0.797	52	-0.16	0.8708	1.004	3	-0.16	0.8708	1.011	3	0.36	0.7187	0.977	123	2.29	0.0227	0.595	5	-0.75	0.4533	--	1	1	1	--	0
cg01114088	1stExon	CYTL1	54360	FALSE	4	5021111	-6.24	0	-6.37	0	0	-2.35	0.0191	0.51	56	-0.31	0.7542	1.005	11	0.35	0.7254	1.039	8	1.49	0.1361	0.77	13	1.14	0.2547	--	2	-1.54	0.1248	--	2	1	1	--	0
cg01114573	TSS1500	BUB1	699	TRUE	2	111436326	1.71	0.0881	0.96	0.339	0.469	1.18	0.2401	0.821	50	-0.45	0.6502	1.015	6	0.66	0.5109	1.038	4	2.04	0.0422	0.623	56	1.38	0.1689	--	2	2.12	0.0346	--	1	1	1	--	0
cg01117627	TSS200	CYP46A1	10858	TRUE	14	100150713	-0.59	0.5564	-0.53	0.593	0.708	1.71	0.088	0.711	54	1.4	0.1615	0.958	9	2.39	0.0173	0.538	5	0.45	0.6547	0.971	70	3.45	0.0006	--	2	0.09	0.9302	--	2	1	1	--	0
cg01117925	5'UTR	ZBTB42	100128927	TRUE	14	105267060	-4.57	0	-2.25	0.024	0.051	0.33	0.7382	0.975	41	0.12	0.9024	--	2	0.12	0.9024	--	2	1	1	--	0	0.35	0.7293	--	2	2.75	0.0061	0.291	6	1	1	--	0
cg01118031	Body	NTAN1	123803	TRUE	16	15149275	-4.79	0	-4.81	0	0	0.92	0.3576	0.889	46	0.18	0.8567	1.005	6	-0.19	0.8533	1.013	3	2.18	0.0296	0.569	25	-1.26	0.2076	1.037	4	1	1	--	0	-0.48	0.6292	--	1
cg01118451	TSS200	ENOX1	55068	FALSE	13	44361220	-3.36	0.0008	-3.22	0.001	0.003	-0.85	0.3953	0.862	43	0.52	0.6008	1.015	9	0.69	0.4918	1.055	6	0.53	0.5947	0.987	351	-1.87	0.0618	0.897	8	2.37	0.0183	--	1	2.37	0.0183	--	1
cg01119700	Body	AUTS2	26053	FALSE	7	70255332	14.32	0	16.35	0	0	-2.88	0.0041	0.273	74	-4.16	0	0.024	10	-2.14	0.0329	0.847	6	1.13	0.2592	0.925	459	-0.32	0.747	--	1	-0.29	0.7743	1.008	7	1	1	--	0
cg01120514	5'UTR	ZCCHC4	29063	TRUE	4	25314414	-3.55	0.0004	-1.76	0.079	0.143	1.52	0.1285	0.862	43	2.9	0.0038	0.404	7	0.55	0.5797	1.025	5	1.91	0.0568	0.827	75	0.3	0.7607	1.022	3	-0.3	0.7635	1.008	4	1	1	--	0
cg01121610	5'UTR	SOX13	9580	FALSE	1	204043732	-2.04	0.0418	-2.68	0.007	0.018	0.25	0.8002	0.976	40	0.64	0.5202	1.019	10	1.43	0.1531	1.004	5	1.08	0.2789	0.879	79	0.6	0.5468	1.051	4	3.77	0.0002	0.037	7	1	1	--	0
cg01121712	5'UTR	TPPP3	51673	FALSE	16	67427391	-10.16	0	-10.2	0	0	0.09	0.9287	0.993	43	2.37	0.0183	0.535	3	-0.12	0.9053	--	1	0.36	0.7157	0.972	4	3.76	0.0002	--	1	0.35	0.7279	--	1	0.86	0.39	--	1
cg01121840	Body	PRKAR1B	5575	FALSE	7	632031	13.25	0	14.13	0	0	0.67	0.5052	0.925	43	1.06	0.2914	1.007	5	0.65	0.5167	1.042	4	-1.99	0.0474	0.607	249	0.81	0.4184	1.056	6	-3.12	0.0019	0.133	5	1	1	--	0
cg01122187	TSS200	DNAH11	8701	FALSE	7	21582758	-8.11	0	-8.21	0	0	0.12	0.9046	0.99	70	2.08	0.0379	0.688	10	2.54	0.0113	0.42	7	0.57	0.5709	0.951	318	0.8	0.4265	1.054	6	-0.08	0.9401	1.001	6	1	1	--	0
cg01122302	Body	RUNDC3A	10900	FALSE	17	42392668	-3.7	0.0002	-4.12	0	0	-0.65	0.5165	0.933	45	-0.26	0.7966	1.006	5	-0.26	0.7966	1.017	5	0.98	0.3271	0.889	24	2.68	0.0075	--	2	1	1	--	0	1	1	--	0
cg01122672	TSS200	NETO2	81831	TRUE	16	47178067	-10.8	0	-11.39	0	0	0.14	0.8865	0.985	41	0.01	0.9882	1	8	-0.28	0.7815	1.02	3	-0.46	0.6478	0.961	97	0.04	0.9712	--	2	-2	0.0461	0.673	14	0.64	0.5193	--	1
cg01123729	TSS1500	DNAJC7;NKIRAS2	7266	FALSE	17	40169510	3.69	0.0002	1.43	0.154	0.25	-1.13	0.261	0.874	37	-1.2	0.2297	0.993	4	-1.2	0.2297	1.047	4	2.03	0.0433	0.589	64	1.07	0.2849	1.057	4	1	1	--	0	0.52	0.6037	--	1
cg01124440	Body	ANKH	56172	FALSE	5	14871443	-6.49	0	-5.95	0	0	0.23	0.8216	0.989	55	0.09	0.9319	1.001	4	-0.11	0.9129	--	1	0.79	0.432	0.942	189	0.11	0.9098	--	2	2.16	0.0312	0.63	19	1	1	--	0
cg01125608	Body	CEP72	55722	FALSE	5	646071	5.04	0	1.87	0.062	0.116	-3.15	0.0017	0.627	63	-2.37	0.0181	0.858	6	-4.33	0	0.021	4	-0.53	0.5976	0.993	97	-1.32	0.1876	1.056	13	1.48	0.1396	--	1	0.77	0.4426	--	1
cg01128044	TSS200	ARMC5	79798	TRUE	16	31470247	-3.72	0.0002	-2.69	0.007	0.017	2.78	0.0057	0.514	41	-0.21	0.8316	1.016	9	0.44	0.6582	1.008	3	2.56	0.0108	0.494	17	-1.22	0.2215	1.057	5	-0.43	0.6668	--	2	-0.78	0.4329	--	1
cg01128480	TSS200	DCPS	28960	TRUE	11	126173582	-2.44	0.0148	-2.95	0.003	0.008	-2.08	0.0381	0.578	30	-1.06	0.2896	1.005	5	-2.65	0.0084	0.356	3	1.06	0.2877	0.885	51	-3.15	0.0017	--	2	1	1	--	0	1	1	--	0
cg01128503	TSS1500	ARHGEF10	9639	FALSE	8	1771541	-10.06	0	-9.52	0	0	-0.45	0.656	0.876	50	1.56	0.1196	1.007	6	1.56	0.1196	1.054	6	0.87	0.387	0.999	180	4.17	0	0.016	5	2.43	0.0156	0.563	7	1	1	--	0
cg01128511	Body	RBM47	54502	FALSE	4	40440442	1.55	0.1223	3.1	0.002	0.005	0.29	0.7687	0.998	50	0.86	0.3895	1.019	3	0.52	0.6028	--	2	0.54	0.5895	0.981	210	4.34	0	0.045	5	0.55	0.5808	1.003	10	0.75	0.4509	1.037	4
cg01129566	TSS200	HDAC2	3066	TRUE	6	114292449	2.24	0.0254	-0.35	0.726	0.814	1.3	0.1946	0.749	57	2.08	0.0382	0.537	8	2.01	0.045	0.628	5	-0.58	0.5643	0.977	42	0.78	0.4358	1.054	6	0.1	0.9206	1.013	25	0.57	0.5714	--	1
cg01131147	TSS200	MAD2L1	4085	TRUE	4	120988131	-0.3	0.7607	0.21	0.831	0.889	0.48	0.6346	0.987	48	1.51	0.132	0.971	6	1.1	0.2733	1.058	3	-0.84	0.401	0.928	16	0.46	0.645	--	2	1.58	0.1151	0.93	13	1.98	0.0479	0.8	3
cg01134491	TSS1500	CLCN6;MTHFR	1185	TRUE	1	11865789	-0.17	0.8621	-1.89	0.059	0.112	0.01	0.9939	0.973	35	2	0.0463	0.686	5	1	1	--	0	1.01	0.3141	0.798	48	-0.23	0.8204	1.01	3	0.75	0.4533	1.011	4	1	1	--	0
cg01136380	Body	SLC5A10;FAM83G	125206	FALSE	17	18874685	-0.75	0.4539	-0.64	0.519	0.643	3.42	0.0007	0.196	34	0.05	0.9585	1.001	5	1.36	0.1735	1.021	3	-0.95	0.3423	0.894	91	-1.5	0.1342	0.978	4	0.8	0.4226	1.013	3	1	1	--	0
cg01136750	TSS1500	PDSS1	23590	TRUE	10	26986380	-4.5	0	-0.48	0.63	0.738	-0.18	0.8541	0.967	53	4.15	0	0.018	8	4.55	0	0.005	5	1.67	0.096	0.725	65	-1.12	0.2643	1.057	5	-0.87	0.384	--	2	1	1	--	0
cg01136977	TSS200	PANK3	79646	TRUE	5	168006712	2.63	0.0086	0.54	0.591	0.706	0.82	0.4108	0.813	52	0.61	0.5393	1.018	7	-0.17	0.8629	1.012	5	2.28	0.0232	0.499	34	0.09	0.9264	1.007	5	1.92	0.0548	0.669	17	1.29	0.1971	--	1
cg01137537	TSS200	NOS1AP	9722	FALSE	1	162039502	-1.65	0.0994	-0.99	0.323	0.451	2.38	0.0174	0.475	55	-0.36	0.7214	1.006	13	-0.31	0.7596	1.019	9	-0.27	0.7879	0.959	253	0.45	0.6504	1.033	4	-1.04	0.2969	0.99	13	1	1	--	0
cg01139059	TSS200	TSN	7247	FALSE	2	122512988	0.77	0.4392	-0.13	0.893	0.932	-0.24	0.8118	0.982	44	2.89	0.004	0.318	7	1.42	0.1564	1.009	5	0.84	0.399	0.918	21	0.09	0.9314	--	2	1.46	0.1448	0.909	7	-1.88	0.0606	--	2
cg01140293	Body	RPN2;C20orf132	6185	TRUE	20	35807911	3.63	0.0003	2.55	0.011	0.024	2.37	0.0182	0.497	44	1.24	0.2145	0.995	3	1.24	0.2145	1.05	3	-0.97	0.3313	0.904	92	0.54	0.5914	--	2	1	1	--	0	-0.2	0.8416	--	1
cg01141459	1stExon	HORMAD2	150280	FALSE	22	30476452	-9.13	0	-9.27	0	0	0.27	0.7836	0.977	53	0.03	0.9729	1.002	4	-0.91	0.3628	1.061	3	-1.75	0.0807	0.757	135	-0.83	0.4064	1.055	5	-2.22	0.0265	0.6	6	-0.22	0.8249	1.012	4
cg01141973	TSS200	GIN1	54826	TRUE	5	102455888	4.56	0	0.98	0.325	0.454	3.67	0.0003	0.077	38	1.97	0.0497	0.689	9	1.35	0.1769	1.035	4	0.09	0.9296	0.971	54	6.52	0	0	6	-0.18	0.8566	1.008	7	1	1	--	0
cg01142576	TSS200	CHP;EXD1	11261	TRUE	15	41523383	-1.57	0.117	0.81	0.418	0.549	0.71	0.4758	0.999	43	4.1	0	0.053	10	3.78	0.0002	0.043	5	0.38	0.703	0.997	79	-0.75	0.4516	1.056	3	0.04	0.9642	1.001	9	-0.75	0.4526	--	2
cg01142776	TSS200	SLC19A3	80704	FALSE	2	228582816	-8.41	0	-8.57	0	0	-0.88	0.3796	0.896	43	-0.18	0.8545	1.005	5	-0.08	0.9346	1.007	4	2.76	0.006	0.344	55	0.3	0.7658	--	1	-0.71	0.4751	1.012	4	1	1	--	0
cg01143204	Body	PES1	23481	TRUE	22	30987612	1.34	0.1815	-0.73	0.465	0.593	2.17	0.0308	0.515	42	2.23	0.0258	0.517	6	1.9	0.0579	0.72	5	1.2	0.232	0.804	65	0.79	0.4273	1.049	3	1	1	--	0	0.94	0.3498	1.049	8
cg01143569	5'UTR	VPRBP	9730	FALSE	3	51533805	-5.96	0	-0.17	0.862	0.911	1.61	0.1084	0.927	43	3.29	0.0011	0.133	5	1	1	--	0	0.13	0.8993	0.874	87	1.21	0.2281	--	2	0.54	0.5887	0.978	4	1	1	--	0
cg01144148	5'UTR	UBXN2A	165324	TRUE	2	24163529	-1.96	0.0501	-0.69	0.491	0.618	1.03	0.3045	0.866	45	0.27	0.7869	1.006	8	-0.5	0.6203	--	1	2.09	0.0373	0.655	99	-0.12	0.9043	--	2	1.07	0.2868	0.99	17	-0.38	0.7028	--	2
cg01145475	1stExon	SSR1	6745	FALSE	6	7313460	0.03	0.9784	1.66	0.098	0.172	0.48	0.6279	0.972	49	-0.88	0.3815	1.016	9	-0.37	0.7117	1.023	5	-0.39	0.6971	0.966	109	4	0.0001	--	2	0.94	0.3493	1.008	24	5.21	0	--	1
cg01147013	TSS200	ZDHHC3;EXOSC7	51304	TRUE	3	45017855	-4.13	0	-1.08	0.282	0.406	2.06	0.04	0.738	37	-0.22	0.8257	1.016	3	-0.6	0.5474	--	1	1.81	0.0706	0.832	74	-0.28	0.776	1.051	5	0.91	0.3648	1.011	9	1	1	--	0
cg01147465	5'UTR	C14orf28	122525	FALSE	14	45366798	-3.62	0.0003	-2.45	0.014	0.032	0.04	0.9644	0.997	65	-1.04	0.2974	1.001	5	1	1	--	0	-1.24	0.2158	0.847	20	3.18	0.0016	0.19	5	-1.05	0.2941	0.992	5	-0.79	0.4294	--	1
cg01147995	TSS1500	PLCG1	5335	TRUE	20	39765948	-2.77	0.0056	-0.12	0.903	0.938	2.28	0.0229	0.572	38	-1.08	0.2795	1.012	7	-0.68	0.4955	1.051	5	0.45	0.6523	0.943	60	0	0.9967	1.016	4	0.76	0.4478	--	1	0.88	0.3802	--	2
cg01149347	5'UTR	EPB41L5	57669	TRUE	2	120770807	-3.83	0.0001	-3.6	0	0.001	2.16	0.0309	0.53	47	-0.16	0.8698	1.005	3	0.07	0.9458	--	2	2.24	0.0254	0.593	168	-0.77	0.4398	1.054	4	-1.14	0.2546	0.964	13	-0.07	0.9444	--	2
cg01149449	5'UTR	ODZ4	26011	FALSE	11	79150906	-5.55	0	-5.67	0	0	-1.74	0.0831	0.679	65	0.69	0.4874	1.018	9	-2.07	0.0388	0.701	6	0.37	0.7093	0.976	421	-0.02	0.9816	1.007	5	-0.99	0.3249	0.996	20	2.28	0.0229	0.539	5
cg01151424	TSS1500	KCNJ11	3767	TRUE	11	17411006	-1.44	0.1487	-1.79	0.074	0.135	0.27	0.789	0.965	48	-0.53	0.593	1.012	9	1.05	0.2926	--	1	1.78	0.0752	--	1	1.99	0.0474	0.722	6	0.93	0.3521	0.978	6	-0.09	0.929	--	2
cg01151966	TSS1500	NRG3	10718	FALSE	10	83634485	-6.08	0	-6.32	0	0	-0.14	0.8899	0.997	66	-2.52	0.0121	0.38	6	-2.11	0.0352	0.595	5	-1.17	0.2418	0.921	477	1.21	0.2268	1.043	4	1	1	--	0	1	1	--	0
cg01152019	TSS1500	HOXD4;MIR10B	3233	FALSE	2	177015044	11.87	0	11.78	0	0	-1.72	0.0854	0.698	50	-2.23	0.0261	0.635	12	0.38	0.7005	1.024	5	-2.04	0.0417	0.605	3	-1.46	0.1455	0.987	4	1	1	--	0	-1.35	0.1775	0.98	5
cg01152986	TSS200	SETD6	79918	FALSE	16	58549298	-15.91	0	-14.69	0	0	1.64	0.1008	0.741	52	3.08	0.0022	0.189	9	1.04	0.3008	1.058	6	-1.01	0.3112	0.886	4	-1.93	0.0538	--	2	-1.64	0.1022	0.872	3	-0.11	0.916	--	1
cg01153132	5'UTR	FAM184A	79632	TRUE	6	119400114	-4.64	0	-5.65	0	0	1.34	0.1818	0.751	52	2.02	0.0443	0.624	6	-0.14	0.8863	1.005	4	0.75	0.4548	0.903	201	-0.1	0.9167	1.008	3	-0.31	0.7535	--	1	-0.22	0.8288	1.017	5
cg01153166	TSS1500	NR2F2	7026	FALSE	15	96874702	-2.14	0.0328	-1.81	0.07	0.129	2.18	0.0295	0.546	66	0.74	0.4606	1.019	13	0.74	0.4599	1.051	4	0.26	0.7961	0.983	18	-1.83	0.0678	0.855	3	1.34	0.181	0.942	7	1.29	0.1993	1.006	6
cg01153442	Body	PDE3A	5139	FALSE	12	20705789	6.26	0	6.55	0	0	-2.35	0.0189	0.433	91	-3.4	0.0007	0.06	15	-4.15	0	0.007	9	-0.42	0.6768	0.941	308	0.48	0.6288	1.016	9	1.41	0.1604	0.922	19	1	1	--	0
cg01153834	TSS1500	MRGPRE	116534	FALSE	11	3254296	0.06	0.9506	0.33	0.738	0.823	0.2	0.8424	0.982	49	0.8	0.4266	1.016	12	1.48	0.1384	1.057	6	-1.5	0.1339	0.611	10	0.7	0.4865	1.053	6	-0.09	0.9295	--	2	-3.14	0.0018	--	1
cg01153872	TSS1500	HDAC4	9759	TRUE	2	240323819	3.5	0.0005	3.76	0	0.001	0.07	0.9418	0.985	69	0.29	0.7692	1.01	6	-0.04	0.9715	--	2	0.25	0.8041	0.971	285	-2.29	0.0223	0.62	5	-0.13	0.893	1	15	-1.74	0.0822	--	2
cg01154193	TSS1500	IQCC;CCDC28B	55721	TRUE	1	32670957	-2.1	0.0359	-4.23	0	0	0.53	0.5984	0.932	35	0.7	0.4834	1.018	3	1	1	--	0	-0.69	0.4891	0.94	3	2.04	0.0421	0.782	3	1.07	0.287	--	1	1	1	--	0
cg01155497	Body	PCDHA2;PCDHA1;PCDHA3;PCDHA4;PCDHA5	56146	FALSE	5	140203293	7.17	0	7.04	0	0	-2.48	0.0134	0.498	71	-1.01	0.3145	1.012	13	-1.63	0.103	0.93	7	0.03	0.9761	0.983	230	-1.28	0.2023	1.037	4	-0.82	0.4104	1.01	12	1	1	--	0
cg01155522	TSS200	TNRC6A	27327	TRUE	16	24740939	-1.39	0.1634	-2.84	0.005	0.011	2.23	0.0264	0.499	53	1.15	0.2515	0.991	7	0.24	0.8075	1.017	3	0.64	0.5251	0.935	109	1.06	0.2884	1.054	4	2.2	0.0285	--	2	1	1	--	0
cg01155930	TSS200	RGS11	8786	FALSE	16	326064	-3.14	0.0018	-3.05	0.002	0.006	0.88	0.3788	0.899	51	-0.96	0.3383	1.014	7	0.97	0.3347	1.061	3	-0.37	0.7084	0.959	21	0.59	0.5559	1.047	4	-2.05	0.0412	--	1	1	1	--	0
cg01156768	TSS1500	CTDP1	9150	TRUE	18	77439120	-4.78	0	-1.91	0.057	0.108	-0.9	0.3686	0.822	43	-1.53	0.126	0.895	7	-0.74	0.4621	1.059	5	0.33	0.7436	0.996	118	-2.22	0.0269	0.614	3	-0.34	0.7332	1.013	4	1	1	--	0
cg01157404	Body	RYR2	6262	FALSE	1	237206562	-6.93	0	-6.93	0	0	3.58	0.0004	0.141	73	0.59	0.5532	1.016	13	-0.89	0.3753	1.061	6	0.52	0.6001	0.948	464	1.37	0.1721	1.037	8	-0.44	0.6594	1.007	8	0.68	0.4975	1.039	3
cg01157467	Body	CDK10	8558	FALSE	16	89761017	-3.31	0.0009	-1.71	0.088	0.157	0.5	0.6152	0.986	36	-2.27	0.0236	0.455	9	-2.5	0.0127	0.335	7	0.97	0.3304	0.925	14	-0.22	0.8256	1.002	3	-3.8	0.0002	--	1	0.5	0.6208	1.027	4
cg01158822	Body	TFAP2A	7020	FALSE	6	10415201	-3.11	0.0019	-3.38	0.001	0.002	2.22	0.0271	0.516	45	-0.75	0.4511	1.019	9	0.32	0.7467	--	2	-0.36	0.7178	0.973	42	-2.3	0.0221	--	1	-0.81	0.4188	1.013	6	-0.77	0.4422	1.047	4
cg01159004	TSS1500	B4GALT5	9334	TRUE	20	48330681	-6.25	0	-2.29	0.022	0.047	-0.66	0.5086	0.8	45	-1.19	0.2327	0.969	4	1	1	--	0	1.4	0.1616	0.851	115	-0.68	0.4942	1.03	3	3.49	0.0005	0.01	12	-0.42	0.6747	--	1
cg01159149	TSS1500	EIF4G2	1982	FALSE	11	10830970	3.66	0.0003	0.86	0.388	0.519	0.91	0.3644	0.771	40	0.47	0.641	1.016	5	1.26	0.209	--	1	1.35	0.1782	0.853	24	2.2	0.028	0.751	4	-0.09	0.9264	--	2	0.09	0.9275	1.005	8
cg01159464	Body	TRIO	7204	FALSE	5	14144769	-4.5	0	-3.51	0	0.001	2.11	0.0354	0.603	52	-0.22	0.8262	1.011	14	0.56	0.5734	1.033	4	-0.53	0.5984	0.945	308	0.35	0.7284	1.026	6	-1.23	0.2202	0.968	8	1	1	--	0
cg01159623	TSS1500	WBSCR17	64409	FALSE	7	70596377	-8.15	0	-8.25	0	0	-0.08	0.9369	0.998	99	0.94	0.3488	1.016	20	0.25	0.8037	1.019	11	0.68	0.4977	0.895	442	2.23	0.0261	0.757	6	1.26	0.2073	0.941	11	0.31	0.7568	1.018	8
cg01161597	1stExon	TAF2	6873	FALSE	8	120844978	0.23	0.8162	-1.66	0.097	0.17	2.1	0.0358	0.566	38	0.91	0.3657	1.017	6	0.51	0.6106	1.037	4	1.05	0.2941	0.877	126	0.86	0.3917	--	1	0.48	0.6286	1.01	9	1	1	--	0
cg01164291	Body	FRMD4A	55691	FALSE	10	13699426	1.98	0.0483	3.19	0.001	0.004	-0.45	0.6539	0.916	48	-1.93	0.0542	0.77	10	-0.82	0.4139	1.06	4	-0.62	0.538	0.921	396	-2	0.0458	0.82	3	0.7	0.485	1.013	6	0.55	0.5803	1.027	6
cg01166180	TSS1500	POLR2I;TBCB	5438	TRUE	19	36606541	1.23	0.2174	-0.5	0.618	0.728	2.16	0.0312	0.515	54	1.39	0.1648	0.958	7	0.7	0.4823	1.048	4	0.77	0.4412	0.931	3	-0.51	0.6071	1.034	3	1	1	--	0	0.03	0.9787	--	2
cg01166685	Body	EXOC6	54536	TRUE	10	94608070	-1.68	0.0938	1.29	0.199	0.308	0.37	0.7151	0.919	47	-0.3	0.7631	1.013	9	-0.12	0.9045	1.008	6	0.72	0.4691	0.954	191	3.48	0.0005	0.179	3	-0.59	0.5532	1.012	3	1	1	--	0
cg01166772	TSS200	ZFP36L1	677	TRUE	14	69259833	-3.98	0.0001	-1.83	0.068	0.125	0.88	0.3767	0.924	42	2.52	0.012	0.532	6	0.48	0.6307	1.021	3	-0.02	0.9841	0.987	10	1.11	0.2658	1.055	3	-0.6	0.5505	1.011	6	0.4	0.6898	1.011	7
cg01169738	TSS1500	PKNOX1	5316	FALSE	21	44394280	-0.22	0.8258	1.33	0.184	0.289	0.9	0.37	0.9	49	0.21	0.833	1.005	8	0.61	0.5429	1.048	6	1.3	0.1931	0.863	82	-0.01	0.9944	--	2	2.86	0.0044	0.219	16	1	1	--	0
cg01169746	Body	MRGPRF	116535	FALSE	11	68773080	1.86	0.0632	2.07	0.039	0.077	-1.43	0.1522	0.764	46	2.02	0.0437	0.723	10	1.45	0.1489	1.002	4	0.51	0.6078	0.956	19	0.81	0.4179	1.056	4	1.13	0.2575	0.976	3	0.85	0.3977	--	1
cg01169952	TSS1500	SGEF	26084	TRUE	3	153838930	-10.03	0	-9.55	0	0	2.17	0.0307	0.567	52	0.8	0.4256	1.02	7	1.87	0.0617	0.832	4	0.78	0.4343	0.936	176	1	1	--	0	2.84	0.0047	0.236	7	-0.1	0.9229	--	1
cg01171786	Body	DYSF	8291	FALSE	2	71787663	2.98	0.0029	2.99	0.003	0.007	1.42	0.1553	0.766	50	-0.82	0.4108	1.017	10	0.36	0.7198	1.025	5	-0.97	0.3314	0.892	270	0.12	0.908	1.009	7	-2.09	0.0369	0.632	4	-0.13	0.9003	--	1
cg01172315	TSS200	PDIA6	10130	TRUE	2	10953055	-1.84	0.0657	-0.26	0.795	0.864	-0.19	0.8466	0.974	55	-1.58	0.1136	0.91	8	-0.05	0.957	--	2	-0.79	0.4289	0.869	92	4.66	0	0.001	3	-0.37	0.7123	1.004	3	-0.44	0.663	1.045	3
cg01172338	5'UTR	PLSCR3	57048	TRUE	17	7297763	0.49	0.6244	1.01	0.313	0.44	0.86	0.3885	0.918	44	2.09	0.0372	0.723	8	3.07	0.0023	--	2	0.59	0.5566	0.96	23	-0.12	0.9049	--	2	1	1	--	0	-1.48	0.1397	--	1
cg01172735	Body	SESN2	83667	FALSE	1	28586943	-1.92	0.0557	-2.67	0.008	0.018	1.37	0.1701	0.77	47	0.09	0.925	1.001	10	-0.06	0.9527	1.007	7	3.95	0.0001	0.062	44	0.88	0.3797	--	2	-0.94	0.3495	1.008	4	0.18	0.8601	--	2
cg01172961	TSS200	CHURC1	91612	TRUE	14	65381090	-0.03	0.9779	-1.09	0.276	0.399	1.97	0.0498	0.62	53	2.14	0.0329	0.649	9	1.76	0.0794	0.883	7	1.65	0.1002	0.73	35	0.43	0.6706	--	2	1.74	0.0826	0.797	8	1	1	--	0
cg01172965	TSS1500	KCNK13	56659	FALSE	14	90527378	-3.2	0.0014	-3.26	0.001	0.003	0.54	0.5867	0.916	38	0.27	0.7835	1.012	7	1.53	0.1268	--	2	0.59	0.5586	0.935	175	-2.49	0.0132	0.469	6	1.1	0.27	0.976	5	-0.05	0.9593	1.005	4
cg01174096	1stExon	SLC39A10	57181	FALSE	2	196521556	-0.21	0.8335	-0.33	0.74	0.825	-0.88	0.3807	0.892	63	1.12	0.2613	0.995	10	1.8	0.0725	0.874	5	0.1	0.92	0.995	115	1.78	0.0762	0.877	9	1.06	0.2918	0.99	9	3.48	0.0005	0.049	3
cg01174276	1stExon	LRFN1	57622	FALSE	19	39805850	13.88	0	15.32	0	0	2.04	0.0418	0.587	53	0.39	0.6988	1.012	6	0.18	0.8556	1.015	4	0.47	0.6385	0.96	12	1.2	0.2324	1.044	4	0.43	0.6694	--	1	1	1	--	0
cg01174447	TSS1500	SOLH;C16orf10	6650	FALSE	16	577030	-3.16	0.0016	-2.12	0.034	0.068	0.95	0.3408	0.871	48	0.96	0.3361	1.016	8	0.27	0.7903	1.014	5	0.9	0.3665	0.927	43	-0.55	0.5846	1.031	5	0.98	0.327	1.008	4	3.33	0.0009	--	2
cg01174786	Body	ADCY9	115	FALSE	16	4027541	12.5	0	15.33	0	0	-2.58	0.0102	0.375	50	0.42	0.6766	1.012	8	1.24	0.2142	--	2	-0.49	0.6233	0.934	157	1.66	0.0975	0.938	3	-1.17	0.2435	0.923	10	0.33	0.7398	--	1
cg01176458	TSS200	EOMES	8320	FALSE	3	27763828	-2.84	0.0046	-3.31	0.001	0.003	-0.07	0.9447	0.962	59	-0.47	0.6384	1.007	9	-0.94	0.346	1.059	5	-1.34	0.181	0.843	11	0.89	0.3714	1.053	5	-0.82	0.4133	1.011	3	2.9	0.0039	--	1
cg01176538	Body	LMAN2L	81562	TRUE	2	97405546	-4.64	0	-0.53	0.596	0.71	-0.82	0.4111	0.896	58	-1.48	0.1394	0.958	7	-0.41	0.6797	1.016	3	2.33	0.0204	0.449	63	0.21	0.8331	1.001	5	-0.12	0.9051	1.011	3	1	1	--	0
cg01178485	TSS200	CDC26;PRPF4	246184	FALSE	9	116037957	4.85	0	3.41	0.001	0.002	1.93	0.0543	0.553	34	0.98	0.3252	1.01	6	0.69	0.4934	1.048	4	3.16	0.0017	0.206	19	1.21	0.2258	1.049	3	-0.28	0.7805	--	1	0.97	0.3342	--	2
cg01178624	3'UTR	KCNK7	10089	FALSE	11	65360327	-1.54	0.1234	-1.76	0.079	0.143	-1.18	0.2402	0.855	49	-0.39	0.6982	1.009	7	-0.09	0.9271	1.006	3	-1.11	0.2655	0.868	3	2.1	0.0363	0.751	4	0.05	0.9562	--	1	2.19	0.0289	--	1
cg01178659	TSS200	PLEKHM1	9842	TRUE	17	43568343	-0.14	0.8882	0.79	0.427	0.558	1.45	0.1484	0.77	40	0.46	0.6474	1.013	7	-0.19	0.8466	--	1	1.37	0.1727	0.821	86	-0.92	0.3568	--	1	0.67	0.5035	1.012	4	3.26	0.0012	--	1
cg01180513	TSS200	C20orf194	25943	FALSE	20	3388407	-5.16	0	-4.18	0	0	-0.19	0.8465	0.974	54	-0.5	0.6176	1.016	7	-0.69	0.4878	1.046	3	2.26	0.024	0.645	159	-0.3	0.7674	1.035	3	2.11	0.035	0.521	19	1	1	--	0
cg01182084	TSS200	PCMTD2	55251	TRUE	20	62886875	0.9	0.3685	-0.57	0.567	0.685	-0.15	0.8811	0.989	74	0.09	0.9318	1.003	4	0.27	0.786	1.022	3	2.1	0.0361	0.581	65	1	1	--	0	-0.28	0.7795	1.006	7	1	1	--	0
cg01182309	Body	CYP27B1	1594	FALSE	12	58159692	1.42	0.1571	-0.53	0.594	0.709	2.15	0.0318	0.563	43	-1.94	0.0523	0.762	8	-1.27	0.2032	1.035	5	-0.76	0.4466	0.926	5	1.94	0.053	0.804	4	-0.29	0.7697	1.006	5	1	1	--	0
cg01183017	TSS200	F2RL1	2150	FALSE	5	76114822	-5.89	0	-6.02	0	0	0.95	0.3433	0.867	61	-1.74	0.0829	0.878	9	-2.07	0.0393	0.716	3	-0.2	0.8423	0.989	36	-0.34	0.7324	1.026	3	2.21	0.0279	0.563	8	-0.2	0.842	--	1
cg01185350	5'UTR	KARS;TERF2IP	3735	TRUE	16	75681490	-1.83	0.0671	-0.38	0.704	0.798	1.91	0.0564	0.688	46	3.32	0.001	0.132	4	2.03	0.0426	0.642	3	1.07	0.2831	0.897	28	0.02	0.9831	1.004	3	-0.72	0.4693	1.012	3	1	1	--	0
cg01185502	Body	CDH4	1002	FALSE	20	60456503	3.77	0.0002	4.75	0	0	0.53	0.594	0.951	98	1.98	0.0479	0.489	11	1.66	0.0982	0.947	3	-0.43	0.6706	0.923	467	1.17	0.2445	1.037	7	-1.37	0.1717	0.871	20	1	1	--	0
cg01185530	5'UTR	DNAJC3	5611	TRUE	13	96329433	0.09	0.9257	1.32	0.188	0.295	-2.06	0.04	0.559	40	-1.94	0.0526	0.737	8	-1.14	0.2556	1.048	5	-0.5	0.6183	0.942	130	-0.35	0.7286	--	1	-1.05	0.2925	0.965	11	1	1	--	0
cg01187505	TSS200	ANO3	63982	FALSE	11	26353622	-3.7	0.0002	-3.87	0	0	0.13	0.8972	0.99	83	-2.14	0.0326	0.672	14	-2.27	0.0236	0.644	7	-0.52	0.6022	0.961	378	-1.04	0.3008	1.057	5	1.88	0.0612	0.68	9	0.24	0.8115	--	2
cg01188068	5'UTR	MLH3	27030	FALSE	14	75517797	-11.91	0	-14.52	0	0	-1.1	0.2702	0.877	31	-1.36	0.1753	0.98	5	-1.36	0.1753	1.036	3	0.58	0.563	0.941	43	2.26	0.0244	0.564	3	0.11	0.9092	1.002	8	-0.15	0.8815	--	1
cg01188244	1stExon	C10orf25;ZNF22	220979	FALSE	10	45496452	-13.54	0	-13.7	0	0	0.61	0.5443	0.937	52	-1.4	0.162	0.953	7	-1.26	0.209	--	2	-2.1	0.0365	--	1	-0.57	0.5672	1.049	4	1.43	0.1538	0.919	9	1	1	--	0
cg01188574	TSS200	ARID3A	1820	TRUE	19	925914	-1.09	0.2738	-1.6	0.11	0.19	1.08	0.2822	0.825	38	0.13	0.8999	1.007	6	-0.21	0.8366	1.006	5	2.46	0.0142	0.358	87	0.86	0.3919	1.055	5	1	0.3155	0.944	11	0.99	0.3204	1.05	3
cg01188592	5'UTR	RSPO4	343637	FALSE	20	982831	-11.23	0	-11.56	0	0	0.32	0.7523	0.967	54	-0.72	0.4708	1.019	7	-0.34	0.7326	--	2	0.11	0.91	0.977	108	2.1	0.036	--	2	0.41	0.6841	1.007	9	1	1	--	0
cg01188936	5'UTR	PAWR	5074	FALSE	12	80084361	-1.96	0.0502	-2.25	0.025	0.052	2.11	0.0357	0.561	56	1.22	0.222	0.983	4	0.72	0.4699	1.053	3	-0.27	0.7888	0.99	131	0.33	0.7382	1.029	4	0.85	0.3945	1.01	11	0.92	0.3582	--	1
cg01189982	Body	PITPNM1	9600	FALSE	11	67260775	-0.46	0.6459	0.6	0.549	0.67	-1.71	0.0875	0.69	49	-2.14	0.0328	0.553	7	-2.51	0.0125	0.352	3	-0.69	0.4901	0.907	27	-1.35	0.179	--	2	1	1	--	0	-0.34	0.7348	--	1
cg01190171	TSS1500	CCHCR1;TCF19	54535	TRUE	6	31126373	-0.11	0.9109	-1.06	0.29	0.415	1.79	0.0739	0.621	47	1	0.3158	1.016	11	0.9	0.3691	1.056	7	-0.91	0.3619	0.886	25	0.06	0.9494	1.011	5	2.01	0.0454	--	1	0.75	0.4512	--	1
cg01190637	Body	KCNH6	81033	FALSE	17	61613061	1.6	0.1089	1.65	0.1	0.174	-0.58	0.5623	0.952	52	-0.77	0.4398	1.018	5	0.64	0.5238	--	1	-2.44	0.0152	0.407	48	-0.54	0.5874	1.049	3	-1.46	0.145	0.903	5	1	1	--	0
cg01191114	Body	SLC25A20	788	FALSE	3	48936118	-20.04	0	-20.2	0	0	2.04	0.0414	0.64	40	0.4	0.6914	1.01	6	0.67	0.502	1.048	4	0.31	0.7591	1	63	-0.64	0.522	1.05	6	-0.65	0.5163	--	2	-0.35	0.7228	--	1
cg01191395	Body	SHBG;SAT2	6462	FALSE	17	7530998	0.32	0.7515	0	0.998	0.999	3.04	0.0025	0.265	41	0.7	0.4824	1.02	8	0.36	0.7167	1.028	4	-0.25	0.7989	0.989	16	1.22	0.2246	--	2	1	1	--	0	1	1	--	0
cg01192487	5'UTR	SAMD12	401474	FALSE	8	119634140	-4.14	0	-3.75	0	0.001	1.04	0.2997	0.855	67	2.06	0.0399	0.687	11	-0.39	0.6955	--	2	0.39	0.6969	0.991	330	0.92	0.3565	1.043	8	-0.38	0.7019	1.008	36	-0.45	0.6509	--	1
cg01193769	Body	ONECUT2	9480	FALSE	18	55107097	15.91	0	15.78	0	0	-0.39	0.6969	0.974	68	-0.26	0.7987	1.004	9	0.67	0.5063	1.051	5	-2.76	0.006	0.375	83	-0.28	0.7773	1.017	4	-0.7	0.4833	1.013	49	1	1	--	0
cg01195196	1stExon	PRSS27	83886	FALSE	16	2770211	-9.03	0	-9.1	0	0	-1.2	0.2322	0.824	50	-2.54	0.0114	0.453	8	-1.27	0.2044	1.033	5	0.19	0.8491	0.985	16	1.07	0.2847	--	1	-0.11	0.9104	--	1	-1.22	0.2238	--	1
cg01195198	TSS1500	ROCK1	6093	TRUE	18	18692028	1.31	0.1917	0.11	0.913	0.945	1.2	0.2303	0.802	67	0.46	0.6477	1.015	12	0.77	0.4401	1.061	8	0.89	0.3735	0.874	183	-0.34	0.7314	1.033	5	5.62	0	0	12	0.65	0.5183	1.038	3
cg01198024	Body	MRAP	56246	FALSE	21	33672713	-0.5	0.6168	-0.28	0.776	0.851	1.72	0.086	0.748	36	1.46	0.1438	0.962	6	1.1	0.2732	--	1	2.28	0.0228	0.638	58	1.1	0.2732	--	1	-1.09	0.2744	--	1	1.2	0.2321	--	1
cg01200651	Body	ABLIM2	84448	FALSE	4	8087343	16.74	0	16.96	0	0	1.16	0.2472	0.918	49	1.98	0.0481	0.715	10	2.14	0.033	0.617	8	-0.92	0.3577	0.827	206	-0.45	0.65	1.043	3	-0.25	0.8041	--	1	1	1	--	0
cg01203443	TSS200	NEIL3	55247	TRUE	4	178230972	-5.92	0	-5.53	0	0	0.08	0.9323	0.994	66	2.39	0.017	0.617	11	-0.81	0.4207	1.06	3	-1.5	0.1348	0.725	83	-0.26	0.792	--	1	4.73	0	0.002	3	1	1	--	0
cg01203812	Body	PRDM16	63976	FALSE	1	3081078	12.58	0	13.35	0	0	0.96	0.3372	0.88	58	-0.09	0.9247	1.007	9	-0.76	0.4455	1.05	5	-1.58	0.1156	0.567	334	-0.34	0.7364	1.044	5	2.05	0.0405	0.771	27	1	1	--	0
cg01204305	1stExon	AMIGO3;RNF123	386724	TRUE	3	49756497	3.41	0.0007	2.99	0.003	0.007	-1.31	0.1898	0.809	33	-0.88	0.3776	1.019	3	-0.88	0.3776	1.055	3	1	1	--	0	2.2	0.0279	0.633	5	0.41	0.6835	1.009	3	0.52	0.6058	--	1
cg01204655	TSS200	CYFIP2	26999	TRUE	5	156692969	-1.72	0.0863	-1.19	0.236	0.353	2.2	0.0279	0.54	58	0.28	0.7817	1.005	9	0.52	0.6013	1.043	4	-0.46	0.6446	0.949	154	-0.33	0.7432	1.029	5	-1.02	0.3084	0.99	10	1	1	--	0
cg01206537	5'UTR	SPATS2L	26010	TRUE	2	201171336	-5.27	0	-1.9	0.058	0.11	1.99	0.0467	0.741	45	-0.44	0.6629	1.014	9	-0.77	0.4388	1.056	3	-1.07	0.2852	0.726	176	-0.54	0.5923	1.044	4	0.04	0.9714	1.002	13	1.65	0.1005	0.892	5
cg01207010	TSS200	FAM105B	90268	TRUE	5	14664662	-1.74	0.0822	-2.42	0.016	0.034	0.05	0.9594	0.997	60	3.57	0.0004	0.058	12	5.66	0	0	6	-1.61	0.1084	0.721	53	-1.59	0.1123	0.934	4	0.26	0.7916	1.005	17	1	1	--	0
cg01207490	5'UTR	CORO1A	11151	TRUE	16	30195067	2.63	0.0085	2.64	0.008	0.02	-2.38	0.0176	0.484	61	-0.38	0.7065	1.011	5	-0.27	0.7893	1.019	4	-0.78	0.4355	0.926	9	1	1	--	0	1	1	--	0	1	1	--	0
cg01209943	TSS200	CDKN3	1033	TRUE	14	54863601	-0.06	0.9488	-0.96	0.336	0.466	1.96	0.0505	0.568	61	0.85	0.3944	1.016	6	0.87	0.3831	1.06	4	2.31	0.0214	0.496	34	-0.35	0.7278	--	1	-0.3	0.7664	--	1	-0.08	0.9396	--	1
cg01210372	TSS200	BCKDK	10295	TRUE	16	31119640	-2.76	0.0058	0.37	0.71	0.801	0.21	0.8373	0.958	50	0.44	0.6577	1.019	10	-0.28	0.7833	1.01	7	0.98	0.326	0.857	14	2.45	0.0145	0.558	3	-0.69	0.4915	1.011	4	-0.27	0.7847	--	1
cg01210520	1stExon	VCP	7415	TRUE	9	35072637	2.95	0.0032	0.98	0.328	0.457	0.53	0.5995	0.934	29	-1.12	0.2649	--	1	-1.12	0.2649	--	1	1.59	0.1114	0.717	23	4.01	0.0001	0.008	8	-1.75	0.0806	0.745	4	-1.96	0.051	--	2
cg01210909	TSS1500	TET2	54790	FALSE	4	106067566	-1.45	0.1483	-1.26	0.21	0.321	-0.29	0.7714	0.976	40	2.3	0.0219	0.575	3	-0.61	0.5429	--	2	-1.75	0.0799	0.706	143	-2.5	0.0127	0.462	4	0.3	0.7634	1.006	12	1.59	0.1131	0.929	3
cg01213134	3'UTR	ZNF71	58491	FALSE	19	57134168	16.8	0	18.44	0	0	2.35	0.0193	0.527	72	1.24	0.2147	0.995	12	0.29	0.7702	1.024	4	-0.33	0.7442	0.957	80	0.61	0.5445	1.046	6	-0.17	0.8673	1.003	11	0.16	0.8737	--	1
cg01214321	5'UTR	DPYSL2	1808	TRUE	8	26435429	1.46	0.1433	-0.36	0.719	0.809	0.23	0.8164	0.922	42	0.97	0.3316	0.994	7	1.3	0.1944	1.035	4	1.19	0.2352	0.661	141	-0.03	0.9735	1.039	4	-2.17	0.0301	0.783	9	1	1	--	0
cg01214458	1stExon	MN1	4330	FALSE	22	28193996	13.29	0	13.8	0	0	2.21	0.0275	0.597	43	1.12	0.2649	1.016	7	1.04	0.2994	1.055	3	-0.88	0.3774	0.866	96	0.56	0.576	1.042	6	-1	0.3159	0.977	17	0.96	0.3399	1.047	5
cg01214989	5'UTR	ZNF606	80095	FALSE	19	58514119	-24.98	0	-28.11	0	0	-0.61	0.5404	0.949	55	2.09	0.0371	0.71	6	2.49	0.0132	0.488	4	-0.71	0.476	0.956	53	-0.42	0.6767	1.029	4	-0.22	0.8296	1.004	8	1.32	0.1871	--	2
cg01217335	TSS200	ATG10	83734	TRUE	5	81267704	-3.65	0.0003	-0.33	0.741	0.826	-0.02	0.9853	0.952	54	-0.85	0.3963	1.019	5	-0.42	0.671	1.037	3	-0.45	0.6539	0.846	243	0.5	0.6188	--	1	-0.48	0.6303	1.013	6	2.78	0.0056	--	2
cg01219065	5'UTR	ESD	2098	TRUE	13	47370918	-1.66	0.0961	-5.47	0	0	0.37	0.7095	0.973	38	0.03	0.9731	1.002	7	0.48	0.6315	1.036	4	0.63	0.5294	0.923	37	-2.2	0.0282	0.577	3	0.46	0.6449	--	1	-0.15	0.8844	--	2
cg01220031	TSS200	MFAP1	4236	TRUE	15	44117032	-5.55	0	0.36	0.717	0.808	2.16	0.031	0.749	42	3.34	0.0009	0.351	9	2.23	0.026	0.819	5	-0.59	0.5584	0.803	28	-0.12	0.9059	1.013	4	-0.22	0.8278	--	1	1	1	--	0
cg01220033	5'UTR	WDR34	89891	TRUE	9	131419100	1.75	0.0798	0.54	0.59	0.705	1.62	0.1065	0.729	48	3.56	0.0004	0.064	9	-0.03	0.974	--	2	-0.68	0.4946	0.939	25	1.48	0.1389	0.978	7	1	1	--	0	1	1	--	0
cg01221484	1stExon	ZNF584	201514	TRUE	19	58920079	-4.67	0	-1.07	0.287	0.411	0.21	0.8351	0.994	43	0.61	0.5404	1.011	9	-0.21	0.8321	1.029	5	1.79	0.0733	0.878	31	2.42	0.016	0.502	5	-0.59	0.5588	--	1	-0.39	0.6968	--	1
cg01222190	Body	MCF2L	23263	FALSE	13	113731267	20.88	0	21.42	0	0	-0.29	0.7688	0.977	48	0.87	0.3852	1.016	6	-0.45	0.6562	--	2	0.27	0.7875	0.988	229	-2.02	0.0437	0.773	5	0.13	0.8941	--	1	1	1	--	0
cg01222603	TSS200	SBF2	81846	FALSE	11	10315914	-5.41	0	-4.91	0	0	2.35	0.0193	0.516	36	-0.12	0.9026	1.005	6	-0.71	0.4791	1.057	3	-0.63	0.528	0.908	318	-0.04	0.9685	1.001	4	0.63	0.528	1.013	8	1	1	--	0
cg01223422	TSS200	RABAC1	10567	TRUE	19	42463610	-6.68	0	-5.81	0	0	2.74	0.0064	0.414	51	-0.04	0.9649	--	2	-0.04	0.9649	--	2	-0.48	0.628	0.965	8	-0.03	0.978	--	1	1	1	--	0	1	1	--	0
cg01224393	Body	DNAH10	196385	FALSE	12	124272266	4.72	0	5.5	0	0	0.41	0.6801	0.964	27	2.12	0.0348	--	2	1	1	--	0	0.13	0.9001	0.996	197	-0.04	0.9651	1.008	4	-1.3	0.193	--	2	1	1	--	0
cg01226265	Body	FAM69C	125704	FALSE	18	72123958	-3.83	0.0001	-4.1	0	0	0.76	0.4462	0.884	52	-2.2	0.0286	0.608	5	-2.4	0.0169	0.509	3	-1.19	0.2359	0.878	37	1.03	0.3052	1.057	4	-0.83	0.4053	--	2	1	1	--	0
cg01226447	Body	CLDND2;ETFB	125875	TRUE	19	51870714	-2.03	0.0426	-2.77	0.006	0.013	0.2	0.8414	0.981	65	-0.49	0.6248	1.016	8	-1.37	0.1724	--	2	0.63	0.5312	0.853	6	-0.74	0.462	1.052	3	1	1	--	0	2.4	0.0167	0.453	4
cg01227537	TSS200	ZIC1	7545	FALSE	3	147127012	-11.83	0	-12.4	0	0	0.18	0.8566	0.978	84	-0.22	0.8269	1.005	18	-1.72	0.0853	0.955	9	2.01	0.0451	0.583	257	-0.35	0.7292	1.021	11	0.15	0.8823	1.006	19	-1.26	0.2067	1.023	9
cg01228355	Body	CORIN	10699	TRUE	4	47839876	-2.25	0.0245	-2.5	0.012	0.028	-0.14	0.8891	0.983	42	3.79	0.0002	0.044	13	1.99	0.0469	0.751	9	0.11	0.9113	0.973	278	-0.17	0.8632	1.006	6	-0.8	0.4217	0.992	8	1	1	--	0
cg01228469	TSS1500	AKAP13	11214	TRUE	15	85923658	1.28	0.2017	-0.93	0.354	0.485	1.36	0.1756	0.797	53	0.4	0.6885	1.012	5	0.37	0.7097	--	2	-0.14	0.8887	0.934	263	2.15	0.0322	0.627	3	-0.18	0.856	1.006	14	1	1	--	0
cg01230243	TSS1500	KIAA1244	57221	FALSE	6	138482608	-5.94	0	-5.78	0	0	2.52	0.0119	0.496	40	1.47	0.1413	0.941	8	2.78	0.0056	--	2	0.07	0.9471	0.989	167	0.87	0.3822	1.057	5	0.57	0.5669	1.012	14	1	1	--	0
cg01230796	1stExon	SCGN	10590	FALSE	6	25652698	-2.15	0.0314	-2.12	0.034	0.069	2.02	0.0439	0.619	69	0.68	0.4985	1.014	13	0.48	0.6329	1.031	4	-0.15	0.884	0.981	107	-1.47	0.1415	0.994	4	0.26	0.7964	--	2	2.81	0.0051	--	2
cg01231108	Body	KCNJ3	3760	FALSE	2	155556016	-4.93	0	-5.17	0	0	-2.3	0.0218	0.597	82	-3.48	0.0006	0.078	16	-1.48	0.1401	1.001	7	0.89	0.3757	0.901	245	-1.43	0.1544	1.043	9	-2.92	0.0036	0.22	27	-3.14	0.0018	--	2
cg01231779	5'UTR	NID2	22795	FALSE	14	52535887	-3.1	0.0019	-3.5	0	0.001	-0.49	0.6216	0.927	62	-1.19	0.2336	0.952	9	-1.6	0.1106	0.986	3	0.64	0.525	0.883	114	2.43	0.0154	--	2	0.04	0.9684	1.002	3	1	1	--	0
cg01232410	TSS200	POP4	10775	TRUE	19	30097075	-10.14	0	-1.63	0.103	0.179	-0.04	0.9717	0.99	82	0.8	0.4242	0.986	9	0.24	0.807	1.033	5	0.27	0.7851	0.978	19	2.38	0.0176	0.562	6	1	1	--	0	-0.08	0.9381	1.03	8
cg01232511	Body	PRSS21	10942	FALSE	16	2867446	-31.39	0	-31.36	0	0	-2.63	0.0088	0.407	57	-0.22	0.8297	1.005	6	-0.5	0.6146	1.037	5	-1.37	0.1706	0.809	22	0.72	0.4718	1.054	4	2.39	0.0173	--	1	1	1	--	0
cg01235203	5'UTR	BCL6	604	FALSE	3	187461998	-0.06	0.9543	-1.39	0.164	0.264	-0.03	0.9736	0.99	54	-0.08	0.9325	1.005	12	-0.94	0.3488	1.049	8	2.68	0.0075	0.377	47	-0.35	0.7266	1.023	3	1.83	0.0673	0.783	7	0.15	0.8797	1.005	10
cg01236506	5'UTR	FAM174A	345757	TRUE	5	99871233	-4.21	0	-7.42	0	0	0.23	0.8145	0.949	71	-2.36	0.0188	0.583	10	-1.57	0.1171	0.949	5	0.15	0.8781	0.975	91	-0.26	0.7915	--	1	-0.68	0.4942	1.012	4	1	1	--	0
cg01237056	TSS1500	SCUBE1	80274	FALSE	22	43739992	2.9	0.0038	2.97	0.003	0.007	-0.58	0.565	0.939	52	-0.66	0.5121	1.019	14	-0.22	0.8269	1.019	9	-2.16	0.0316	0.552	190	0.29	0.775	1.022	3	1.13	0.258	0.988	20	1	1	--	0
cg01238679	5'UTR	MAPRE1	22919	FALSE	20	31407766	-5.15	0	-0.45	0.65	0.754	1.16	0.2446	0.831	41	-0.4	0.6927	1.004	9	-0.26	0.7945	--	2	2.56	0.0106	0.349	48	-0.4	0.69	--	1	0.47	0.637	1.012	5	-0.8	0.4248	--	1
cg01239112	Body	MAGI2	9863	FALSE	7	77669957	4.21	0	4.46	0	0	-0.22	0.8279	0.979	58	0.02	0.9848	1	7	0.7	0.4843	--	2	0.18	0.8537	0.996	485	0.24	0.8109	1.019	6	0.31	0.754	1.007	9	-2.89	0.0041	--	1
cg01239666	Body	TNK2	10188	FALSE	3	195601381	-9.63	0	-10.73	0	0	-0.18	0.8564	0.985	46	-1	0.3174	1.012	6	-2.02	0.044	0.745	3	-1.17	0.2439	0.854	100	-2.82	0.0049	0.287	3	-2.62	0.009	--	2	-2.53	0.0116	--	2
cg01240161	1stExon	KBTBD6	89890	TRUE	13	41706543	-1.2	0.2291	-2.43	0.015	0.034	2.29	0.0225	0.504	36	2.74	0.0063	0.426	4	2.79	0.0055	0.365	3	1	1	--	0	2.61	0.0092	0.368	6	2.14	0.0328	0.659	5	2.47	0.0139	--	1
cg01241850	1stExon	CAMSAP1	157922	FALSE	9	138798996	-2.86	0.0043	-1.13	0.26	0.382	1.85	0.0643	0.717	41	0.88	0.3808	1.012	7	-0.38	0.7047	1.014	3	-1.48	0.1397	0.7	107	-2.16	0.0309	0.844	5	0.73	0.4641	1.013	9	1	1	--	0
cg01242400	Body	ZGPAT	84619	FALSE	20	62366250	-6.35	0	-3.49	0	0.001	1.13	0.2589	0.845	46	1.15	0.2491	1.004	4	1.29	0.1974	--	2	0.94	0.3484	0.86	61	-2.23	0.0263	--	1	0.2	0.8413	--	1	1	1	--	0
cg01242498	Body	DLK1	8788	FALSE	14	101200717	5.54	0	5.67	0	0	0.1	0.9234	0.998	59	0.13	0.8995	1.002	10	0.83	0.4043	1.057	7	2.11	0.0351	0.595	25	-0.18	0.8557	1.012	9	1.78	0.0759	0.777	6	-1.03	0.3012	1.047	4
cg01243246	TSS200	CCDC15	80071	TRUE	11	124823843	-9.18	0	-6.7	0	0	-0.28	0.7826	0.874	48	-0.56	0.5755	1.015	14	-0.57	0.5691	1.055	7	0.75	0.4507	0.956	121	3.37	0.0008	0.098	4	0.49	0.6231	1.011	4	1	1	--	0
cg01243848	TSS200	NFIL3	4783	FALSE	9	94186148	-1.8	0.0713	-0.89	0.374	0.505	0.23	0.8168	0.989	44	-0.5	0.6149	1.016	9	1.32	0.1882	1.053	3	-1.35	0.1761	0.768	27	-2.18	0.0294	0.672	4	-1.53	0.1269	--	1	-0.24	0.8091	--	2
cg01244871	1stExon	FAM82B	51115	FALSE	8	87520844	2.14	0.0323	-1.59	0.113	0.193	2	0.046	0.586	38	1.33	0.1838	0.958	11	-0.19	0.8464	1.023	4	0.37	0.7124	0.959	67	1.06	0.289	1.058	3	1.95	0.0513	0.779	6	0.84	0.4026	--	2
cg01245284	TSS1500	PHLDA1	22822	TRUE	12	76426035	-0.71	0.4756	-1.67	0.095	0.167	0.17	0.8682	0.924	33	2.2	0.0281	0.344	6	0.46	0.6479	1.037	4	-0.62	0.5387	--	2	0.95	0.3429	1.056	9	0.62	0.536	1.012	12	-0.11	0.9097	1.004	8
cg01245656	TSS200	ASNS	440	TRUE	7	97501918	-10.1	0	-12.02	0	0	-0.53	0.5932	0.947	55	0.06	0.9515	1.001	8	0.01	0.9947	1.002	3	-0.52	0.6044	0.966	45	2.04	0.0414	0.781	5	1	1	--	0	0.44	0.6619	--	2
cg01248421	TSS200	ZNF24	7572	FALSE	18	32924572	-8.33	0	-0.02	0.985	0.991	1.06	0.2891	0.976	44	1.31	0.1896	1.02	7	0.4	0.6899	--	1	0.53	0.5971	0.978	17	-0.78	0.4385	1.053	3	2.49	0.0131	0.695	11	1	1	--	0
cg01248866	TSS200	BICD1	636	TRUE	12	32260000	-1.64	0.1023	-0.65	0.518	0.642	0.37	0.7118	0.962	50	-0.28	0.7782	1.01	11	0.04	0.9644	1.003	7	2.21	0.0275	0.602	248	0.15	0.8775	1.012	3	0.26	0.7952	1.006	13	1	1	--	0
cg01249187	Body	CACNA1H	8912	FALSE	16	1204617	4.29	0	4.4	0	0	-0.14	0.888	0.987	56	0.48	0.6339	1.014	5	0.61	0.5432	1.043	3	2.09	0.0368	0.64	152	2.66	0.008	0.359	6	1.56	0.1195	0.888	3	1	1	--	0
cg01251360	Body	CDH1	999	FALSE	16	68772225	-10.96	0	-10.93	0	0	0.27	0.7847	0.979	49	-1.33	0.1853	0.967	6	-1.65	0.0994	0.939	4	2.43	0.0153	0.468	117	-0.68	0.4945	1.053	6	-1.44	0.1512	0.911	12	1	1	--	0
cg01251835	Body	SCARF2	91179	FALSE	22	20783963	10.16	0	10.02	0	0	-2.18	0.0294	0.55	43	-1.61	0.108	0.909	7	-1.45	0.1485	1.004	4	-0.28	0.7809	0.981	21	-1.7	0.0906	0.911	6	1.09	0.2774	0.985	3	-1.03	0.3017	--	1
cg01252513	Body	CUX2	23316	FALSE	12	111758092	1.96	0.0501	1.95	0.051	0.098	-1.76	0.0786	0.678	53	-3.1	0.0021	0.179	8	-3.3	0.001	0.096	6	-1.71	0.0883	0.717	296	-0.63	0.5272	1.052	9	0.45	0.655	1.01	12	1	1	--	0
cg01252659	Body	INSR	3643	TRUE	19	7198410	-0.26	0.7928	-1.96	0.05	0.096	-0.86	0.3907	0.939	37	-0.97	0.3317	1.012	11	-1.22	0.2222	1.05	7	2.59	0.0098	0.241	186	-0.56	0.5744	1.053	4	0.7	0.4828	1.013	6	1	1	--	0
cg01254555	Body	LAMA4	3910	FALSE	6	112575212	-1.61	0.1077	-1.64	0.101	0.177	1.05	0.2942	0.858	48	0	0.9962	1	4	0.61	0.5441	1.045	3	2.35	0.019	0.514	182	1.74	0.0824	0.89	5	-0.29	0.7715	1.006	4	1	1	--	0
cg01254575	TSS200	KCTD8	386617	FALSE	4	44451009	-3.76	0.0002	-4.16	0	0	0.07	0.9459	0.922	91	-0.92	0.3595	1.014	17	0.85	0.3978	1.057	4	2.31	0.0211	0.483	342	1.34	0.1817	1.004	15	-0.31	0.7553	1.006	7	1.74	0.0821	--	2
cg01255414	TSS1500	FGF12	2257	FALSE	3	192127991	-11.58	0	-11.41	0	0	-0.25	0.8003	0.967	80	1.07	0.2836	1.012	14	1.78	0.0758	0.919	10	2.42	0.0157	0.5	407	-1.36	0.1748	1.022	5	-0.5	0.6156	1.011	14	0.34	0.731	1.018	8
cg01256089	1stExon	VAT1L	57687	FALSE	16	77822500	-1.74	0.0828	-1.79	0.073	0.134	1.87	0.0614	0.623	64	0.15	0.8844	1.004	14	-0.38	0.7037	1.028	7	3.23	0.0013	0.182	253	-0.06	0.9523	1.008	6	0.93	0.3539	1.011	13	1	1	--	0
cg01257975	Body	CACNA1I	8911	FALSE	22	40058706	-3.21	0.0014	-3.23	0.001	0.003	-0.76	0.4451	0.912	41	-2.07	0.0389	0.694	6	-1.67	0.096	0.929	4	-1.97	0.0494	0.628	170	-1.26	0.2087	1.037	3	-1.12	0.263	0.976	13	1	1	--	0
cg01258200	TSS200	ANKRD56	345079	FALSE	4	77819018	-3.71	0.0002	-3.63	0	0.001	0.92	0.3589	0.889	40	0.77	0.4399	1.019	8	0.9	0.3698	1.061	3	1	1	--	0	3.46	0.0006	0.083	7	0.38	0.7061	1.008	4	1	1	--	0
cg01258522	5'UTR	GFI1	2672	TRUE	1	92950765	-1.89	0.0583	-1.84	0.066	0.123	2.76	0.006	0.408	55	-0.7	0.4834	1.019	9	-0.35	0.7284	--	2	0.79	0.4314	0.932	23	0.1	0.9222	1.006	4	-0.37	0.7135	1.011	6	-0.18	0.8544	--	1
cg01259423	Body	ASAP2	8853	FALSE	2	9533573	-0.99	0.3216	-0.69	0.493	0.619	-1.07	0.2845	0.851	47	0.01	0.9881	1	8	0.44	0.6608	1.032	4	-2	0.0459	0.62	192	0.85	0.3957	--	2	0.34	0.7325	1.007	5	1	1	--	0
cg01260170	Body	ESPNP	284729	FALSE	1	17020230	6.94	0	7.12	0	0	-0.41	0.6822	0.964	88	0.06	0.9532	1.002	15	-0.15	0.8792	1.012	6	1	1	--	0	2.28	0.0228	0.583	3	1	1	--	0	1	1	--	0
cg01262337	TSS200	TKT	7086	TRUE	3	53290205	-3.23	0.0013	-2.54	0.011	0.025	-2.32	0.0205	0.497	34	1.09	0.2763	1	5	0.55	0.5824	1.04	3	-1.38	0.1681	0.809	46	0.08	0.9374	--	2	0.05	0.963	--	1	1	1	--	0
cg01262948	Body	CIDEA	1149	FALSE	18	12271803	-1.36	0.1749	-1.36	0.173	0.275	2.68	0.0077	0.393	57	6.09	0	0	11	1.1	0.2731	1.05	7	1.7	0.0897	0.716	57	0.37	0.7089	1.029	3	-0.36	0.716	--	1	0.73	0.4678	--	2
cg01263075	TSS200	ABCG2	9429	FALSE	4	89080199	-2.65	0.0081	-3.27	0.001	0.003	-0.98	0.3282	0.952	54	-0.88	0.3819	1.015	10	1.25	0.2117	1.007	4	-2.37	0.0184	0.736	157	1.38	0.1673	1.025	5	-1.83	0.0678	0.811	6	-1.94	0.053	0.721	3
cg01267908	3'UTR	POFUT2	23275	TRUE	21	46686908	4.6	0	4.81	0	0	-2.22	0.027	0.515	54	-1.37	0.1723	0.954	10	-1.45	0.1474	1.001	4	0.48	0.6281	0.963	47	0.22	0.8243	1.017	3	0.12	0.9071	1.002	4	0.61	0.5413	--	2
cg01268683	Body	ZNF83	55769	TRUE	19	53141620	-14.85	0	-14.87	0	0	-0.5	0.6145	0.946	55	-0.57	0.5697	1.016	7	0.08	0.9369	1.007	4	3.6	0.0003	0.163	157	1	1	--	0	0.86	0.3878	1.012	4	1.6	0.1092	0.95	14
cg01269537	3'UTR	ST3GAL2	6483	TRUE	16	70415514	7.23	0	7.47	0	0	-0.41	0.6835	0.954	52	-1.47	0.1418	0.923	12	-1.04	0.2976	1.05	7	-0.24	0.8089	1	80	-0.1	0.9237	1.002	3	2.75	0.0062	0.234	4	-1.16	0.2468	1.015	3
cg01270378	TSS200	ETV5	2119	TRUE	3	185827002	-1.27	0.203	-0.19	0.848	0.902	1.96	0.0509	0.749	59	4.72	0	0.002	10	4.55	0	0.002	8	0.03	0.9757	0.975	96	-0.2	0.8433	1.026	6	4.44	0	0.005	9	1	1	--	0
cg01271641	TSS1500	XPO1	7514	TRUE	2	61765778	-1.25	0.2109	-0.02	0.981	0.989	2.1	0.0359	0.595	59	2.67	0.0079	0.494	5	-0.87	0.3873	--	1	0.23	0.8182	0.978	79	-0.65	0.5136	1.031	4	1.25	0.2113	0.947	3	0.18	0.859	1.016	4
cg01272601	TSS1500	AAK1	22848	TRUE	2	69871685	-1.73	0.0834	-0.78	0.436	0.566	1.82	0.0696	0.573	35	2.61	0.0094	0.295	7	-0.12	0.9052	--	1	-1.67	0.0961	0.602	202	0.29	0.7739	--	2	-0.29	0.7684	1.01	20	-0.05	0.9603	--	1
cg01273125	TSS200	COBRA1	25920	TRUE	9	140149675	-3.38	0.0007	0	0.999	1	1.61	0.1089	0.84	49	0.32	0.7489	1.001	6	0.14	0.8895	--	2	2.57	0.0103	0.424	32	-1.08	0.2801	0.995	4	0.2	0.8454	1.007	3	0.83	0.4096	--	2
cg01273679	TSS1500	BRUNOL4	56853	FALSE	18	35146393	-3.21	0.0014	-3.41	0.001	0.002	0.72	0.4749	0.92	63	1.07	0.2838	1.002	8	2.65	0.0084	0.357	4	-2.1	0.0364	0.602	313	3.35	0.0009	0.093	4	3.83	0.0001	0.033	11	5.7	0	0	4
cg01276938	TSS1500	FAF2	23197	TRUE	5	175875031	-1.19	0.2353	-1.33	0.184	0.289	0.98	0.3285	0.881	46	3.37	0.0008	0.101	6	3.97	0.0001	0.016	4	-0.87	0.3865	0.901	86	1.72	0.0862	0.921	4	0.08	0.9336	1.001	8	0.08	0.9353	--	1
cg01277511	1stExon	SSTR4	6754	FALSE	20	23016753	2.74	0.0062	2.81	0.005	0.012	-1.59	0.1116	0.694	63	-0.04	0.9652	1.006	11	0.11	0.9135	1.003	3	1	1	--	0	2.01	0.0447	0.867	4	1	1	--	0	1	1	--	0
cg01278797	Body	ABCA3	21	FALSE	16	2339405	20.12	0	21.05	0	0	-1.03	0.3024	0.707	54	-0.44	0.6635	1.012	8	-0.94	0.3464	1.06	5	-1.72	0.0867	0.597	101	-0.28	0.7821	1.023	5	2.16	0.0315	0.652	4	-0.42	0.6781	--	2
cg01279453	Body	THBS2	7058	FALSE	6	169622506	3.51	0.0005	3.49	0	0.001	-0.32	0.7519	0.954	62	0.67	0.5007	1.018	7	0.58	0.56	1.04	6	0.73	0.4631	0.942	71	2.13	0.0337	--	1	0.04	0.9679	1.001	10	0.09	0.9312	--	2
cg01281140	TSS200	REPIN1	29803	TRUE	7	150065678	0.99	0.3223	-0.05	0.958	0.973	-0.76	0.4486	0.913	46	2.66	0.008	0.382	13	1.75	0.0814	0.918	6	0.54	0.5926	0.953	7	-0.24	0.8112	1.019	4	-0.17	0.8669	--	2	1	1	--	0
cg01281157	TSS200	GRM6	2916	FALSE	5	178422260	-0.99	0.3225	-1.45	0.148	0.243	-3.34	0.0009	0.26	84	-1.52	0.1291	0.915	10	-1.48	0.1384	0.994	6	-1.05	0.2943	0.896	55	-0.25	0.8009	1.013	6	-0.81	0.4177	1.012	18	1	1	--	0
cg01281911	1stExon	FOXE3	2301	FALSE	1	47882686	-9.34	0	-9.27	0	0	-0.45	0.656	0.932	46	-1.64	0.1013	0.853	5	-0.34	0.735	--	2	1	1	--	0	-1.9	0.0574	0.816	3	-2.05	0.0405	--	1	1	1	--	0
cg01283201	5'UTR	LHFPL2	10184	FALSE	5	77806169	1.03	0.3042	0.76	0.446	0.576	-1.21	0.227	0.831	38	-0.89	0.3721	1.016	8	-1.37	0.1716	1.028	5	-2.01	0.045	0.683	146	0.15	0.8808	--	1	0.59	0.5588	1.013	9	-0.7	0.4833	--	1
cg01283917	TSS200	CUTA	51596	TRUE	6	33386256	3.54	0.0004	1.98	0.047	0.092	1.21	0.2261	0.799	39	1.48	0.1381	0.845	6	1	1	--	0	-0.52	0.6009	--	1	-0.14	0.8897	--	2	1	1	--	0	2.09	0.0374	--	1
cg01284192	Body	IGF1R	3480	FALSE	15	99500473	12.88	0	13.75	0	0	-0.51	0.6119	0.948	54	0.01	0.9959	1	4	1	0.3183	--	1	-2.76	0.0061	0.392	269	0.29	0.7741	1.024	4	-0.96	0.3356	1.007	24	0.8	0.425	1.046	6
cg01284702	TSS1500	C19orf52;YIPF2	90580	TRUE	19	11039163	-3.36	0.0008	-1.04	0.301	0.427	2.48	0.0135	0.503	34	1.19	0.2336	0.988	4	-0.23	0.8211	--	2	2.18	0.0295	--	1	-1	0.3198	1.056	4	0.39	0.6962	1.001	3	1	1	--	0
cg01286685	Body	RNF39	80352	FALSE	6	30039025	5.58	0	5.42	0	0	0.74	0.4615	0.919	51	0.95	0.3434	1.016	12	1.22	0.2241	1.042	5	-2.42	0.0159	0.484	13	0.12	0.9021	1.006	3	1.42	0.157	--	2	1	1	--	0
cg01286959	TSS200	SFRS6	6431	TRUE	20	42086381	-4.92	0	-2.44	0.015	0.032	2.26	0.0241	0.514	66	2.54	0.0113	0.453	7	-0.52	0.6015	1.039	5	0.08	0.9339	0.997	7	0.24	0.808	--	1	0.09	0.9259	1.001	9	1	1	--	0
cg01288210	Body	FAM193B	54540	FALSE	5	176958346	-5.68	0	-3.84	0	0	1.45	0.1477	0.882	41	-0.88	0.3786	1.017	5	-1.13	0.2574	1.053	3	1.07	0.284	0.918	42	-2.17	0.0305	0.581	4	0.56	0.5735	--	2	0.56	0.5735	--	2
cg01289965	Body	ABCG1	9619	FALSE	21	43639928	-9.29	0	-9.42	0	0	0.76	0.4503	0.916	41	0.79	0.4285	1.02	11	1.16	0.2482	1.046	6	1.08	0.2825	0.872	148	-2.18	0.0296	0.647	5	0.21	0.8322	--	1	-0.11	0.9124	--	1
cg01291029	TSS200	CCDC13	152206	FALSE	3	42814856	1.36	0.1756	1.22	0.222	0.337	2.02	0.0439	0.622	34	0.2	0.841	1.005	10	-0.3	0.7638	1.022	5	-2.36	0.0184	0.474	107	-1.08	0.2813	--	2	1.6	0.1095	--	1	1	1	--	0
cg01291088	Body	RLTPR	146206	FALSE	16	67687648	20.5	0	21.21	0	0	1.46	0.144	0.769	52	0.87	0.3829	1.016	10	0.88	0.3809	1.06	6	2	0.0459	0.645	20	-0.69	0.4911	--	2	1	1	--	0	1.69	0.0921	0.89	3
cg01291544	Body	MAP2K2	5605	FALSE	19	4101900	-0.04	0.9648	0.06	0.951	0.969	1.38	0.1674	0.768	51	-0.84	0.4002	1.017	10	-0.13	0.8995	1.011	5	-0.64	0.5243	0.946	65	2.2	0.0286	0.645	3	1	1	--	0	-0.43	0.6688	--	1
cg01291939	Body	MYH14	79784	FALSE	19	50714060	14.58	0	14.93	0	0	-2.05	0.0404	0.586	46	0.15	0.8786	1.004	8	1.19	0.2349	1.045	4	-0.53	0.5954	0.949	154	0.66	0.5094	--	2	1	1	--	0	1.14	0.2533	1.028	4
cg01293532	TSS200	PDGFB	5155	FALSE	22	39640965	-0.5	0.6165	-1.17	0.241	0.36	-1.06	0.2906	0.918	46	0.49	0.6256	1.018	8	0.02	0.9814	1.013	3	3.09	0.0021	0.189	42	1	1	--	0	-0.03	0.9759	1.001	5	0.17	0.8689	--	2
cg01294023	5'UTR	CCDC97	90324	FALSE	19	41816151	-5.16	0	-2.19	0.029	0.059	2.37	0.0182	0.508	40	0.39	0.6936	1.005	6	-0.02	0.9822	1.014	3	-0.82	0.4102	0.912	33	-0.61	0.5437	1.054	3	1.05	0.2949	0.972	5	-0.48	0.6306	1.027	3
cg01294198	Body	ZBTB16	7704	FALSE	11	114069977	5.24	0	5.29	0	0	1.35	0.179	0.794	58	1.98	0.0481	0.746	10	1.47	0.1422	1	8	-0.27	0.7853	0.978	211	-2.91	0.0037	--	1	1	1	--	0	1	1	--	0
cg01294263	5'UTR	PHLDB2	90102	FALSE	3	111578447	-3.72	0.0002	-3.64	0	0.001	-0.69	0.4921	0.922	51	3.26	0.0012	0.132	10	4.96	0	0.001	6	2.58	0.0101	0.435	248	0.48	0.628	1.038	9	-1.7	0.0899	0.829	5	1	1	--	0
cg01295518	TSS1500	CHL1	10752	FALSE	3	238392	-8.71	0	-8.85	0	0	0.06	0.9529	0.989	73	-0.61	0.5448	1.013	13	-0.33	0.7448	1.016	8	-1.46	0.1447	0.843	273	-1.03	0.3023	1.058	8	2.75	0.0062	0.234	23	0.54	0.5889	--	2
cg01295646	Body	MYOM2	9172	TRUE	8	2075820	-10.69	0	-10.4	0	0	1.35	0.1762	0.8	61	1.2	0.2295	0.99	11	1.5	0.1339	0.994	7	0.91	0.3646	0.914	173	2.07	0.0385	0.729	5	1	1	--	0	1	1	--	0
cg01295842	TSS200	SLC35E1	79939	TRUE	19	16683254	-2.24	0.0252	-0.89	0.375	0.506	1.68	0.0943	0.709	46	1.82	0.0688	0.898	10	3.95	0.0001	0.019	5	1.81	0.0716	0.735	34	2.61	0.0093	--	2	0.39	0.697	1.008	10	1	1	--	0
cg01297357	5'UTR	ACCN2	41	TRUE	12	50451678	-8.1	0	-8.4	0	0	1.3	0.1955	0.737	54	2.41	0.0161	0.453	8	1.95	0.052	0.782	5	0.28	0.777	0.971	47	0.53	0.5974	--	2	0.55	0.5851	1.014	9	1	1	--	0
cg01297397	Body	ANP32E	81611	TRUE	1	150206972	0.66	0.5096	-1.33	0.185	0.29	-0.97	0.3319	0.866	50	0.84	0.4013	1.019	5	2.42	0.0158	0.614	4	2.17	0.0304	0.553	42	-0.3	0.7654	1.023	4	3.38	0.0008	0.129	10	-0.34	0.7306	--	1
cg01297674	5'UTR	CLASP1	23332	TRUE	2	122406765	2.61	0.0092	0.53	0.594	0.709	2.35	0.0193	0.498	42	0.54	0.5919	1.016	9	0.15	0.8838	1.014	4	0.54	0.5904	0.9	256	-1.15	0.2486	1.054	5	0	0.9969	1	7	-1.25	0.2117	1.011	3
cg01300291	Body	C3orf21	152002	TRUE	3	194980397	-3.9	0.0001	-4.1	0	0	0.4	0.6871	0.961	39	0.4	0.689	1.012	9	0.29	0.7732	1.021	6	1.76	0.079	0.699	220	0.97	0.3345	1.057	6	2.61	0.0094	0.365	5	1	1	--	0
cg01300405	TSS200	NDUFA13;TSSK6	51079	TRUE	19	19626978	-0.31	0.7542	-0.01	0.992	0.995	-2.11	0.0352	0.553	51	-0.62	0.5337	1.017	13	-0.26	0.7939	1.019	9	-0.22	0.823	0.987	37	-0.03	0.9722	--	2	-0.19	0.8498	--	1	-0.54	0.5863	1.035	4
cg01301233	Body	C15orf23	90417	TRUE	15	40675452	0.36	0.7159	-1.32	0.189	0.295	1.46	0.1459	0.662	46	-0.49	0.6257	1.004	10	-0.44	0.6572	1.002	4	-0.18	0.8605	0.998	19	0.46	0.6466	--	2	2.63	0.0089	--	1	1	1	--	0
cg01301664	TSS1500	FST	10468	FALSE	5	52775805	-2.7	0.0069	-3.28	0.001	0.003	0.19	0.8524	0.945	48	-0.36	0.7226	1.01	4	0.04	0.9691	--	2	0.74	0.4589	0.904	12	3.66	0.0003	0.016	6	-0.68	0.4973	1.011	9	1	1	--	0
cg01302165	TSS1500	C20orf117	140710	FALSE	20	35492437	-7.4	0	-7.14	0	0	1.33	0.1854	0.793	53	1.14	0.2548	0.995	9	-0.37	0.713	1.028	3	0.96	0.3352	0.89	91	3.55	0.0004	0.065	3	-0.89	0.3762	1.011	20	2.44	0.0149	--	2
cg01302669	TSS200	IP6K1	9807	TRUE	3	49824110	2.78	0.0056	0.29	0.769	0.846	2.03	0.0433	0.543	46	0.99	0.324	1.002	13	1.17	0.2425	1.037	10	-0.34	0.7343	0.985	87	1.1	0.2715	--	2	1.48	0.1387	0.923	5	1	1	--	0
cg01302716	Body	GAN	8139	FALSE	16	81349483	-3.02	0.0026	-3.96	0	0	1.45	0.1472	0.731	34	3.88	0.0001	--	2	-0.09	0.9285	--	1	-0.44	0.6567	0.966	90	2.15	0.0323	0.68	6	-0.19	0.8529	1.001	23	1.14	0.2536	--	2
cg01305328	TSS1500	SLK	9748	FALSE	10	105727248	-2.65	0.008	-0.68	0.498	0.624	-1.89	0.0592	0.534	42	-3.53	0.0005	0.077	6	-0.57	0.5701	--	1	0.82	0.4144	0.959	81	-0.72	0.4705	1.056	6	-0.06	0.9504	1.008	9	0.11	0.9127	--	1
cg01305625	Body	PDLIM4	8572	FALSE	5	131593812	-38.19	0	-38.31	0	0	-0.36	0.722	0.952	47	0.59	0.5549	1.013	10	1.09	0.2765	--	2	2.23	0.0259	0.586	35	-0.06	0.954	1.005	4	1.27	0.2052	--	2	1	1	--	0
cg01306005	TSS200	ZNF615	284370	TRUE	19	52511510	-15.92	0	-16.29	0	0	1.75	0.0805	0.683	46	0.67	0.5041	1.018	9	-2.13	0.034	0.676	5	-1.17	0.2445	0.849	26	-0.19	0.8515	1.015	8	-2.73	0.0065	0.303	7	-1.01	0.3126	--	2
cg01306080	TSS200	FAM174A	345757	TRUE	5	99871073	-4.14	0	-7.45	0	0	-0.22	0.8233	0.984	71	-2.27	0.0238	0.658	10	-1.99	0.0473	0.72	5	0.77	0.4408	0.877	91	0.07	0.9455	--	1	-0.24	0.812	1.004	4	1	1	--	0
cg01307442	TSS200	GFOD2	81577	TRUE	16	67753430	-6.05	0	-2	0.046	0.089	-0.4	0.6918	0.905	35	0.03	0.9763	1.007	5	-0.07	0.9403	1.034	4	2.11	0.0354	0.65	60	-0.42	0.6757	1.058	5	0.71	0.4807	--	2	1	1	--	0
cg01311285	1stExon	SPATA4	132851	TRUE	4	177116639	-1.36	0.1754	-1.78	0.075	0.138	2.31	0.0215	0.472	78	0.16	0.8751	1.005	6	0.77	0.4395	1.055	4	0.73	0.4678	0.903	36	0.48	0.6348	1.033	5	1	1	--	0	1	1	--	0
cg01311674	Body	WNT16	51384	FALSE	7	120970521	-6.45	0	-6.55	0	0	1.42	0.1571	0.77	61	2.1	0.0362	0.688	14	0.84	0.4034	1.058	8	3.24	0.0012	0.205	29	0.08	0.9354	1.005	4	-0.36	0.7165	1.008	8	0.57	0.5661	--	2
cg01311693	TSS200	EIF2B1;GTF2H3	1967	TRUE	12	124118346	4.7	0	0.61	0.542	0.664	2.14	0.0327	0.516	37	-1.46	0.1451	0.987	5	-1.02	0.3093	1.051	3	3.57	0.0004	0.085	26	0.57	0.5663	1.051	3	1.94	0.0535	0.692	4	-0.27	0.7898	1.007	5
cg01311717	TSS200	XAB2;LOC100131801	56949	TRUE	19	7694494	-2.7	0.007	-0.99	0.325	0.453	-2.43	0.0154	0.418	56	-1.72	0.0856	0.857	10	-1.43	0.1523	1.026	7	-1.33	0.1846	0.775	22	-0.26	0.795	1.015	4	1	1	--	0	1	1	--	0
cg01312546	Body	ZC3H3	23144	FALSE	8	144552786	-3.82	0.0001	-1.7	0.09	0.16	-2.16	0.0316	0.405	39	-2.09	0.0367	0.68	11	-0.57	0.5716	1.025	6	-1.73	0.0834	0.716	151	0.54	0.5889	1.053	5	1	1	--	0	1	1	--	0
cg01313313	TSS200	C5orf39	389289	TRUE	5	43040590	-2.02	0.0432	-2.38	0.018	0.038	-0.28	0.7806	0.978	48	1.61	0.1079	0.935	5	0.9	0.3667	1.055	3	-1.15	0.2521	0.844	5	-2.14	0.0331	0.582	4	-1.14	0.2532	--	2	-0.51	0.6098	1.037	4
cg01313320	Body	EPAS1	2034	FALSE	2	46526265	-1.09	0.2738	-1.48	0.139	0.23	1.74	0.0822	0.627	45	0.79	0.4282	1.016	7	0.37	0.7087	--	2	1.08	0.2806	0.849	92	2.49	0.013	0.468	4	-0.06	0.951	1.003	3	-1.74	0.0828	--	1
cg01313497	5'UTR	OTX1	5013	FALSE	2	63278100	-4.81	0	-4.75	0	0	-2.16	0.0316	0.55	52	0.5	0.6179	1.014	6	-0.46	0.6481	1.035	3	-0.13	0.8985	0.992	20	0.28	0.7832	1.022	4	-0.8	0.4228	1.013	6	0.55	0.5802	--	2
cg01313966	5'UTR	SKA1	220134	FALSE	18	47901443	0.27	0.7893	-0.71	0.48	0.607	0.27	0.788	0.943	52	0.73	0.4638	1.016	4	-0.11	0.9134	--	2	-0.87	0.3847	0.949	35	0.74	0.4606	1.057	5	2.12	0.0341	0.539	8	1	1	--	0
cg01314003	TSS200	ZNF565;ZNF146	147929	FALSE	19	36705648	4.62	0	0.88	0.378	0.509	1.56	0.1201	0.709	57	2.63	0.0087	0.294	6	0.18	0.855	1.051	3	0.34	0.7336	0.875	94	-0.99	0.3205	1.054	3	1	1	--	0	-1.06	0.2897	1.042	5
cg01314194	TSS200	LASS2	29956	FALSE	1	150947587	-0.84	0.4017	-1.71	0.087	0.156	1.05	0.2947	0.863	41	0.53	0.5945	1.016	4	0.53	0.5945	1.04	4	2.02	0.0439	0.603	22	0.86	0.3877	1.056	4	0.29	0.771	--	2	1.63	0.1044	0.894	4
cg01314391	Body	C21orf70	85395	FALSE	21	46378368	1.09	0.276	1.81	0.07	0.13	1.12	0.2632	0.854	50	2	0.0464	0.763	6	2.02	0.0441	0.77	3	0.52	0.6064	0.957	67	-1.23	0.2206	1.038	3	0.33	0.7442	--	1	1	1	--	0
cg01315092	Body	TMEM185B	79134	TRUE	2	120980375	-8.23	0	-9.57	0	0	-0.85	0.3982	0.901	41	1.38	0.1683	0.962	10	2.1	0.0365	0.716	7	1	1	--	0	-0.48	0.6338	--	2	-2.16	0.0313	--	1	1	1	--	0
cg01315957	Body	DNAJB12	54788	TRUE	10	74114163	3.73	0.0002	0.53	0.595	0.709	-0.24	0.8119	0.994	42	-0.17	0.8689	1.003	5	0.37	0.713	--	2	2.1	0.0358	0.506	31	0.01	0.9959	--	1	-0.57	0.5669	1.013	10	1.63	0.1044	0.795	5
cg01317270	Body	PPAN-P2RY11;SNORD105;PPAN	692312	TRUE	19	10217143	-2.27	0.0235	-2.12	0.034	0.069	-0.69	0.4884	0.904	52	-0.33	0.7446	1.013	7	-0.36	0.7157	1.036	5	3.55	0.0004	0.133	17	2.2	0.028	0.647	5	1	1	--	0	0.39	0.695	--	1
cg01318248	Body	C1orf95	375057	FALSE	1	226736816	-6.1	0	-6.42	0	0	-0.6	0.5512	0.914	40	-0.48	0.6293	1.015	5	0.21	0.83	--	1	2.26	0.0241	0.51	106	-0.5	0.6199	1.041	8	-1.9	0.0574	0.682	26	1	1	--	0
cg01320040	1stExon	ZNF295	49854	FALSE	21	43430494	2.63	0.0087	1.19	0.232	0.349	-0.51	0.6121	0.969	48	0.44	0.6618	1.014	7	0.22	0.8286	1.014	4	0.98	0.327	0.878	24	3.89	0.0001	0.016	3	0.2	0.8412	1.008	10	-0.05	0.9582	--	1
cg01321158	TSS200	MYST1	84148	TRUE	16	31128800	0.86	0.3906	-1.61	0.108	0.187	1.26	0.2087	0.839	60	0.06	0.9504	1.004	7	0.44	0.6574	1.022	3	0.09	0.9269	0.954	37	2.06	0.0397	0.744	4	1	1	--	0	-0.1	0.92	--	2
cg01321189	TSS1500	BICD1	636	TRUE	12	32259338	-3.49	0.0005	-3.49	0.001	0.001	-1.16	0.2479	0.836	50	0.45	0.6501	1.012	11	-0.24	0.8066	1.02	7	0.71	0.4782	0.942	248	-2.11	0.0355	0.703	3	1.84	0.0659	0.766	13	1	1	--	0
cg01321673	Body	IL17REL	400935	FALSE	22	50438363	1.46	0.1446	1.44	0.15	0.244	-2.79	0.0054	0.373	62	-0.75	0.4538	1.019	9	-1.09	0.2745	1.049	5	-2.11	0.0352	0.602	33	2.34	0.0195	0.561	3	-2.99	0.0029	0.191	7	-1.33	0.1828	--	1
cg01321836	5'UTR	NRIP1	8204	FALSE	21	16436497	-1.98	0.0481	-2.32	0.02	0.044	2.83	0.0049	0.302	45	1.31	0.1921	0.951	5	0.33	0.7416	1.036	3	2.4	0.0168	0.453	122	1.07	0.2829	1.053	6	0.9	0.3702	1.003	12	0.28	0.7788	--	1
cg01322165	1stExon	TRIB2	28951	FALSE	2	12857398	-3.72	0.0002	-4.2	0	0	-0.65	0.5151	0.948	45	0.09	0.9289	1.003	7	0.32	0.7489	1.025	5	1.04	0.2966	0.851	64	4.49	0	0.003	4	-0.56	0.5726	1.007	8	-0.5	0.619	1.033	9
cg01322555	TSS200	AIFM2	84883	FALSE	10	71892787	-7.37	0	-7.16	0	0	2.4	0.0169	0.464	26	-0.08	0.934	1.005	5	0.28	0.7793	--	2	-0.06	0.9548	0.988	44	-1.06	0.2908	--	2	-0.12	0.9081	1.006	12	1	1	--	0
cg01322897	TSS200	LETMD1	25875	TRUE	12	51442056	1.66	0.0977	0.52	0.6	0.713	2.62	0.0091	0.389	41	1.4	0.1633	0.948	5	0.12	0.9027	1.011	4	0.02	0.9873	1	20	1.54	0.1233	--	1	0.41	0.6799	1.009	3	1	1	--	0
cg01322975	Body	GFRA1	2674	FALSE	10	118031256	-3.19	0.0014	-3.67	0	0.001	-0.22	0.8263	0.989	60	0.93	0.3516	1.011	11	1.54	0.1246	0.962	7	0.41	0.6848	0.943	247	0.34	0.7336	1.036	6	-2.09	0.0368	0.694	24	-0.1	0.9178	--	1
cg01323926	TSS1500	DLL4	54567	FALSE	15	41220265	-1.32	0.186	-1.64	0.101	0.177	0.18	0.8545	0.962	49	-0.85	0.3949	1.019	7	-0.11	0.911	1.007	5	3.52	0.0005	0.143	20	-1.76	0.0791	0.948	7	0.24	0.8119	--	2	1	1	--	0
cg01324452	Body	C19orf6	91304	FALSE	19	1011666	-4.04	0.0001	-1.22	0.222	0.337	-0.23	0.8179	0.925	61	1.71	0.0876	0.905	11	1.65	0.099	0.926	8	0.87	0.384	0.97	18	-0.79	0.4298	1.057	3	-2.31	0.0215	0.569	3	2.27	0.0234	--	1
cg01324793	Body	EIF2C1	26523	TRUE	1	36349271	1.96	0.0507	3.76	0	0.001	0.08	0.9345	0.993	36	0.91	0.3652	1.016	9	0.32	0.7498	1.02	3	0.67	0.5063	0.948	68	0.03	0.9748	1	5	3.93	0.0001	0.027	23	1	1	--	0
cg01324883	TSS200	UBE2E2	7325	TRUE	3	23244690	-5.15	0	-5.11	0	0	2.49	0.013	0.457	53	2.55	0.011	0.446	12	2.51	0.0123	0.447	5	-0.12	0.9019	0.979	284	0.55	0.5831	1.038	8	0.35	0.7263	1.007	11	1	1	--	0
cg01325460	TSS200	ZNF543	125919	FALSE	19	57831819	-16.94	0	-17.46	0	0	-0.28	0.7765	0.966	58	0.42	0.6771	1.008	19	-0.06	0.9525	1.013	8	-0.92	0.3591	0.873	15	-0.77	0.4431	1.055	5	2.91	0.0038	0.247	7	-0.19	0.8488	--	1
cg01327147	Body	KIAA1161	57462	FALSE	9	34371380	0.04	0.9682	-0.58	0.565	0.684	0.3	0.7627	0.967	33	-0.82	0.4101	1.019	9	-1.11	0.2696	1.052	6	-2.13	0.0335	0.585	6	0.06	0.9487	1.004	5	-0.42	0.6719	1.008	14	1	1	--	0
cg01328269	Body	UNC13A	23025	FALSE	19	17759324	0.78	0.4369	1.01	0.311	0.439	1.19	0.2333	0.815	69	2.37	0.0181	0.562	12	2.94	0.0034	0.205	4	0.82	0.4103	0.929	159	0.65	0.5172	1.045	3	0.27	0.7867	1.006	11	1	1	--	0
cg01329093	1stExon	ZNF266	10781	FALSE	19	9546029	-8.27	0	-9.95	0	0	0.07	0.9439	0.983	68	0.43	0.6653	1.013	11	1.2	0.2315	1.037	3	-1.13	0.2593	0.892	51	-2.55	0.0109	0.454	3	-0.45	0.6531	--	1	-2.39	0.0174	0.439	7
cg01329949	TSS200	RASGEF1B	153020	TRUE	4	82393162	0.37	0.7096	0.31	0.759	0.838	-1.42	0.1569	0.764	53	0.14	0.8884	1.004	11	-0.51	0.6086	1.038	6	2.16	0.031	0.583	72	-0.32	0.7471	--	1	-0.56	0.5791	1.013	3	1	1	--	0
cg01330448	Body	LAMP1	3916	FALSE	13	113976115	1.07	0.2858	0.55	0.582	0.699	-2.07	0.0392	0.575	41	-2.71	0.0069	0.367	7	-2.54	0.0113	0.425	4	-0.64	0.5237	0.949	50	-0.52	0.6021	1.044	3	0.05	0.9638	1.001	4	-1.52	0.1283	0.961	3
cg01331191	TSS1500	CBLL1	79872	FALSE	7	107383827	3.98	0.0001	1.94	0.052	0.1	1.19	0.2361	0.858	52	0.69	0.4932	1.013	8	0.66	0.5105	1.028	3	0.91	0.3609	0.87	37	3.25	0.0012	0.155	5	1.32	0.1876	0.912	9	0.77	0.4416	--	1
cg01333225	TSS1500	RAB8A	4218	TRUE	19	16222203	2.57	0.0102	1.92	0.055	0.106	0.28	0.7832	0.964	42	-2.04	0.0416	0.743	7	-1.7	0.0894	0.88	4	1.47	0.1413	0.8	34	1	1	--	0	-1.94	0.0532	0.79	6	1	1	--	0
cg01333619	1stExon	NCAPD3;VPS26B	23310	FALSE	11	134094250	2.44	0.0149	0.82	0.41	0.541	-1.05	0.2932	0.915	40	-0.23	0.8145	1.001	7	0.03	0.9795	1.008	3	0.37	0.7133	0.95	92	-0.74	0.4581	--	2	-1.36	0.1736	--	2	7.96	0	--	1
cg01335372	Body	SLC34A2	10568	FALSE	4	25677874	2.98	0.0029	3.06	0.002	0.006	2.77	0.0057	0.534	50	1.14	0.2544	1.002	7	0.5	0.6187	1.024	5	-0.75	0.452	0.798	46	2.41	0.0161	0.391	3	0.6	0.5479	1.006	9	1	1	--	0
cg01337508	TSS200	STAT3	6774	TRUE	17	40540572	1.13	0.2589	-0.29	0.775	0.85	1.31	0.1916	0.787	38	1.68	0.0929	0.878	6	0.78	0.4338	--	2	1.35	0.1781	0.8	92	0.25	0.7993	1.02	4	3.34	0.0009	0.104	8	0.46	0.6444	--	2
cg01337795	TSS1500	C16orf13	84326	FALSE	16	686763	2.52	0.0118	1.42	0.157	0.254	2.05	0.041	0.517	42	3.96	0.0001	0.016	12	4.63	0	0.001	10	0.72	0.472	0.916	6	0.48	0.6289	1.046	4	1	1	--	0	1	1	--	0
cg01338494	Body	TFR2	7036	FALSE	7	100218617	4.79	0	5.33	0	0	-0.12	0.9056	0.989	54	1.58	0.1147	0.9	8	1.2	0.2291	1.04	4	0.58	0.5633	0.952	43	0.2	0.8399	1.019	3	1.13	0.2577	0.998	3	-2.03	0.0432	--	1
cg01338658	1stExon	LAMC1	3915	FALSE	1	182992728	-2.73	0.0064	-3.29	0.001	0.003	2.05	0.0407	0.587	63	1.03	0.3053	1.01	7	1.24	0.2166	1.039	3	-0.05	0.9635	0.999	165	-0.36	0.7205	1.029	4	1.92	0.0556	0.716	4	-0.52	0.6038	--	1
cg01339255	TSS200	ELMOD2	255520	FALSE	4	141445245	-0.35	0.7234	-1.26	0.209	0.321	-1.33	0.1846	0.802	59	-0.76	0.4475	1.015	7	-0.31	0.7588	1.014	4	0.24	0.8067	0.963	48	2.91	0.0037	0.206	4	-0.05	0.9611	1.001	6	1	1	--	0
cg01339444	Body	C6orf204	387119	TRUE	6	118972232	-2.61	0.0092	-3.26	0.001	0.003	1.76	0.0788	0.627	50	-1.13	0.261	0.992	6	-0.08	0.9337	1.014	4	0.58	0.5624	0.944	229	0.62	0.5341	1.056	7	2.91	0.0038	0.234	13	0.18	0.8541	--	1
cg01340435	TSS200	FRMD5	84978	FALSE	15	44487547	-3.44	0.0006	-3.53	0	0.001	-1.76	0.0784	0.735	42	-0.86	0.3885	1.018	3	1	1	--	0	2.24	0.0257	0.49	261	-0.26	0.7968	--	2	-1.79	0.0734	0.864	11	-0.71	0.4807	--	1
cg01340952	TSS1500	KLHL28;FAM179B	54813	FALSE	14	45431885	-1.89	0.0585	-1.87	0.061	0.115	-0.41	0.6851	0.957	41	0.35	0.7282	1.01	4	-0.49	0.6254	--	2	-0.69	0.4875	0.934	148	-0.56	0.5788	1.044	4	2.5	0.0126	0.425	12	1	1	--	0
cg01341976	TSS200	TEX9	374618	TRUE	15	56657623	-5.26	0	-4.62	0	0	0.74	0.46	0.947	33	2.37	0.018	0.604	7	3.94	0.0001	0.019	3	2.27	0.0236	0.68	95	0.84	0.4011	1.053	4	1	1	--	0	1	1	--	0
cg01342411	Body	BCAR1	9564	FALSE	16	75263551	2.61	0.0093	2.15	0.031	0.064	-1.99	0.0471	0.605	48	-0.62	0.5366	1.016	3	-0.19	0.8464	--	1	-1.32	0.1864	0.821	52	1	1	--	0	-0.35	0.7232	1.007	5	-0.51	0.6097	--	2
cg01344273	Body	COL25A1	84570	FALSE	4	110223040	-3.36	0.0008	-3.43	0.001	0.002	-2.59	0.0098	0.487	73	-0.52	0.6028	1.011	7	-0.52	0.6028	1.026	7	0.63	0.5296	0.884	359	-0.3	0.7617	1.023	5	0.14	0.8875	1.004	3	-0.45	0.656	--	2
cg01347682	Body	MAML3	55534	FALSE	4	140656794	-0.06	0.9489	-0.02	0.981	0.988	-0.86	0.3896	0.895	44	-2.53	0.0117	0.445	8	-1.39	0.1651	1.014	6	-0.48	0.6308	0.96	284	-0.71	0.4803	1.053	3	1.22	0.2228	0.965	9	-0.3	0.7617	--	2
cg01348442	Body	CACNA2D3	55799	FALSE	3	54660332	2.19	0.0289	2.31	0.021	0.045	-0.39	0.6975	0.989	58	0.88	0.3794	1.017	10	1.23	0.2185	1.037	7	-0.91	0.3635	0.939	433	2.22	0.0267	0.557	6	-0.41	0.6794	1.005	4	-1.84	0.0657	--	1
cg01348570	Body	UBA6;LOC550112	55236	TRUE	4	68566604	0.6	0.5459	-0.47	0.641	0.747	1.37	0.171	0.706	48	-0.55	0.5811	1.011	8	1	1	--	0	0.38	0.7006	0.936	98	1.05	0.2922	1.058	5	2.95	0.0033	0.168	14	1	1	--	0
cg01349853	TSS200	TRANK1	9881	TRUE	3	36986697	-7.95	0	-8.71	0	0	1.39	0.1651	0.765	46	3.27	0.0012	0.113	10	3.41	0.0007	0.069	5	-1	0.316	0.893	127	0.02	0.9832	1.005	4	-1.25	0.2118	0.963	7	1.38	0.1684	--	1
cg01350077	5'UTR	MDFI	4188	FALSE	6	41606317	-6.34	0	-6.52	0	0	-0.7	0.483	0.922	49	0.23	0.8166	1.007	10	0.24	0.8099	1.018	7	0.98	0.3264	0.892	45	-0.36	0.7191	1.027	5	1	1	--	0	-2.62	0.009	--	1
cg01350440	TSS200	ATL3	25923	TRUE	11	63439155	-8.05	0	-10.08	0	0	0.67	0.5034	0.905	40	-0.51	0.6103	1.013	5	-0.55	0.5822	1.038	4	-0.08	0.9368	0.997	69	-0.74	0.4579	1.053	4	3.44	0.0006	0.076	12	1	1	--	0
cg01350767	TSS200	PDXP	57026	TRUE	22	38054644	-2.29	0.0222	0.26	0.798	0.866	2.25	0.0247	0.585	48	-0.1	0.9211	1.004	9	0.36	0.721	1.023	5	0.51	0.6083	0.96	10	-0.85	0.3957	1.054	6	-0.12	0.9072	--	2	1	1	--	0
cg01352503	TSS200	POLQ	10721	TRUE	3	121264923	-3.04	0.0024	-0.36	0.721	0.81	1.97	0.0492	0.823	63	0.82	0.4142	1.015	6	1.07	0.2873	1.042	3	-0.26	0.7958	0.975	144	1	1	--	0	-0.41	0.6814	--	2	1	1	--	0
cg01353464	TSS1500	ACAA1;MYD88	30	TRUE	3	38180116	-0.85	0.3977	-1.22	0.223	0.338	0.41	0.6793	0.954	39	1.31	0.1911	0.964	5	0.55	0.5804	1.041	3	2.22	0.0268	0.526	49	0.84	0.4006	1.057	5	-0.36	0.7184	--	1	-0.24	0.8132	--	1
cg01354088	TSS1500	KLF11	8462	FALSE	2	10183140	-13.46	0	-14.33	0	0	-0.3	0.7664	0.977	41	-2.7	0.0071	0.344	3	-2.89	0.0041	--	2	1.13	0.259	0.863	19	-0.9	0.3712	1.054	3	0.33	0.7379	1.007	4	1	1	--	0
cg01355957	Body	IFIT5	24138	FALSE	10	91175165	-12.17	0	-14.28	0	0	0.26	0.7945	0.961	31	1.05	0.2925	1.003	6	0.18	0.8546	--	2	-0.71	0.476	0.931	7	2.08	0.0378	--	2	-0.09	0.926	1	4	0.24	0.812	--	2
cg01356131	Body	PAQR4	124222	TRUE	16	3020219	-3.71	0.0002	-4.1	0	0	-0.09	0.9276	0.998	47	-0.25	0.8025	1.005	8	0	0.9964	1.002	5	-1.04	0.2974	0.877	3	1.13	0.2572	1.049	4	-2.18	0.0294	0.578	5	0.1	0.9224	--	1
cg01357116	TSS1500	ATOH1	474	FALSE	4	94749496	-0.95	0.342	-0.9	0.366	0.497	0.54	0.5878	0.941	62	1.98	0.0478	0.715	7	1.6	0.1094	0.941	4	1	1	--	0	-0.51	0.6137	1.042	3	1	1	--	0	1	1	--	0
cg01357370	Body	NTRK1;INSRR	4914	FALSE	1	156818961	0.42	0.6736	0.35	0.729	0.816	0.78	0.4357	0.905	44	2.05	0.0413	0.54	8	1.7	0.0896	0.834	4	0.83	0.4045	0.798	110	-0.31	0.7561	1.002	4	1	1	--	0	0.01	0.9959	--	1
cg01357429	Body	EVX1	2128	FALSE	7	27285563	6.94	0	6.75	0	0	1.11	0.2687	0.863	58	0.25	0.8061	1.005	10	2.14	0.0325	0.736	3	-1.92	0.0555	0.639	8	0.77	0.44	1.05	8	2.54	0.0115	0.405	4	1.02	0.3072	1.017	3
cg01357605	TSS200	DYNC1LI1	51143	TRUE	3	32612479	-4.48	0	-1.47	0.141	0.233	0.86	0.3914	0.935	37	0.15	0.8843	1.002	11	0.34	0.7305	1.014	7	0.74	0.4576	0.968	64	-0.71	0.4809	1.053	3	2.45	0.0144	--	2	1	1	--	0
cg01358029	1stExon	STX18	53407	TRUE	4	4543607	-6.75	0	-2.33	0.02	0.043	0.23	0.817	0.987	48	0.07	0.9462	1.004	7	0.28	0.7828	--	1	0.36	0.7182	0.96	140	-1.25	0.2129	1.019	6	-0.75	0.4528	--	2	5.7	0	--	1
cg01359895	5'UTR	CAMKK1	84254	FALSE	17	3796066	-3.56	0.0004	-4.08	0	0	-0.21	0.8375	0.997	53	1.73	0.0847	0.855	6	1	1	--	0	-1.99	0.0466	0.666	46	-0.35	0.7289	1.031	4	-0.71	0.4796	1.013	4	1	1	--	0
cg01360413	TSS1500	KIF19	124602	FALSE	17	72321949	-5.57	0	-5.58	0	0	-2.29	0.0224	0.494	61	-1.69	0.0916	0.807	7	-1.37	0.1705	0.976	5	-0.3	0.7677	0.976	67	-0.01	0.992	1.004	3	-0.81	0.4161	1.012	5	1	1	--	0
cg01364423	TSS1500	C1orf31	388753	FALSE	1	234509125	-0.62	0.5376	-0.98	0.328	0.456	-2.67	0.0079	0.392	55	0.85	0.3934	1.016	10	0.88	0.3814	1.059	8	-1.22	0.2244	0.846	26	0.01	0.9938	--	1	1	1	--	0	1	1	--	0
cg01366085	TSS1500	KLF10	7071	TRUE	8	103668528	1.82	0.0693	-0.07	0.943	0.964	0.31	0.756	0.971	50	-0.78	0.437	1.019	5	-0.21	0.8324	1.014	3	2.23	0.0264	0.614	10	0.89	0.372	--	1	1.17	0.2441	1.008	6	-0.16	0.8744	--	1
cg01366419	TSS1500	WBSCR17	64409	FALSE	7	70597091	-6.75	0	-6.81	0	0	-1.77	0.0777	0.694	99	2.09	0.0367	0.698	20	1.63	0.1047	0.949	11	0.25	0.8018	0.961	442	2.09	0.0367	0.803	6	1.31	0.1911	0.933	11	0.57	0.569	1.038	8
cg01366467	1stExon	DDRGK1	65992	TRUE	20	3185206	-1.15	0.2502	-0.35	0.73	0.817	-2.38	0.0178	0.488	53	-0.74	0.4587	1.019	7	-0.22	0.8232	1.014	4	-0.51	0.6076	0.962	30	-0.75	0.4564	--	2	1	1	--	0	1	1	--	0
cg01367666	Body	ZNF598	90850	FALSE	16	2052269	3.41	0.0007	1.33	0.185	0.291	-0.35	0.7287	0.974	45	0.9	0.3708	1.017	6	-1.22	0.2234	1.041	5	-3.71	0.0002	0.159	20	-0.53	0.5992	1.05	3	-0.78	0.4333	1.013	3	1	1	--	0
cg01369082	TSS1500	LIFR	3977	FALSE	5	38557465	-2.55	0.0109	-2.9	0.004	0.009	2.89	0.004	0.316	64	3.17	0.0016	0.16	12	3.3	0.001	0.095	8	0.38	0.7029	0.962	172	-0.74	0.4602	1.054	6	1.2	0.231	0.977	26	1.86	0.0636	0.831	3
cg01369233	Body	TOLLIP	54472	FALSE	11	1316833	-6.31	0	-1.73	0.084	0.151	0.3	0.7626	0.922	55	1.44	0.1515	1.019	12	1.15	0.2503	1.049	7	-0.26	0.7987	0.981	71	-0.29	0.7683	1.055	4	-2.6	0.0096	0.25	9	1	1	--	0
cg01369341	TSS1500	ROGDI	79641	TRUE	16	4852941	-2.03	0.0424	-0.17	0.867	0.914	2.02	0.0438	0.645	54	3.4	0.0007	0.163	10	0.58	0.5617	1.03	4	-0.08	0.9348	0.991	15	-1.47	0.1433	0.958	5	-1.23	0.2186	--	2	-0.71	0.4808	--	1
cg01370014	5'UTR	LHFP	10186	FALSE	13	40177116	-2.05	0.0409	-1.81	0.071	0.131	0.56	0.5743	0.933	50	-3.34	0.0009	0.089	3	1	1	--	0	0.9	0.3711	0.952	262	1.38	0.1687	1.039	6	3.61	0.0003	0.043	3	-0.22	0.8232	--	2
cg01370129	TSS200	FTH1	2495	TRUE	11	61735138	-0.54	0.5921	0.51	0.61	0.722	1.22	0.2246	0.892	49	1.96	0.051	0.867	15	2.1	0.036	0.859	11	4.31	0	0.024	15	0.06	0.9497	1	5	1.26	0.2088	--	1	1	1	--	0
cg01370334	Body	ADI1	55256	FALSE	2	3504370	-6.07	0	-5.12	0	0	0.5	0.6162	0.945	19	-1.12	0.2646	1.002	7	0.14	0.89	1.013	4	0.2	0.8426	0.99	30	-2.77	0.0057	0.305	4	-1.32	0.1867	0.946	6	-1.38	0.1678	0.987	7
cg01371258	1stExon	ZNF184	7738	TRUE	6	27440806	2.78	0.0056	0.74	0.457	0.586	-0.92	0.3576	0.918	68	1.11	0.2694	0.994	6	0.73	0.4664	--	1	-0.25	0.7988	0.979	35	0.46	0.648	1.044	8	2.69	0.0074	0.348	4	1	1	--	0
cg01372071	Body	SPAG16	79582	TRUE	2	214149425	-27.88	0	-29.28	0	0	1.32	0.187	0.775	51	-1.77	0.0778	0.847	8	-0.4	0.6878	1.025	5	-0.57	0.5663	0.951	463	-0.43	0.6677	1.033	7	2.39	0.017	--	1	1	1	--	0
cg01372605	5'UTR	C12orf62	84987	TRUE	12	50505957	2.3	0.0217	1.25	0.21	0.322	2.79	0.0054	0.349	44	2.19	0.0292	0.635	8	3.52	0.0005	0.056	4	1.6	0.1105	0.741	17	0.76	0.4484	1.053	3	-0.81	0.418	--	1	-1.27	0.2053	--	1
cg01372608	5'UTR	VANGL1	81839	FALSE	1	116185223	2.71	0.0068	-0.94	0.347	0.477	1.6	0.1098	0.716	68	2.71	0.0069	0.324	8	-0.8	0.4238	1.061	3	2.88	0.0041	0.279	72	-0.54	0.5901	1.046	4	0.52	0.6052	1.012	24	1	1	--	0
cg01372689	TSS1500	MRPL12	6182	FALSE	17	79670048	2.64	0.0085	0.04	0.971	0.982	3.32	0.001	0.209	43	-0.5	0.6197	1.012	5	-0.42	0.6769	1.024	4	1.86	0.0629	0.681	11	-2.61	0.0093	0.484	5	0.02	0.983	--	1	-0.78	0.4365	--	2
cg01373706	Body	TMEM86A	144110	FALSE	11	18720729	0.07	0.9481	0.71	0.479	0.607	0.34	0.7334	0.987	55	1.4	0.1622	0.979	13	-0.51	0.6077	1.044	7	0	0.9997	0.988	13	0.07	0.9409	1.007	4	3.31	0.001	0.099	8	1	1	--	0
cg01374266	Body	WNT7A	7476	FALSE	3	13895994	-4.26	0	-4.23	0	0	0.56	0.5756	0.976	51	0.28	0.7775	1.01	8	0.37	0.7103	--	2	-2.22	0.0269	0.462	134	1.79	0.0739	0.874	6	0.75	0.4547	1.013	23	0.78	0.4381	--	2
cg01376672	TSS200	ANAPC5	51433	TRUE	12	121790273	3.04	0.0024	-0.45	0.65	0.754	-0.07	0.947	0.961	38	2.03	0.0432	0.494	10	2.05	0.0409	0.384	8	1.71	0.0881	0.638	72	-0.15	0.8811	1.001	6	-3	0.0028	--	1	0.82	0.4141	--	1
cg01377696	TSS200	RALY	22913	TRUE	20	32581542	2.81	0.0051	0.03	0.98	0.988	0.28	0.7772	0.994	45	2.17	0.0303	0.667	16	1.85	0.0646	0.857	10	0.62	0.5348	0.965	122	1.13	0.2606	--	2	0.75	0.4558	--	1	-0.04	0.9679	--	1
cg01378578	5'UTR	PFKFB2	5208	TRUE	1	207226824	-8.27	0	-7.79	0	0	2.05	0.0405	0.623	44	-0.72	0.4744	1.019	5	-0.54	0.5901	--	1	-2	0.046	0.628	39	0.27	0.7848	1.023	3	-0.12	0.902	1.004	13	1	1	--	0
cg01378677	5'UTR	ZNF611	81856	TRUE	19	53237862	-16.14	0	-16.06	0	0	1.49	0.1367	0.749	68	2.06	0.0398	0.683	10	-0.09	0.9273	--	2	0.74	0.4601	0.938	64	-0.03	0.9776	1	5	2.24	0.0256	0.561	9	1.08	0.279	--	1
cg01378995	Body	STUB1	10273	TRUE	16	730898	-2.43	0.0152	0.69	0.491	0.618	1.55	0.121	0.861	46	1.99	0.0475	0.875	6	3.2	0.0015	0.246	4	1	1	--	0	-1.06	0.2896	1.054	3	1.25	0.2131	--	2	1	1	--	0
cg01379317	5'UTR	PLAC8	51316	TRUE	4	84030975	-3.99	0.0001	-4.26	0	0	-1.1	0.2739	0.861	48	-2.16	0.0315	0.63	5	-1.39	0.1654	0.995	3	-0.05	0.9593	0.997	84	-0.6	0.5511	1.043	3	-1.62	0.106	0.898	16	1	1	--	0
cg01380346	Body	ELL	8178	FALSE	19	18557039	-0.44	0.6604	0.58	0.561	0.681	-2.53	0.0115	0.443	48	-2.39	0.017	0.479	11	-2.79	0.0055	0.262	6	-0.27	0.7868	0.973	110	1	1	--	0	0.24	0.8068	1.007	11	-0.73	0.4627	--	2
cg01380821	TSS200	ST6GALNAC2	10610	FALSE	17	74582181	-2.52	0.0119	-2.7	0.007	0.017	0.67	0.5046	0.927	46	3.8	0.0002	0.036	9	0.95	0.3402	1.058	3	0.73	0.4661	0.932	45	1.27	0.2029	1.037	3	-0.4	0.6873	--	1	1	1	--	0
cg01380906	TSS1500	43163	57574	FALSE	2	217236999	-2.78	0.0055	-2.77	0.006	0.014	-2.49	0.0131	0.455	51	-1.09	0.2759	1.013	9	-1.38	0.1684	1.037	6	-1.75	0.0808	0.638	164	0.21	0.8331	1.016	10	0.45	0.6507	1.007	6	-1.07	0.2848	1.035	6
cg01382559	TSS200	ING3	54556	FALSE	7	120590661	-5.42	0	-2.86	0.004	0.01	2.44	0.0149	0.462	55	0.42	0.6726	1.017	15	0.59	0.5554	1.059	13	0.62	0.5369	0.944	48	1.11	0.2692	1.031	3	0.33	0.7388	1.012	11	1	1	--	0
cg01382860	Body	TRPM4	54795	FALSE	19	49700021	2.27	0.0235	2.24	0.025	0.052	-0.05	0.9598	0.997	42	0.13	0.8969	1.003	10	0.91	0.3656	1.061	8	1.12	0.262	0.862	96	2.04	0.0414	0.737	3	1	1	--	0	-0.66	0.5105	--	1
cg01382982	TSS200	ZNF175	7728	TRUE	19	52074348	-19.56	0	-20.21	0	0	0.98	0.3261	0.887	66	-1.35	0.1784	0.955	11	-1.56	0.1204	0.977	5	-0.01	0.9919	1	38	-1.87	0.0626	0.816	4	-2	0.0457	0.672	5	-0.62	0.5378	--	2
cg01383546	3'UTR	COG8;PDF	84342	TRUE	16	69364541	-4.86	0	-1.61	0.107	0.185	2.89	0.004	0.432	32	-0.39	0.6994	1.004	4	-0.68	0.4999	--	1	-0.27	0.7874	0.941	19	1.13	0.2586	1.042	6	1.39	0.1652	0.811	7	1	1	--	0
cg01383668	Body	ARPP19	10776	TRUE	15	52860841	-2.21	0.027	0.14	0.89	0.93	0.41	0.6788	0.983	44	3.73	0.0002	0.049	5	2.72	0.0068	0.364	3	0.9	0.3673	0.948	24	-0.22	0.8296	--	2	-0.45	0.6521	1.012	8	1	1	--	0
cg01384143	TSS1500	C3orf14	57415	TRUE	3	62304554	-30.75	0	-31.51	0	0	0.04	0.9686	0.997	44	-3.3	0.001	0.112	7	-3.13	0.0018	0.144	6	0.44	0.6587	0.966	40	-0.11	0.9155	1.008	4	-0.13	0.8966	1.003	13	0.97	0.3349	--	2
[truncated: 30,860 more rows]
